# Supplementary material for: Drosophila Exhibit Divergent Sex-Based Responses in Transcription and Motor Function After Traumatic Brain Injury
Source: Front Neurol. 2020 Jun 19;11:511. doi: 10.3389/fneur.2020.00511 (PMC7316956; doi:10.3389/fneur.2020.00511)
Supplement: Table S1 — Gene Ontology tables for males and females. [file Table_1.XLSX]

## Sheet: Female Ctrl and 1 hr
Category	GOBPID	Term	Count	%	PValue	Genes	List Total	Pop Hits	Pop Total	Fold Enrichment	Bonferroni	Benjamini	DAVID FDR	Corrected FDR
GOTERM_BP_ALL	GO:0000003	Reproduction	65	10.3175	0.982134	twz,cos,nmd,5-HT7,RecQ4,TSG101,hd,Lam,RanGAP,Spn42Dd,wisp,Grip84,boca,Myo31DF,pbl,Psi,spn-F,mop,H15,ppan,Exo84,Tab2,Gadd45,pelo,gus,Rint1,dati,Cap-G,vtd,kuz,egg,dpp,Rpt4,noi,CG17271,lqfR,Doa,Pink1,lsn,Mdr49,grp,lili,so,cher,lok,tud,if,Bug22,out,Dsor1,CG4552,Vps36,Yp2,Yp1,polybromo,CSN5,Tep4,Sce,aurB,Lar,Vps60,Adi1,DCTN5-p25,CG17919,Raf	475	1853	10996	0.812043	1	1	100	1
GOTERM_BP_ALL	GO:0000070	Mitotic Sister Chromatid Segregation	7	1.11111	0.391807	CG31687,Cap-G,vtd,Slbp,CG15237,aurB,SMC2	475	117	10996	1.38501	1	0.988023	99.987	0.99987
GOTERM_BP_ALL	GO:0000075	Cell Cycle Checkpoint	11	1.74603	0.0251679	rept,Dsor1,wds,CG15237,lok,aurB,grp,RpII15,Rcd5,RecQ4,CSN5	475	114	10996	2.23372	1	0.821245	36.7777	0.367777
GOTERM_BP_ALL	GO:0000077	Dna Damage Checkpoint	9	1.42857	0.0399288	rept,Dsor1,wds,lok,grp,RpII15,Rcd5,RecQ4,CSN5	475	90	10996	2.31495	1	0.840368	51.952	0.51952
GOTERM_BP_ALL	GO:0000086	G2/M Transition Of Mitotic Cell Cycle	8	1.26984	0.0771683	rept,Dsor1,wds,grp,RpII15,Rcd5,RecQ4,CSN5	475	86	10996	2.15344	1	0.863164	76.4155	0.764155
GOTERM_BP_ALL	GO:0000122	Negative Regulation Of Transcription From Rna Polymerase Ii Promoter	4	0.634921	0.961241	CG9246,polybromo,Nelf-A,ebi	475	151	10996	0.613231	1	0.999998	100	1
GOTERM_BP_ALL	GO:0000165	Mapk Cascade	8	1.26984	0.385149	Dsor1,Slmap,PTP-ER,Doa,sNPF,Gadd45,Raf,ebi	475	138	10996	1.342	1	0.987644	99.9841	0.999841
GOTERM_BP_ALL	GO:0000226	Microtubule Cytoskeleton Organization	15	2.38095	0.768743	Bug22,pbl,spn-F,mop,nmd,Tcp-1eta,grp,Lam,betaTub97EF,wisp,Grip84,Rcd5,Fib,atl,RpL4	475	381	10996	0.911397	1	0.999483	100	1
GOTERM_BP_ALL	GO:0000278	Mitotic Cell Cycle	31	4.92063	0.115838	rept,noi,Tcp-1eta,grp,RecQ4,Lam,CG31687,alphaTub84D,Slbp,wds,mtm,cher,PTP-ER,lok,wisp,SMC2,Grip84,pbl,Dsor1,CG15237,B52,Nelf-A,RpII15,pelo,CSN5,Cap-G,vtd,GckIII,aurB,CG3530,Rcd5	475	553	10996	1.29771	1	0.899866	89.0801	0.890801
GOTERM_BP_ALL	GO:0000280	Nuclear Division	20	3.1746	0.840544	pbl,noi,CG15237,B52,Exo84,Nelf-A,RpII15,grp,pelo,Rint1,Cap-G,CG31687,RanGAP,vtd,Slbp,cher,aurB,wisp,SMC2,Grip84	475	535	10996	0.865401	1	0.999802	100	1
GOTERM_BP_ALL	GO:0000281	Mitotic Cytokinesis	4	0.634921	0.535768	Cap-G,pbl,alphaTub84D,aurB	475	65	10996	1.42458	1	0.995949	99.9999	0.999999
GOTERM_BP_ALL	GO:0000375	Rna Splicing, Via Transesterification Reactions	18	2.85714	0.0819553	Bug22,CG43902,noi,Psi,ubl,Vps8,Doa,Cbp20,B52,l(2)37Cb,CG1677,LSm3,Bx42,CG9548,c12.1,Bin1,U2af38,snRNP-U1-C	475	273	10996	1.52634	1	0.862677	78.5218	0.785218
GOTERM_BP_ALL	GO:0000377	Rna Splicing, Via Transesterification Reactions With Bulged Adenosine As Nucleophile	18	2.85714	0.0819553	Bug22,CG43902,noi,Psi,ubl,Vps8,Doa,Cbp20,B52,l(2)37Cb,CG1677,LSm3,Bx42,CG9548,c12.1,Bin1,U2af38,snRNP-U1-C	475	273	10996	1.52634	1	0.862677	78.5218	0.785218
GOTERM_BP_ALL	GO:0000381	Regulation Of Alternative Mrna Splicing, Via Spliceosome	5	0.793651	0.386388	Psi,U2af38,Doa,B52,snRNP-U1-C	475	73	10996	1.58558	1	0.987704	99.9847	0.999847
GOTERM_BP_ALL	GO:0000398	Mrna Splicing, Via Spliceosome	18	2.85714	0.0819553	Bug22,CG43902,noi,Psi,ubl,Vps8,Doa,Cbp20,B52,l(2)37Cb,CG1677,LSm3,Bx42,CG9548,c12.1,Bin1,U2af38,snRNP-U1-C	475	273	10996	1.52634	1	0.862677	78.5218	0.785218
GOTERM_BP_ALL	GO:0000578	Embryonic Axis Specification	11	1.74603	0.184402	pll,Dsor1,spn-F,trk,Vps36,tud,lsn,Raf,dpp,CSN5,gus	475	167	10996	1.52482	1	0.948675	97.4435	0.974435
GOTERM_BP_ALL	GO:0000819	Sister Chromatid Segregation	8	1.26984	0.349639	CG31687,Cap-G,vtd,Slbp,CG15237,Sce,aurB,SMC2	475	133	10996	1.39245	1	0.984469	99.9564	0.999564
GOTERM_BP_ALL	GO:0000902	Cell Morphogenesis	38	6.03175	0.487972	CG3618,dnd,Dref,Gnf1,Oli,CG45057,CG6145,Mp20,CG8891,cher,rictor,rempA,HmgD,IM4,CenB1A,if,Bug22,scramb1,CG15666,fend,pbl,CG8116,Nf-YC,EndoGI,Exo84,Rfx,ETHR,Tab2,CSN5,CG31126,kuz,Sce,Lar,Vps60,Kank,CG6701,prel,dpp	475	846	10996	1.03981	1	0.994451	99.9994	0.999994
GOTERM_BP_ALL	GO:0000904	Cell Morphogenesis Involved In Differentiation	21	3.33333	0.83712	Bug22,fend,pbl,Dref,Nf-YC,EndoGI,Gnf1,Rfx,Oli,Tab2,CSN5,kuz,Sce,cher,Lar,rictor,HmgD,Vps60,CG6701,prel,if	475	559	10996	0.869658	1	0.999784	100	1
GOTERM_BP_ALL	GO:0000910	Cytokinesis	6	0.952381	0.524839	Cap-G,pbl,alphaTub84D,aurB,Exo84,Rint1	475	111	10996	1.25132	1	0.995691	99.9998	0.999998
GOTERM_BP_ALL	GO:0001505	Regulation Of Neurotransmitter Levels	5	0.793651	0.84375	Syx17,Syngr,lqfR,Exo84,stac	475	136	10996	0.851084	1	0.999812	100	1
GOTERM_BP_ALL	GO:0001654	Eye Development	17	2.69841	0.821213	Sobp,Dref,Doa,Pink1,fj,RASSF8,pelo,CSN5,Lam,so,ArfGAP3,PTP-ER,Lar,hook,a,dpp,ebi	475	450	10996	0.874536	1	0.999729	100	1
GOTERM_BP_ALL	GO:0001655	Urogenital System Development	4	0.634921	0.668227	pyr,pbl,kuz,dpp	475	79	10996	1.17213	1	0.998506	100	1
GOTERM_BP_ALL	GO:0001667	Ameboidal-Type Cell Migration	9	1.42857	0.619376	pyr,pbl,kuz,Dsor1,CG4552,if,wol,Raf,dpp	475	197	10996	1.05759	1	0.997566	100	1
GOTERM_BP_ALL	GO:0001700	Embryonic Development Via The Syncytial Blastoderm	6	0.952381	0.971139	Hmgs,Rab30,Lar,grp,dpp,Bx42	475	228	10996	0.609197	1	0.999999	100	1
GOTERM_BP_ALL	GO:0001704	Formation Of Primary Germ Layer	4	0.634921	0.201466	pyr,pbl,wol,dpp	475	36	10996	2.57216	1	0.954749	98.2523	0.982523
GOTERM_BP_ALL	GO:0001745	Compound Eye Morphogenesis	13	2.06349	0.804493	Lam,Dref,ArfGAP3,so,PTP-ER,Lar,Doa,hook,fj,pelo,dpp,CSN5,ebi	475	341	10996	0.882531	1	0.999657	100	1
GOTERM_BP_ALL	GO:0001751	Compound Eye Photoreceptor Cell Differentiation	5	0.793651	0.925568	PTP-ER,hook,Lar,Doa,CSN5	475	163	10996	0.710107	1	0.999983	100	1
GOTERM_BP_ALL	GO:0001754	Eye Photoreceptor Cell Differentiation	5	0.793651	0.947561	PTP-ER,hook,Lar,Doa,CSN5	475	175	10996	0.661414	1	0.999994	100	1
GOTERM_BP_ALL	GO:0001763	Morphogenesis Of A Branching Structure	8	1.26984	0.0534902	Lam,dnd,Zpr1,GckIII,stac,Raf,dpp,TSG101	475	79	10996	2.34425	1	0.840508	62.8002	0.628002
GOTERM_BP_ALL	GO:0001932	Regulation Of Protein Phosphorylation	9	1.42857	0.694788	Dsor1,Slmap,PTP-ER,sNPF,CycY,Raf,ebi,dpp,CSN5	475	211	10996	0.987418	1	0.998791	100	1
GOTERM_BP_ALL	GO:0001934	Positive Regulation Of Protein Phosphorylation	5	0.793651	0.754647	Dsor1,Slmap,sNPF,Raf,dpp	475	118	10996	0.98091	1	0.999383	100	1
GOTERM_BP_ALL	GO:0002009	Morphogenesis Of An Epithelium	26	4.12698	0.897037	rept,dnd,frtz,cv-d,cos,stac,TSG101,Lam,cher,so,if,Myo31DF,pbl,Rab30,Zpr1,fj,polybromo,smp-30,CSN5,gus,ImpE1,Usp8,Sce,GckIII,dpp,Raf	475	721	10996	0.834794	1	0.999949	100	1
GOTERM_BP_ALL	GO:0002064	Epithelial Cell Development	19	3.01587	0.442855	Rpt4,CG9572,Dsor1,CG4552,mop,H15,cos,polybromo,pasi1,RecQ4,gus,hd,kuz,cher,Sce,Vps60,if,Raf,dpp	475	396	10996	1.11071	1	0.992218	99.9973	0.999973
GOTERM_BP_ALL	GO:0002065	Columnar/Cuboidal Epithelial Cell Differentiation	17	2.69841	0.522783	Rpt4,Dsor1,CG4552,mop,H15,cos,polybromo,RecQ4,gus,hd,kuz,Sce,cher,Vps60,if,Raf,dpp	475	368	10996	1.06941	1	0.99567	99.9998	0.999998
GOTERM_BP_ALL	GO:0002066	Columnar/Cuboidal Epithelial Cell Development	17	2.69841	0.484669	Rpt4,Dsor1,CG4552,mop,H15,cos,polybromo,RecQ4,gus,hd,kuz,Sce,cher,Vps60,if,Raf,dpp	475	360	10996	1.09317	1	0.994323	99.9993	0.999993
GOTERM_BP_ALL	GO:0002164	Larval Development	12	1.90476	0.146586	CG3209,pll,pyr,Zif,Nup98-96,nom,cher,ppan,Raf,dpp,RecQ4,CSN5	475	178	10996	1.56064	1	0.929107	94.2229	0.942229
GOTERM_BP_ALL	GO:0002165	Instar Larval Or Pupal Development	22	3.49206	0.978409	mri,Myo31DF,rept,Rab30,frtz,cv-d,Doa,cos,fj,polybromo,smp-30,CecA2,gus,ImpE1,CG3209,Usp8,so,egg,CG9512,if,Raf,dpp	475	711	10996	0.716299	1	1	100	1
GOTERM_BP_ALL	GO:0002252	Immune Effector Process	8	1.26984	0.240231	DMAP1,FoxK,IKKbeta,Listericin,wisp,CG4325,Spn42Dd,Tab2	475	117	10996	1.58287	1	0.965751	99.286	0.99286
GOTERM_BP_ALL	GO:0002376	Immune System Process	34	5.39683	0.0050988	pll,Gbp1,msl-3,AttA,IKKbeta,Doa,Listericin,Spn28Dc,Lam,cher,CG4168,wisp,IM4,CG4325,Spn42Dd,if,grass,RYBP,Dsor1,mop,TotM,ubl,Nplp2,CecA2,Tab2,Npc2h,CSN5,DMAP1,Nup98-96,Zif,kuz,FoxK,dpp,Raf	475	478	10996	1.64662	1	0.483427	8.78506	0.0878506
GOTERM_BP_ALL	GO:0002440	Production Of Molecular Mediator Of Immune Response	8	1.26984	0.004728	DMAP1,Gbp1,mop,IKKbeta,wisp,CG4325,Spn42Dd,Tab2	475	49	10996	3.77951	0.999999	0.472826	8.17161	0.0817161
GOTERM_BP_ALL	GO:0002520	Immune System Development	9	1.42857	0.0697119	pll,kuz,Zif,Nup98-96,cher,if,Raf,dpp,CSN5	475	101	10996	2.06282	1	0.858061	72.742	0.72742
GOTERM_BP_ALL	GO:0002682	Regulation Of Immune System Process	15	2.38095	0.0992493	RYBP,msl-3,ubl,IKKbeta,Doa,Tab2,Spn28Dc,CSN5,Lam,DMAP1,cher,CG4168,wisp,Spn42Dd,CG4325	475	222	10996	1.56415	1	0.87916	84.7443	0.847443
GOTERM_BP_ALL	GO:0002684	Positive Regulation Of Immune System Process	6	0.952381	0.338344	DMAP1,IKKbeta,ubl,Doa,CG4168,Tab2	475	89	10996	1.56064	1	0.983287	99.9406	0.999406
GOTERM_BP_ALL	GO:0002697	Regulation Of Immune Effector Process	6	0.952381	0.103844	DMAP1,IKKbeta,wisp,CG4325,Spn42Dd,Tab2	475	58	10996	2.39477	1	0.886089	86.085	0.86085
GOTERM_BP_ALL	GO:0002700	Regulation Of Production Of Molecular Mediator Of Immune Response	6	0.952381	0.0506208	DMAP1,IKKbeta,wisp,CG4325,Spn42Dd,Tab2	475	47	10996	2.95525	1	0.837375	60.7186	0.607186
GOTERM_BP_ALL	GO:0002759	Regulation Of Antimicrobial Humoral Response	6	0.952381	0.0722436	DMAP1,IKKbeta,wisp,CG4325,Spn42Dd,Tab2	475	52	10996	2.67109	1	0.865708	74.046	0.74046
GOTERM_BP_ALL	GO:0002775	Antimicrobial Peptide Production	7	1.11111	0.0121546	DMAP1,Gbp1,mop,IKKbeta,wisp,CG4325,Tab2	475	45	10996	3.60103	1	0.606202	19.7462	0.197462
GOTERM_BP_ALL	GO:0002784	Regulation Of Antimicrobial Peptide Production	6	0.952381	0.046822	DMAP1,IKKbeta,wisp,CG4325,Spn42Dd,Tab2	475	46	10996	3.0195	1	0.839129	57.7931	0.577931
GOTERM_BP_ALL	GO:0002805	Regulation Of Antimicrobial Peptide Biosynthetic Process	4	0.634921	0.24736	IKKbeta,wisp,CG4325,Tab2	475	40	10996	2.31495	1	0.968163	99.3974	0.993974
GOTERM_BP_ALL	GO:0002831	Regulation Of Response To Biotic Stimulus	8	1.26984	0.0349872	DMAP1,IKKbeta,Listericin,wisp,CG4325,Spn42Dd,Tab2,GILT1	475	72	10996	2.57216	1	0.823627	47.3035	0.473035
GOTERM_BP_ALL	GO:0002833	Positive Regulation Of Response To Biotic Stimulus	5	0.793651	0.0519866	DMAP1,IKKbeta,Listericin,Tab2,GILT1	475	33	10996	3.5075	1	0.841965	61.7227	0.617227
GOTERM_BP_ALL	GO:0002920	Regulation Of Humoral Immune Response	6	0.952381	0.0770897	DMAP1,IKKbeta,wisp,CG4325,Spn42Dd,Tab2	475	53	10996	2.6207	1	0.865145	76.3794	0.763794
GOTERM_BP_ALL	GO:0003002	Regionalization	17	2.69841	0.951574	pll,Dsor1,spn-F,cv-d,Vps36,H15,Doa,fj,nmd,lsn,wol,gus,CSN5,trk,tud,Raf,dpp	475	529	10996	0.743934	1	0.999996	100	1
GOTERM_BP_ALL	GO:0003006	Developmental Process Involved In Reproduction	45	7.14286	0.574387	Rpt4,lqfR,Doa,Pink1,cos,nmd,lsn,TSG101,RecQ4,Lam,hd,lili,cher,tud,lok,wisp,if,boca,Bug22,out,Myo31DF,pbl,Dsor1,spn-F,CG4552,mop,Vps36,Yp2,H15,Yp1,Exo84,ppan,polybromo,pelo,CSN5,gus,Cap-G,kuz,Sce,Lar,aurB,egg,Vps60,dpp,Raf	475	1039	10996	1.00262	1	0.997001	100	1
GOTERM_BP_ALL	GO:0003008	System Process	52	8.25397	0.614049	CG5541,Mob3,l(2)37Cb,ttm50,kraken,dpr18,CG1847,c12.1,Nf1,pit,sNPF,CG7778,CG30427,mri,pbl,Psi,mop,H15,Rfx,mRpL24,mRpL46,dati,teq,Trs31,Obp57a,FKBP59,CAHbeta,CG8520,msl-3,Ance-5,lqfR,Doa,lsn,Gnf1,CG9548,b,cher,Or43a,rempA,Ciao1,qkr58E-2,CG7059,if,l(2)k01209,CG31103,Vps36,mRpL1,euc,CheA87a,aurB,CG7728,ebi	475	1219	10996	0.987508	1	0.997539	100	1
GOTERM_BP_ALL	GO:0003333	Amino Acid Transmembrane Transport	4	0.634921	0.235719	CG31547,JhI-21,CG8785,CG30394	475	39	10996	2.3743	1	0.966133	99.2057	0.992057
GOTERM_BP_ALL	GO:0005975	Carbohydrate Metabolic Process	22	3.49206	0.547782	mri,CG9536,CG8525,CG6495,Cda5,Mal-B1,Nmdmc,Rfx,wol,Ext2,CG3792,CG13369,mtTFB2,CG9548,adp,U2af38,CG8668,sNPF,repo,Fur2,Idgf2,CG7059	475	491	10996	1.03725	1	0.996359	99.9999	0.999999
GOTERM_BP_ALL	GO:0006022	Aminoglycan Metabolic Process	7	1.11111	0.687477	CG14300,teq,CG12913,Cda5,Idgf2,rtv,Ext2	475	159	10996	1.01916	1	0.998703	100	1
GOTERM_BP_ALL	GO:0006030	Chitin Metabolic Process	5	0.793651	0.798261	CG14300,teq,Cda5,Idgf2,rtv	475	126	10996	0.91863	1	0.999645	100	1
GOTERM_BP_ALL	GO:0006040	Amino Sugar Metabolic Process	6	0.952381	0.715529	CG14300,teq,Cda5,Idgf2,rtv,Ext2	475	138	10996	1.0065	1	0.999061	100	1
GOTERM_BP_ALL	GO:0006082	Organic Acid Metabolic Process	22	3.49206	0.213919	GstZ2,mRpL39,v,smp-30,CG3999,CG14130,CG3267,Eip55E,b,yellow-f2,AsnRS,SdhA,CG4860,Mfe2,CG31075,CG6178,CG9319,Adi1,Faa,U26,CG7059,CG4592	475	403	10996	1.26374	1	0.957204	98.6827	0.986827
GOTERM_BP_ALL	GO:0006109	Regulation Of Carbohydrate Metabolic Process	10	1.5873	0.434738	mri,mtTFB2,CG9548,U2af38,CG6495,sNPF,repo,Fur2,Rfx,CG7059	475	190	10996	1.21839	1	0.991682	99.9965	0.999965
GOTERM_BP_ALL	GO:0006139	Nucleobase-Containing Compound Metabolic Process	112	17.7778	0.328701	mRpL39,Dref,Vps8,l(2)37Cb,cos,Cbp20,Bx42,RecQ4,CG6145,MED8,hd,CG8891,mtTFB2,msl-1,Pfdn5,Nf1,c12.1,CG10495,wisp,snRNP-U1-C,bsh,nom,EndoGI,Rfx,RpII15,CG8273,AsnRS,CG7637,Bin1,CG14906,mrn,Rcd5,CG8525,Tip60,Doa,CG11920,Gnf1,CG9548,CG9246,so,lok,repo,CG7059,Nelf-A,CG1677,CG18178,CG12895,trk,CG45071,viaf,Taf10,CG3726,Fib,Raf,cv-d,Lmx1a,FLASH,LSm3,Maf1,CG9107,Lam,Slbp,pit,RpLP0-like,CG5589,Psi,Zpr1,Nf-Y…	475	2481	10996	1.04504	1	0.981465	99.923	0.99923
GOTERM_BP_ALL	GO:0006163	Purine Nucleotide Metabolic Process	5	0.793651	0.993549	Mocs1,CG12895,Nf1,Pink1,CG7059	475	241	10996	0.48028	1	1	100	1
GOTERM_BP_ALL	GO:0006259	Dna Metabolic Process	17	2.69841	0.35905	rept,Lon,Dref,EndoGI,Gnf1,RpII15,dre4,RecQ4,hd,DMAP1,vtd,Top3beta,CG7637,lok,Ino80,egg,mrn	475	331	10996	1.18895	1	0.985353	99.9665	0.999665
GOTERM_BP_ALL	GO:0006281	Dna Repair	10	1.5873	0.348162	DMAP1,rept,vtd,EndoGI,Ino80,mrn,Gnf1,RpII15,dre4,RecQ4	475	176	10996	1.31531	1	0.98476	99.9546	0.999546
GOTERM_BP_ALL	GO:0006323	Dna Packaging	4	0.634921	0.99465	Cap-G,Slbp,aurB,SMC2	475	208	10996	0.445182	1	1	100	1
GOTERM_BP_ALL	GO:0006325	Chromatin Organization	21	3.33333	0.786142	rept,Tip60,msl-3,CG9915,polybromo,dre4,CG9293,Lam,DMAP1,msl-1,wds,CG11412,CG9246,Sce,Bin1,aurB,Ino80,HmgD,egg,Fib,ebi	475	538	10996	0.903604	1	0.999594	100	1
GOTERM_BP_ALL	GO:0006338	Chromatin Remodeling	6	0.952381	0.500401	DMAP1,rept,Tip60,msl-3,wds,Ino80	475	108	10996	1.28608	1	0.994949	99.9996	0.999996
GOTERM_BP_ALL	GO:0006342	Chromatin Silencing	8	1.26984	0.712015	Lam,rept,msl-1,msl-3,Sce,Bin1,egg,polybromo	475	189	10996	0.979872	1	0.999008	100	1
GOTERM_BP_ALL	GO:0006351	Transcription, Dna-Templated	45	7.14286	0.75404	rept,phtf,Rpt4,Tip60,msl-3,Dref,cv-d,cos,Gnf1,MED8,Maf1,Rpt2,Lam,msl-1,mtTFB2,CG9246,lili,so,lok,Ino80,bsh,H15,CG9915,B52,polybromo,Nelf-A,RpII15,Rfx,dre4,CG18178,DMAP1,trk,Rpb10,CG45071,Sce,Taf10,Bin1,egg,cmpy,CG3726,mrn,Rcd5,dpp,ebi,Raf	475	1113	10996	0.935963	1	0.999383	100	1
GOTERM_BP_ALL	GO:0006352	Dna-Templated Transcription, Initiation	9	1.42857	0.146351	Rpt2,Rpt4,mtTFB2,Dref,Taf10,B52,mrn,RpII15,MED8	475	120	10996	1.73621	1	0.929836	94.1943	0.941943
GOTERM_BP_ALL	GO:0006355	Regulation Of Transcription, Dna-Templated	49	7.77778	0.613343	rept,phtf,Rpt4,Tip60,msl-3,Dref,cv-d,Lmx1a,cos,Gnf1,Oli,Maf1,MED8,Rpt2,Lam,mtTFB2,msl-1,Pfdn5,CG9246,lili,so,lok,Ino80,repo,bsh,nom,Nf-YC,H15,CG9915,B52,polybromo,Rfx,Nelf-A,dre4,DMAP1,FoxK,trk,Sce,CG45071,Bin1,Taf10,egg,cmpy,CG3726,mrn,Rcd5,Raf,ebi,dpp	475	1148	10996	0.988087	1	0.997542	100	1
GOTERM_BP_ALL	GO:0006357	Regulation Of Transcription From Rna Polymerase Ii Promoter	25	3.96825	0.606915	phtf,Rpt4,rept,Dref,cv-d,MED8,Rpt2,CG9246,so,lili,lok,H15,B52,polybromo,Nelf-A,Rfx,dre4,trk,cmpy,mrn,CG3726,Rcd5,Raf,ebi,dpp	475	578	10996	1.00127	1	0.99744	100	1
GOTERM_BP_ALL	GO:0006364	Rrna Processing	11	1.74603	0.0691301	mRpL1,CG9107,CG5589,mtTFB2,CG7637,CG4866,CG11920,RpLP0-like,Fib,CG7728,CG3817	475	136	10996	1.87238	1	0.858184	72.4338	0.724338
GOTERM_BP_ALL	GO:0006366	Transcription From Rna Polymerase Ii Promoter	25	3.96825	0.468818	Rpt4,Dref,cv-d,MED8,Rpt2,CG9246,so,lili,lok,H15,B52,polybromo,Nelf-A,RpII15,dre4,CG18178,Rpb10,trk,Taf10,cmpy,mrn,Rcd5,Raf,ebi,dpp	475	539	10996	1.07372	1	0.993444	99.9989	0.999989
GOTERM_BP_ALL	GO:0006367	Transcription Initiation From Rna Polymerase Ii Promoter	8	1.26984	0.0809806	Rpt2,Rpt4,Dref,Taf10,B52,mrn,RpII15,MED8	475	87	10996	2.12869	1	0.863564	78.1079	0.781079
GOTERM_BP_ALL	GO:0006396	Rna Processing	36	5.71429	0.0327394	noi,Vps8,Doa,Cbp20,l(2)37Cb,CG11920,FLASH,LSm3,Bx42,CG9107,mtTFB2,CG9548,Slbp,c12.1,CG10495,wisp,RpLP0-like,snRNP-U1-C,Bug22,CG5589,CG1434,CG43902,Psi,ubl,B52,CG4866,Cpsf100,CG1677,CG8273,mRpL1,CG7637,Bin1,U2af38,Fib,CG7728,CG3817	475	588	10996	1.41731	1	0.818352	45.0512	0.450512
GOTERM_BP_ALL	GO:0006397	Mrna Processing	23	3.65079	0.0281954	Bug22,CG43902,noi,Psi,Vps8,ubl,Doa,Cbp20,B52,l(2)37Cb,Cpsf100,CG1677,FLASH,CG8273,LSm3,Bx42,CG9548,Slbp,c12.1,Bin1,U2af38,wisp,snRNP-U1-C	475	330	10996	1.61345	1	0.798866	40.2179	0.402179
GOTERM_BP_ALL	GO:0006403	Rna Localization	10	1.5873	0.465591	Nup98-96,spn-F,CG7637,Vps36,CG9915,tud,wisp,lsn,RASSF8,CG18178	475	195	10996	1.18715	1	0.993302	99.9987	0.999987
GOTERM_BP_ALL	GO:0006412	Translation	15	2.38095	0.999998	mRpL39,RpL31,Cbp20,mRpL32,mRpL43,mRpL24,mRpL1,CG5805,mRpL46,mRpL9,eIF-2alpha,AsnRS,bru2,RpLP0-like,RpL4	475	852	10996	0.407561	1	1	100	1
GOTERM_BP_ALL	GO:0006461	Protein Complex Assembly	17	2.69841	0.799706	Kr-h2,Rpt4,Lon,Rpn9,twz,B52,Exo84,stac,Vps16A,Maf1,CG6404,Rpt2,Rpn12,CG31648,Or43a,Grip84,atl	475	442	10996	0.890364	1	0.999648	100	1
GOTERM_BP_ALL	GO:0006464	Cellular Protein Modification Process	66	10.4762	0.213559	Dref,Usp10,ttm50,TSG101,CG4452,jet,CG3792,msl-1,wds,CG32486,sNPF,CG11474,CG1812,mop,CG14322,fj,CycY,Gadd45,Pkcdelta,Ext2,DMAP1,CG9531,CG8668,egg,CG3530,mrn,dpp,rept,pll,CG9536,Tip60,msl-3,Slmap,IKKbeta,Doa,Pink1,CG17746,grp,CG9293,CG10352,CG11412,CG9246,mtm,PTP-ER,lok,CG4325,Bug22,UbcE2M,Dsor1,PTPMT1,ubl,CG9915,SCCRO4,wol,CSN5,CG12895,Usp8,Sce,GckIII,CG14646,aurB,Lar,CG15097,Fib,Raf,ebi	475	1367	10996	1.11768	1	0.957542	98.6718	0.986718
GOTERM_BP_ALL	GO:0006468	Protein Phosphorylation	22	3.49206	0.422564	pll,Dsor1,Dref,Slmap,IKKbeta,Doa,Pink1,fj,grp,CycY,Gadd45,Pkcdelta,CSN5,PTP-ER,GckIII,lok,aurB,sNPF,mrn,Raf,dpp,ebi	475	459	10996	1.10956	1	0.99118	99.9949	0.999949
GOTERM_BP_ALL	GO:0006470	Protein Dephosphorylation	9	1.42857	0.238824	CG10352,mop,mtm,PTPMT1,PTP-ER,Lar,CG17746,CG3530,ttm50	475	137	10996	1.52077	1	0.965929	99.2618	0.992618
GOTERM_BP_ALL	GO:0006473	Protein Acetylation	9	1.42857	0.0422038	DMAP1,rept,msl-1,Tip60,msl-3,wds,CG9246,CG11412,CG9293	475	91	10996	2.28951	1	0.848112	53.9593	0.539593
GOTERM_BP_ALL	GO:0006475	Internal Protein Amino Acid Acetylation	9	1.42857	0.027989	DMAP1,rept,msl-1,Tip60,msl-3,wds,CG9246,CG11412,CG9293	475	84	10996	2.4803	1	0.802594	39.9892	0.399892
GOTERM_BP_ALL	GO:0006479	Protein Methylation	6	0.952381	0.229618	CG9531,wds,CG9915,egg,CG11474,Fib	475	76	10996	1.82759	1	0.963086	99.0836	0.990836
GOTERM_BP_ALL	GO:0006486	Protein Glycosylation	5	0.793651	0.710828	CG3792,CG9536,CG8668,wol,Ext2	475	111	10996	1.04277	1	0.999011	100	1
GOTERM_BP_ALL	GO:0006508	Proteolysis	42	6.66667	0.349746	CG13318,Rpt4,Prosbeta3,Prosbeta2,Ance-5,Pink1,Usp10,lsn,Der-2,CG31233,SPH93,Spn28Dc,Rpt2,CG4452,jet,CG11459,CG4467,wds,lok,Fur2,Spn42Dd,Rpn3,grass,RYBP,Lon,Rpn9,CG7791,Vps36,CG9733,CG8550,CSN5,Rpn12,kuz,Usp8,teq,CG5991,Sras,viaf,Sp212,CG10435,Spn55B,CG6462	475	891	10996	1.09122	1	0.984283	99.9566	0.999566
GOTERM_BP_ALL	GO:0006511	Ubiquitin-Dependent Protein Catabolic Process	18	2.85714	0.104567	RYBP,Rpt4,Rpn9,Prosbeta2,Prosbeta3,Vps36,Pink1,Usp10,lsn,Der-2,CSN5,Rpt2,jet,Rpn12,wds,Usp8,CG10435,Rpn3	475	283	10996	1.4724	1	0.884622	86.2856	0.862856
GOTERM_BP_ALL	GO:0006518	Peptide Metabolic Process	24	3.80952	0.999797	GstZ2,mRpL39,CG7791,RpL31,IKKbeta,Cbp20,mRpL32,mRpL43,GstE11,mRpL24,Tab2,mRpL1,CG5805,mRpL9,CG4467,mRpL46,Eip55E,eIF-2alpha,AsnRS,bru2,CG4752,CG10365,RpLP0-like,RpL4	475	984	10996	0.564621	1	1	100	1
GOTERM_BP_ALL	GO:0006520	Cellular Amino Acid Metabolic Process	7	1.11111	0.585511	Eip55E,GstZ2,AsnRS,mRpL39,Adi1,CG3999,CG3267	475	143	10996	1.13319	1	0.997247	100	1
GOTERM_BP_ALL	GO:0006605	Protein Targeting	13	2.06349	0.155231	GCC88,boca,noi,CG7791,Vps36,CG10420,cos,lsn,ttm50,Tab2,Nup98-96,Ranbp11,Vps13	475	200	10996	1.50472	1	0.933464	95.1898	0.951898
GOTERM_BP_ALL	GO:0006606	Protein Import Into Nucleus	5	0.793651	0.454688	Nup98-96,noi,Ranbp11,cos,Tab2	475	80	10996	1.44684	1	0.992925	99.9982	0.999982
GOTERM_BP_ALL	GO:0006629	Lipid Metabolic Process	28	4.44444	0.0597095	Hydr2,CG3009,CG5608,CG6753,CG3792,lace,CG8306,CG9512,CG6178,CG9319,CG2818,CG3376,CG11029,Lsd-1,PTPMT1,Hsl,CG31272,wol,CG14130,Hmgs,CG12034,adp,CG4860,CG5991,Mfe2,U26,Arv1,CG4592	475	457	10996	1.41835	1	0.845428	66.96	0.6696
GOTERM_BP_ALL	GO:0006631	Fatty Acid Metabolic Process	7	1.11111	0.284213	CG4860,Mfe2,CG6178,CG9319,U26,CG4592,CG14130	475	103	10996	1.57327	1	0.975475	99.7557	0.997557
GOTERM_BP_ALL	GO:0006637	Acyl-Coa Metabolic Process	5	0.793651	0.0569944	v,CG8306,CG6178,CG1441,CG30427	475	34	10996	3.40433	1	0.840523	65.2012	0.652012
GOTERM_BP_ALL	GO:0006644	Phospholipid Metabolic Process	6	0.952381	0.638009	CG3376,CG5991,PTPMT1,CG3009,wol,CG2818	475	126	10996	1.10236	1	0.997894	100	1
GOTERM_BP_ALL	GO:0006650	Glycerophospholipid Metabolic Process	4	0.634921	0.730476	CG5991,PTPMT1,wol,CG2818	475	87	10996	1.06434	1	0.999173	100	1
GOTERM_BP_ALL	GO:0006725	Cellular Aromatic Compound Metabolic Process	120	19.0476	0.258808	mRpL39,Dref,Vps8,l(2)37Cb,cos,Cbp20,Bx42,RecQ4,CG6145,MED8,hd,CG8891,mtTFB2,msl-1,Pfdn5,Nf1,c12.1,CG10495,wisp,snRNP-U1-C,bsh,nom,EndoGI,Rfx,RpII15,CG8273,yellow-f2,AsnRS,CG7637,Bin1,CG14906,mrn,Rcd5,CG8525,Tip60,v,Doa,Nmdmc,CG11920,Gnf1,CG9548,CG9246,so,lok,repo,CG7059,Nelf-A,CG1677,CG18178,CG12895,trk,CG45071,viaf,Taf10,CG3726,Fib,Raf,cv-d,Lmx1a,CG8665,FLASH,LSm3,Spn28Dc,Maf1,Sptr,CG9107,Lam,Sl…	475	2614	10996	1.06271	1	0.971976	99.5426	0.995426
GOTERM_BP_ALL	GO:0006732	Coenzyme Metabolic Process	14	2.22222	0.00617544	v,Nmdmc,CG8080,Sam-S,CG8665,CG6145,Mocs1,Sptr,CG8306,CG6178,CG1441,CG7059,CG30427,CG2453	475	137	10996	2.36564	1	0.507416	10.5444	0.105444
GOTERM_BP_ALL	GO:0006753	Nucleoside Phosphate Metabolic Process	11	1.74603	0.830216	Mocs1,CG12895,CG8891,l(2)k01209,CG8525,Nf1,CG11883,Pink1,CG8080,CG7059,CG6145	475	297	10996	0.857388	1	0.999764	100	1
GOTERM_BP_ALL	GO:0006790	Sulfur Compound Metabolic Process	18	2.85714	0.000612898	GstZ2,CG4858,v,GstE11,Sam-S,Ext2,CG8043,Eip55E,CG8306,CG12913,CG17683,CG6178,CG4752,Ciao1,St1,CG10365,CG1441,CG30427	475	162	10996	2.57216	0.838313	0.455215	1.09676	0.0109676
GOTERM_BP_ALL	GO:0006793	Phosphorus Metabolic Process	49	7.77778	0.387836	Dref,CG3009,CG5608,ttm50,CG6145,CG8891,Nf1,sNPF,rictor,CG3376,mop,CG11883,fj,CycY,Gadd45,Pkcdelta,CG3530,mrn,dpp,pll,Gbp1,CG8525,Slmap,IKKbeta,Doa,Pink1,CG17746,grp,CG10352,mtm,PTP-ER,lok,CG7059,CG2818,l(2)k01209,Dsor1,PTPMT1,CG8080,wol,CSN5,CG12895,Mocs1,CG9449,CG5991,GckIII,Lar,aurB,ebi,Raf	475	1064	10996	1.06609	1	0.987638	99.9853	0.999853
GOTERM_BP_ALL	GO:0006796	Phosphate-Containing Compound Metabolic Process	49	7.77778	0.372447	Dref,CG3009,CG5608,ttm50,CG6145,CG8891,Nf1,sNPF,rictor,CG3376,mop,CG11883,fj,CycY,Gadd45,Pkcdelta,CG3530,mrn,dpp,pll,Gbp1,CG8525,Slmap,IKKbeta,Doa,Pink1,CG17746,grp,CG10352,mtm,PTP-ER,lok,CG7059,CG2818,l(2)k01209,Dsor1,PTPMT1,CG8080,wol,CSN5,CG12895,Mocs1,CG9449,CG5991,GckIII,Lar,aurB,ebi,Raf	475	1057	10996	1.07315	1	0.986975	99.9771	0.999771
GOTERM_BP_ALL	GO:0006807	Nitrogen Compound Metabolic Process	152	24.127	0.760869	mRpL39,Dref,Vps8,l(2)37Cb,cos,Cbp20,mRpL32,RecQ4,Bx42,CG6145,MED8,hd,CG8891,CG4467,msl-1,mtTFB2,Pfdn5,c12.1,Nf1,CG10495,wisp,snRNP-U1-C,CG3376,nom,bsh,EndoGI,Rfx,RpII15,Tab2,CG8273,Ext2,mRpL46,yellow-f2,AsnRS,bru2,CG7637,teq,Bin1,CG14906,mrn,Rcd5,CG8525,Tip60,v,Doa,Cda5,Nmdmc,CG11920,Gnf1,CG9548,CG9246,so,lok,repo,CG10365,CG7059,CG7791,Nelf-A,CG1677,CG18178,CG12895,trk,CG45071,Taf10,viaf,CG3726,F…	475	3657	10996	0.962188	1	0.999417	100	1
GOTERM_BP_ALL	GO:0006810	Transport	109	17.3016	0.000744678	CG2930,CG32669,Vps8,CG3009,cos,CG10420,RASSF8,CG8785,CG3792,RanGAP,CG2663,hook,CG42321,CG7627,CenB1A,CG3091,GCC88,boca,sut2,CG14744,Trs33,Tab2,CG8908,l(2)37Cd,CngB,Trs31,FKBP59,CHMP2B,Apoltp,CG14232,Syngr,Hmt-1,Doa,Mdr49,CG5861,Oatp74D,MFS9,pHCl,cher,mtm,CG32576,tud,Fur2,repo,Grd,Lsd-1,CG31103,CG14439,CG7791,Hip1,CG18178,CG14130,Npc2h,JhI-21,CG4462,Syx17,euc,CG31668,CG10194,CG7510,Vps60,DCTN5-p25…	475	1883	10996	1.34004	0.890738	0.357765	1.33108	0.0133108
GOTERM_BP_ALL	GO:0006811	Ion Transport	14	2.22222	0.953995	Task7,Grd,CG18788,Hmt-1,CG32669,CG3009,rtv,nAChRalpha4,MFS9,Oatp74D,pHCl,CngB,FKBP59,Oatp33Ea	475	448	10996	0.723421	1	0.999996	100	1
GOTERM_BP_ALL	GO:0006812	Cation Transport	7	1.11111	0.990438	Task7,nAChRalpha4,CngB,Hmt-1,CG32669,FKBP59,rtv	475	299	10996	0.541961	1	1	100	1
GOTERM_BP_ALL	GO:0006836	Neurotransmitter Transport	5	0.793651	0.886647	Syx17,Syngr,lqfR,Exo84,stac	475	148	10996	0.782077	1	0.99993	100	1
GOTERM_BP_ALL	GO:0006873	Cellular Ion Homeostasis	5	0.793651	0.723899	Gbp1,Hmt-1,FMRFaR,CG2818,Raf	475	113	10996	1.02431	1	0.999116	100	1
GOTERM_BP_ALL	GO:0006886	Intracellular Protein Transport	18	2.85714	0.180565	boca,GCC88,CG33298,noi,CG7791,Vps8,Vps36,CG10420,cos,lsn,Vps16A,ttm50,Tab2,Syx17,Nup98-96,RanGAP,Ranbp11,Vps13	475	309	10996	1.34851	1	0.947372	97.2183	0.972183
GOTERM_BP_ALL	GO:0006887	Exocytosis	4	0.634921	0.800622	Syx17,Syngr,Exo84,stac	475	98	10996	0.944876	1	0.999647	100	1
GOTERM_BP_ALL	GO:0006897	Endocytosis	15	2.38095	0.669195	CG4552,lqfR,Hip1,CG5861,DMAP1,CG9449,Nup98-96,kuz,CG10194,l(2)37Cd,hook,repo,Vps60,CenB1A,CG30427	475	354	10996	0.98091	1	0.998493	100	1
GOTERM_BP_ALL	GO:0006909	Phagocytosis	11	1.74603	0.53581	CG9449,DMAP1,kuz,Nup98-96,CG10194,CG4552,l(2)37Cd,hook,CenB1A,CG5861,CG30427	475	230	10996	1.10715	1	0.995897	99.9999	0.999999
GOTERM_BP_ALL	GO:0006913	Nucleocytoplasmic Transport	9	1.42857	0.25693	RanGAP,Nup98-96,noi,CG9915,Ranbp11,cos,Ns3,Tab2,CG18178	475	140	10996	1.48818	1	0.971527	99.5213	0.995213
GOTERM_BP_ALL	GO:0006914	Autophagy	7	1.11111	0.592365	Pex23,Syx17,Epg5,Pink1,Hsc70-5,Vps16A,Raf	475	144	10996	1.12532	1	0.997298	100	1
GOTERM_BP_ALL	GO:0006915	Apoptotic Process	12	1.90476	0.399644	RYBP,pll,Tip60,wrapper,GckIII,viaf,lok,Pink1,Wwox,Raf,ebi,dpp	475	229	10996	1.21307	1	0.988589	99.9897	0.999897
GOTERM_BP_ALL	GO:0006928	Movement Of Cell Or Subcellular Component	24	3.80952	0.929469	Bug22,fend,pyr,pbl,Dsor1,CG4552,Nf-YC,EndoGI,cos,Pink1,Mdr49,wol,Oli,gus,CSN5,kuz,cher,so,Lar,rempA,DCTN5-p25,if,Raf,dpp	475	695	10996	0.799406	1	0.999985	100	1
GOTERM_BP_ALL	GO:0006935	Chemotaxis	9	1.42857	0.929262	fend,kuz,Nf-YC,EndoGI,cher,Lar,Oli,if,dpp	475	285	10996	0.731036	1	0.999985	100	1
GOTERM_BP_ALL	GO:0006950	Response To Stress	78	12.381	0.0013936	AttA,Prosbeta2,Prosbeta3,Listericin,Usp10,SPH93,Wwox,Spn28Dc,RecQ4,CG9107,CG6961,wds,Nf1,CG4168,rictor,IM4,Spn42Dd,CG7627,grass,EndoGI,TotM,CG4866,RpII15,dre4,CecA2,Tab2,Gadd45,Drsl5,NimB3,DMAP1,vtd,FoxK,CG7637,CG12913,mrn,Rcd5,rept,RagA-B,Rpt4,pll,Gbp1,Drsl4,Tip60,IKKbeta,Doa,Pink1,Der-2,Mdr49,CG11920,grp,Ns3,Gnf1,Vps16A,Rpt2,mtm,lok,Ino80,CG33298,Dsor1,mthl15,Lon,CG5027,ubl,FMRFaR,smp-30,Dh44-R…	475	1281	10996	1.40957	0.984152	0.40434	2.47735	0.0247735
GOTERM_BP_ALL	GO:0006952	Defense Response	27	4.28571	0.0317179	pll,Drsl4,Gbp1,AttA,IKKbeta,Doa,Listericin,Der-2,SPH93,Wwox,Spn28Dc,CG4168,Spn42Dd,IM4,grass,TotM,ubl,FMRFaR,CecA2,Tab2,GILT1,Drsl5,Npc2h,NimB3,JhI-21,DMAP1,FoxK	475	410	10996	1.52448	1	0.813734	43.9981	0.439981
GOTERM_BP_ALL	GO:0006955	Immune Response	22	3.49206	0.0455918	grass,RYBP,pll,Gbp1,AttA,mop,IKKbeta,ubl,TotM,Doa,Nplp2,CecA2,Tab2,Spn28Dc,Npc2h,Lam,DMAP1,CG4168,wisp,IM4,Spn42Dd,CG4325	475	328	10996	1.55271	1	0.842626	56.8024	0.568024
GOTERM_BP_ALL	GO:0006959	Humoral Immune Response	14	2.22222	0.0026248	pll,Gbp1,AttA,mop,IKKbeta,Nplp2,CecA2,Tab2,Npc2h,DMAP1,wisp,Spn42Dd,CG4325,IM4	475	124	10996	2.61365	0.999595	0.427613	4.61766	0.0461766
GOTERM_BP_ALL	GO:0006974	Cellular Response To Dna Damage Stimulus	23	3.65079	0.0266192	rept,Tip60,Dsor1,Prosbeta2,Prosbeta3,EndoGI,Usp10,Gnf1,grp,RpII15,dre4,CG14130,RecQ4,CSN5,Rpt2,DMAP1,vtd,wds,lok,Ino80,rictor,mrn,Rcd5	475	328	10996	1.62329	1	0.805323	38.4495	0.384495
GOTERM_BP_ALL	GO:0006996	Organelle Organization	100	15.873	0.348762	mRpL39,Dref,mRpL32,cos,Tcp-1eta,RecQ4,Pex23,mtTFB2,msl-1,RanGAP,wds,CG42321,rictor,wisp,Grip84,atl,pbl,CG8116,mop,EndoGI,RpII15,Zasp66,mRpL46,Cap-G,CG7637,Bin1,Rcd5,Tip60,Doa,CG9293,CG11412,CG9246,cher,mtm,tud,HmgD,if,Lsd-1,CG7791,Nelf-A,CG14130,Syx17,prel,Fib,nmd,mRpL43,ttm50,LSm3,TSG101,CG9107,Lam,CG31687,Slbp,RpLP0-like,Hsc70-5,CG15666,Kr-h2,spn-F,Exo84,ppan,B52,dre4,mRpL24,pelo,Rint1,DMAP1,vt…	475	2210	10996	1.04749	1	0.984688	99.9554	0.999554
GOTERM_BP_ALL	GO:0007005	Mitochondrion Organization	16	2.53968	0.295612	Lon,Dref,CG7791,mRpL39,Pink1,mRpL32,mRpL43,mRpL24,ttm50,CG14130,mRpL1,mRpL46,mtTFB2,mRpL9,prel,Hsc70-5	475	296	10996	1.25132	1	0.975754	99.817	0.99817
GOTERM_BP_ALL	GO:0007010	Cytoskeleton Organization	22	3.49206	0.93679	Bug22,CG3618,pbl,spn-F,mop,nmd,grp,Tcp-1eta,Lam,betaTub97EF,Zasp66,mtm,cher,GckIII,rictor,wisp,Grip84,if,Fib,atl,Rcd5,RpL4	475	649	10996	0.784728	1	0.999989	100	1
GOTERM_BP_ALL	GO:0007017	Microtubule-Based Process	21	3.33333	0.715862	Bug22,pbl,spn-F,mop,Map60,Pink1,cos,nmd,Tcp-1eta,grp,Lam,betaTub97EF,alphaTub84D,rempA,wisp,Grip84,DCTN5-p25,Fib,atl,Rcd5,RpL4	475	514	10996	0.945796	1	0.999042	100	1
GOTERM_BP_ALL	GO:0007033	Vacuole Organization	6	0.952381	0.304088	Pex23,Syx17,Epg5,lsn,Vps16A,TSG101	475	85	10996	1.63408	1	0.97658	99.8528	0.998528
GOTERM_BP_ALL	GO:0007034	Vacuolar Transport	11	1.74603	0.0279819	mtm,Vps8,Vps36,hook,Vps13,Vps60,Exo84,lsn,CHMP2B,Vps16A,TSG101	475	116	10996	2.19521	1	0.808694	39.9813	0.399813
GOTERM_BP_ALL	GO:0007049	Cell Cycle	43	6.8254	0.460706	rept,noi,Dref,Tcp-1eta,grp,RecQ4,Lam,hd,betaTub97EF,CG31687,alphaTub84D,RanGAP,Slbp,wds,mtm,cher,PTP-ER,lok,wisp,Grip84,SMC2,pbl,Dsor1,mop,CG15237,B52,Exo84,Nelf-A,RpII15,CycY,pelo,CSN5,Rint1,Cap-G,vtd,Sce,GckIII,aurB,egg,CG3530,Rcd5,RpL4,ebi	475	953	10996	1.04452	1	0.993173	99.9985	0.999985
GOTERM_BP_ALL	GO:0007051	Spindle Organization	5	0.793651	0.529377	pbl,mop,wisp,Grip84,grp	475	88	10996	1.31531	1	0.995761	99.9999	0.999999
GOTERM_BP_ALL	GO:0007059	Chromosome Segregation	11	1.74603	0.557303	CG31687,Cap-G,vtd,RanGAP,Slbp,CG15237,mtm,Sce,aurB,SMC2,grp	475	234	10996	1.08822	1	0.996603	100	1
GOTERM_BP_ALL	GO:0007067	Mitotic Nuclear Division	14	2.22222	0.412946	noi,CG15237,B52,Nelf-A,RpII15,pelo,Cap-G,CG31687,vtd,Slbp,cher,aurB,SMC2,Grip84	475	276	10996	1.17425	1	0.990099	99.9931	0.999931
GOTERM_BP_ALL	GO:0007076	Mitotic Chromosome Condensation	4	0.634921	0.0744146	Cap-G,Slbp,aurB,SMC2	475	23	10996	4.026	1	0.864455	75.117	0.75117
GOTERM_BP_ALL	GO:0007093	Mitotic Cell Cycle Checkpoint	10	1.5873	0.0316569	rept,Dsor1,wds,CG15237,lok,grp,RpII15,Rcd5,RecQ4,CSN5	475	102	10996	2.26956	1	0.818635	43.9345	0.439345
GOTERM_BP_ALL	GO:0007095	Mitotic G2 Dna Damage Checkpoint	8	1.26984	0.0349872	rept,Dsor1,wds,grp,RpII15,Rcd5,RecQ4,CSN5	475	72	10996	2.57216	1	0.823627	47.3035	0.473035
GOTERM_BP_ALL	GO:0007098	Centrosome Cycle	5	0.793651	0.886647	betaTub97EF,Grip84,grp,Rcd5,RpL4	475	148	10996	0.782077	1	0.99993	100	1
GOTERM_BP_ALL	GO:0007126	Meiotic Nuclear Division	9	1.42857	0.948814	pbl,vtd,RanGAP,Exo84,wisp,Grip84,grp,pelo,Rint1	475	299	10996	0.696807	1	0.999995	100	1
GOTERM_BP_ALL	GO:0007154	Cell Communication	109	17.3016	0.0188106	CG5541,cos,Listericin,Leash,5-HT7,RASSF8,RanGAP,Nf1,CG4168,Gbeta5,rictor,mri,grass,boca,CG34408,scramb1,pbl,EndoGI,mop,Tab2,Gadd45,Ext2,NimB3,Arl4,CG7637,CngB,teq,Tsp42Ef,conu,RagA-B,pll,Tip60,Syngr,Slmap,Doa,Gnf1,CG11920,lok,if,Dsor1,mthl15,FMRFaR,Dh44-R2,ETHR,Syx17,Bili,Hmgs,trk,CG7510,Vps60,Fib,Raf,cv-d,CG5608,CG15443,stac,Usp10,Wwox,rtv,CG9107,Lam,CG3209,lace,sNPF,Exo84,CG4866,fj,alpha-Est5,g…	475	2082	10996	1.21196	1	0.756086	28.9358	0.289358
GOTERM_BP_ALL	GO:0007155	Cell Adhesion	9	1.42857	0.856455	Mp20,CG3618,pbl,Gbp1,mop,wrapper,Lar,if,alpha-Est5	475	252	10996	0.826767	1	0.99986	100	1
GOTERM_BP_ALL	GO:0007165	Signal Transduction	80	12.6984	0.0952436	cv-d,cos,Listericin,Leash,Usp10,Wwox,5-HT7,RASSF8,CG3209,lace,RanGAP,Nf1,CG4168,sNPF,rictor,Gbeta5,CG34408,boca,grass,pbl,EndoGI,mop,fj,Tab2,Gadd45,Pkcdelta,Ext2,gus,NimB3,Arl4,Nup98-96,kuz,CngB,teq,Dh31-R,Tsp42Ef,conu,dpp,rept,pll,RagA-B,dnd,Gbp1,AstC-R1,Slmap,IKKbeta,Doa,lqfR,lsn,Der-2,Ns3,Vps16A,nAChRalpha4,lili,PTP-ER,lok,CG4325,if,pyr,UbcE2M,Rab30,Dsor1,mthl15,Vps36,ubl,FMRFaR,Nplp2,Dh44-R2,…	475	1594	10996	1.16183	1	0.873275	83.4768	0.834768
GOTERM_BP_ALL	GO:0007166	Cell Surface Receptor Signaling Pathway	39	6.19048	0.111164	pll,Gbp1,cv-d,IKKbeta,lqfR,cos,Listericin,Usp10,lsn,Wwox,Vps16A,lili,sNPF,if,grass,boca,pyr,UbcE2M,pbl,mthl15,mop,EndoGI,Vps36,fj,Tab2,Dh44-R2,Ext2,Bili,NimB3,Nup98-96,kuz,trk,Usp8,Dh31-R,Tsp42Ef,cmpy,dpp,ebi,Raf	475	719	10996	1.25567	1	0.894077	87.9937	0.879937
GOTERM_BP_ALL	GO:0007167	Enzyme Linked Receptor Protein Signaling Pathway	13	2.06349	0.515198	pyr,mop,cv-d,lsn,Ext2,Nup98-96,trk,lili,sNPF,cmpy,Raf,ebi,dpp	475	273	10996	1.10236	1	0.995451	99.9998	0.999998
GOTERM_BP_ALL	GO:0007169	Transmembrane Receptor Protein Tyrosine Kinase Signaling Pathway	7	1.11111	0.810764	pyr,trk,mop,sNPF,lsn,Raf,ebi	475	184	10996	0.880686	1	0.999688	100	1
GOTERM_BP_ALL	GO:0007173	Epidermal Growth Factor Receptor Signaling Pathway	4	0.634921	0.615061	mop,lsn,Raf,ebi	475	73	10996	1.26846	1	0.997517	100	1
GOTERM_BP_ALL	GO:0007178	Transmembrane Receptor Protein Serine/Threonine Kinase Signaling Pathway	6	0.952381	0.381526	Nup98-96,lili,cv-d,cmpy,dpp,Ext2	475	94	10996	1.47763	1	0.987481	99.9824	0.999824
GOTERM_BP_ALL	GO:0007186	G-Protein Coupled Receptor Signaling Pathway	13	2.06349	0.264394	Gbp1,mthl15,AstC-R1,FMRFaR,Nplp2,5-HT7,Dh44-R2,ETHR,mAChR-A,CG13229,Dh31-R,sNPF,Gbeta5	475	225	10996	1.33753	1	0.97209	99.6008	0.996008
GOTERM_BP_ALL	GO:0007264	Small Gtpase Mediated Signal Transduction	9	1.42857	0.784718	Arl4,pbl,Rab30,dnd,Dsor1,Nf1,Slmap,PTP-ER,Raf	475	231	10996	0.901928	1	0.999586	100	1
GOTERM_BP_ALL	GO:0007265	Ras Protein Signal Transduction	7	1.11111	0.780728	pbl,Rab30,Dsor1,Nf1,Slmap,PTP-ER,Raf	475	177	10996	0.915516	1	0.999569	100	1
GOTERM_BP_ALL	GO:0007267	Cell-Cell Signaling	34	5.39683	0.264384	CG5541,Tip60,Gbp1,Syngr,lqfR,Pink1,CG5608,CG15443,stac,Gnf1,Wwox,rtv,5-HT7,Lam,nAChRalpha4,ArfGAP3,boca,mri,scramb1,CG13827,pbl,Exo84,fj,Tab2,Ext2,Syx17,Bili,Hmgs,Epg5,mAChR-A,FoxK,Usp8,CG12065,cmpy	475	678	10996	1.16089	1	0.972476	99.6007	0.996007
GOTERM_BP_ALL	GO:0007268	Chemical Synaptic Transmission	13	2.06349	0.656038	Syx17,scramb1,CG5541,Tip60,nAChRalpha4,mAChR-A,Syngr,lqfR,Exo84,Pink1,stac,rtv,5-HT7	475	302	10996	0.996501	1	0.99822	100	1
GOTERM_BP_ALL	GO:0007269	Neurotransmitter Secretion	5	0.793651	0.730269	Syx17,Syngr,lqfR,Exo84,stac	475	114	10996	1.01533	1	0.99918	100	1
GOTERM_BP_ALL	GO:0007275	Multicellular Organism Development	162	25.7143	0.130479	Hydr2,frtz,Dref,l(2)37Cb,cos,Tcp-1eta,RASSF8,kraken,RecQ4,Bx42,CG6145,hd,CG8891,RanGAP,wds,Nf1,CG12158,hook,rictor,atl,snRNP-U1-C,mri,boca,CG9572,Myo31DF,scramb1,pbl,nom,bsh,mop,EndoGI,Rfx,RpII15,CecA2,Syn1,Cpr62Bb,Tab2,Ext2,Cap-G,yellow-f2,Bin1,Tsp42Ef,FKBP59,pll,Tip60,Syngr,Doa,CG11317,CG11306,Gnf1,pasi1,pHCl,CG9246,so,wrapper,cher,tud,a,repo,HmgD,CG9512,CG10365,if,Dsor1,Lsd-1,PTPMT1,Yp2,Nelf-A…	475	3465	10996	1.08231	1	0.916939	91.9133	0.919133
GOTERM_BP_ALL	GO:0007276	Gamete Generation	47	7.46032	0.621449	Rpt4,lqfR,Doa,cos,nmd,Mdr49,lsn,TSG101,RecQ4,Lam,hd,lili,cher,so,tud,lok,wisp,Grip84,if,boca,Bug22,out,pbl,Dsor1,Psi,spn-F,CG4552,mop,Vps36,Yp2,H15,Exo84,ppan,polybromo,pelo,CSN5,gus,Cap-G,kuz,Sce,Lar,aurB,egg,Vps60,DCTN5-p25,dpp,Raf	475	1104	10996	0.98553	1	0.997588	100	1
GOTERM_BP_ALL	GO:0007281	Germ Cell Development	41	6.50794	0.519552	Rpt4,Doa,lqfR,cos,nmd,lsn,RecQ4,TSG101,hd,lili,cher,lok,tud,wisp,if,boca,Bug22,out,pbl,Dsor1,spn-F,CG4552,mop,Vps36,Yp2,H15,Exo84,ppan,polybromo,pelo,CSN5,gus,Cap-G,kuz,Sce,Lar,aurB,egg,Vps60,dpp,Raf	475	926	10996	1.02498	1	0.99557	99.9998	0.999998
GOTERM_BP_ALL	GO:0007283	Spermatogenesis	12	1.90476	0.794533	Bug22,Lam,Psi,so,Lar,Exo84,nmd,Grip84,DCTN5-p25,pelo,Raf,CSN5	475	312	10996	0.890364	1	0.999641	100	1
GOTERM_BP_ALL	GO:0007292	Female Gamete Generation	36	5.71429	0.511595	Rpt4,Doa,lqfR,cos,lsn,RecQ4,TSG101,hd,lili,cher,tud,wisp,if,boca,pbl,Dsor1,spn-F,CG4552,mop,Vps36,Yp2,H15,ppan,polybromo,pelo,CSN5,gus,Cap-G,kuz,Sce,Lar,aurB,egg,Vps60,dpp,Raf	475	806	10996	1.03397	1	0.995321	99.9997	0.999997
GOTERM_BP_ALL	GO:0007297	Ovarian Follicle Cell Migration	5	0.793651	0.880297	kuz,Dsor1,CG4552,if,Raf	475	146	10996	0.79279	1	0.999917	100	1
GOTERM_BP_ALL	GO:0007298	Border Follicle Cell Migration	5	0.793651	0.826697	kuz,Dsor1,CG4552,if,Raf	475	132	10996	0.876874	1	0.999747	100	1
GOTERM_BP_ALL	GO:0007304	Chorion-Containing Eggshell Formation	6	0.952381	0.721424	hd,H15,polybromo,dpp,RecQ4,gus	475	139	10996	0.999258	1	0.999107	100	1
GOTERM_BP_ALL	GO:0007306	Eggshell Chorion Assembly	5	0.793651	0.564802	hd,polybromo,dpp,RecQ4,gus	475	92	10996	1.25812	1	0.996818	100	1
GOTERM_BP_ALL	GO:0007308	Oocyte Construction	7	1.11111	0.632201	spn-F,Vps36,tud,lsn,dpp,CSN5,gus	475	150	10996	1.08031	1	0.997822	100	1
GOTERM_BP_ALL	GO:0007309	Oocyte Axis Specification	7	1.11111	0.605895	spn-F,Vps36,tud,lsn,dpp,CSN5,gus	475	146	10996	1.10991	1	0.997464	100	1
GOTERM_BP_ALL	GO:0007314	Oocyte Anterior/Posterior Axis Specification	6	0.952381	0.433169	spn-F,Vps36,tud,lsn,CSN5,gus	475	100	10996	1.38897	1	0.9916	99.9963	0.999963
GOTERM_BP_ALL	GO:0007346	Regulation Of Mitotic Cell Cycle	11	1.74603	0.505885	rept,CG31687,Dsor1,wds,CG15237,lok,grp,RpII15,Rcd5,RecQ4,CSN5	475	225	10996	1.13175	1	0.995162	99.9997	0.999997
GOTERM_BP_ALL	GO:0007350	Blastoderm Segmentation	11	1.74603	0.584491	Dsor1,spn-F,trk,Vps36,Doa,tud,lsn,Raf,dpp,CSN5,gus	475	239	10996	1.06546	1	0.997275	100	1
GOTERM_BP_ALL	GO:0007351	Tripartite Regional Subdivision	10	1.5873	0.264718	Dsor1,spn-F,trk,Vps36,tud,lsn,Raf,dpp,CSN5,gus	475	162	10996	1.42898	1	0.971841	99.6039	0.996039
GOTERM_BP_ALL	GO:0007354	Zygotic Determination Of Anterior/Posterior Axis, Embryo	4	0.634921	0.16855	Dsor1,trk,Raf,dpp	475	33	10996	2.806	1	0.945117	96.3857	0.963857
GOTERM_BP_ALL	GO:0007369	Gastrulation	5	0.793651	0.556082	pyr,pbl,wol,Raf,dpp	475	91	10996	1.27195	1	0.996629	100	1
GOTERM_BP_ALL	GO:0007389	Pattern Specification Process	18	2.85714	0.961506	pll,Myo31DF,Dsor1,spn-F,cv-d,Vps36,H15,Doa,fj,nmd,lsn,wol,gus,CSN5,trk,tud,Raf,dpp	475	569	10996	0.732321	1	0.999998	100	1
GOTERM_BP_ALL	GO:0007399	Nervous System Development	99	15.7143	0.00400437	Dref,frtz,Prosbeta3,l(2)37Cb,Tcp-1eta,CG45057,CG9004,CG6145,TSG101,Lam,CG8891,RanGAP,wds,Nf1,CG12158,CG1092,hook,CG5569,rictor,CG17683,atl,snRNP-U1-C,scramb1,fend,pbl,bsh,spn-F,Nf-YC,mop,EndoGI,H15,ppan,Exo84,fj,RpII15,Rfx,Cpsf100,dre4,alpha-Est5,Syn1,Tab2,CG31126,Rint1,dati,Cap-G,kuz,vtd,CG8668,CG6701,FKBP59,CG3817,rept,Rpt4,Tip60,Syngr,Doa,CG11317,CG11306,Gnf1,pasi1,Oli,GstE11,pHCl,CG9246,so,wr…	475	1767	10996	1.297	0.999993	0.484436	6.96318	0.0696318
GOTERM_BP_ALL	GO:0007409	Axonogenesis	9	1.42857	0.975443	fend,kuz,Nf-YC,EndoGI,cher,Lar,Oli,if,CSN5	475	329	10996	0.633268	1	0.999999	100	1
GOTERM_BP_ALL	GO:0007411	Axon Guidance	8	1.26984	0.943275	fend,kuz,Nf-YC,EndoGI,cher,Lar,Oli,if	475	265	10996	0.698852	1	0.999992	100	1
GOTERM_BP_ALL	GO:0007416	Synapse Assembly	8	1.26984	0.732114	Top3beta,Nf1,Lar,rictor,repo,atl,Syn1,alpha-Est5	475	193	10996	0.959564	1	0.999179	100	1
GOTERM_BP_ALL	GO:0007419	Ventral Cord Development	4	0.634921	0.708281	kuz,mop,Sce,if	475	84	10996	1.10236	1	0.998987	100	1
GOTERM_BP_ALL	GO:0007423	Sensory Organ Development	22	3.49206	0.796309	Sobp,Hydr2,spn-F,Dref,Doa,Pink1,fj,Sam-S,pelo,RASSF8,CSN5,CG14204,Lam,Sce,so,ArfGAP3,PTP-ER,Lar,hook,a,dpp,ebi	475	567	10996	0.898216	1	0.999642	100	1
GOTERM_BP_ALL	GO:0007424	Open Tracheal System Development	12	1.90476	0.460721	Lam,dnd,Zpr1,GckIII,fj,stac,if,pasi1,rtv,Raf,dpp,TSG101	475	240	10996	1.15747	1	0.993082	99.9985	0.999985
GOTERM_BP_ALL	GO:0007430	Terminal Branching, Open Tracheal System	4	0.634921	0.201466	Lam,Zpr1,GckIII,TSG101	475	36	10996	2.57216	1	0.954749	98.2523	0.982523
GOTERM_BP_ALL	GO:0007431	Salivary Gland Development	6	0.952381	0.915125	mri,rept,Doa,CecA2,if,dpp	475	189	10996	0.734904	1	0.999973	100	1
GOTERM_BP_ALL	GO:0007435	Salivary Gland Morphogenesis	5	0.793651	0.914174	mri,rept,Doa,CecA2,if	475	158	10996	0.732578	1	0.999972	100	1
GOTERM_BP_ALL	GO:0007444	Imaginal Disc Development	30	4.7619	0.623711	rept,Hydr2,frtz,cv-d,cos,nmd,grp,Sam-S,Bx42,TSG101,lace,so,if,boca,Myo31DF,Rab30,H15,ppan,fj,polybromo,smp-30,gus,CG14204,ImpE1,Usp8,egg,Idgf2,dpp,Raf,ebi	475	702	10996	0.989294	1	0.997586	100	1
GOTERM_BP_ALL	GO:0007472	Wing Disc Morphogenesis	10	1.5873	0.989162	frtz,Usp8,cv-d,cos,fj,smp-30,if,Raf,dpp,gus	475	392	10996	0.590548	1	1	100	1
GOTERM_BP_ALL	GO:0007476	Imaginal Disc-Derived Wing Morphogenesis	9	1.42857	0.994366	frtz,Usp8,cv-d,cos,fj,smp-30,if,Raf,dpp	475	384	10996	0.542566	1	1	100	1
GOTERM_BP_ALL	GO:0007498	Mesoderm Development	7	1.11111	0.269325	pyr,Myo31DF,pbl,Zasp66,miple2,wol,dpp	475	101	10996	1.60442	1	0.973449	99.6463	0.996463
GOTERM_BP_ALL	GO:0007507	Heart Development	4	0.634921	0.854809	pyr,kuz,H15,dpp	475	109	10996	0.849522	1	0.999857	100	1
GOTERM_BP_ALL	GO:0007517	Muscle Organ Development	7	1.11111	0.638616	Bug22,pyr,kuz,HmgD,atl,if,dpp	475	151	10996	1.07315	1	0.997889	100	1
GOTERM_BP_ALL	GO:0007528	Neuromuscular Junction Development	7	1.11111	0.771517	Nf1,Lar,rictor,repo,cmpy,atl,Syn1	475	175	10996	0.925979	1	0.999502	100	1
GOTERM_BP_ALL	GO:0007552	Metamorphosis	19	3.01587	0.977902	mri,Myo31DF,rept,Rab30,frtz,cv-d,Doa,cos,fj,polybromo,smp-30,CecA2,gus,ImpE1,Usp8,so,if,Raf,dpp	475	626	10996	0.70262	1	1	100	1
GOTERM_BP_ALL	GO:0007560	Imaginal Disc Morphogenesis	16	2.53968	0.952188	Myo31DF,rept,Rab30,frtz,cv-d,cos,fj,polybromo,smp-30,gus,ImpE1,Usp8,so,if,Raf,dpp	475	502	10996	0.737832	1	0.999996	100	1
GOTERM_BP_ALL	GO:0007568	Aging	9	1.42857	0.503442	Lam,miple2,Nf1,cher,hook,sNPF,Tsp42Ef,Sam-S,CG30427	475	178	10996	1.17048	1	0.995113	99.9997	0.999997
GOTERM_BP_ALL	GO:0007600	Sensory Perception	48	7.61905	0.202641	CAHbeta,CG5541,CG8520,Mob3,msl-3,Ance-5,lqfR,Doa,l(2)37Cb,lsn,Gnf1,ttm50,kraken,dpr18,CG1847,CG9548,b,c12.1,pit,sNPF,Or43a,CG7778,rempA,Ciao1,qkr58E-2,CG7059,if,CG30427,mri,l(2)k01209,pbl,CG31103,Psi,mop,Vps36,Rfx,mRpL24,mRpL1,CheA87a,euc,mRpL46,dati,Trs31,aurB,Obp57a,FKBP59,CG7728,ebi	475	962	10996	1.15507	1	0.955015	98.298	0.98298
GOTERM_BP_ALL	GO:0007610	Behavior	17	2.69841	0.999863	CG5541,twz,FMRFaR,Doa,Tab2,5-HT7,Gadd45,rtv,Lam,jet,CG3209,dati,b,Nf1,cher,teq,sNPF	475	780	10996	0.50454	1	1	100	1
GOTERM_BP_ALL	GO:0007611	Learning Or Memory	4	0.634921	0.981578	CG5541,Nf1,teq,cher	475	173	10996	0.535248	1	1	100	1
GOTERM_BP_ALL	GO:0007613	Memory	4	0.634921	0.874874	CG5541,Nf1,teq,cher	475	114	10996	0.812262	1	0.999905	100	1
GOTERM_BP_ALL	GO:0007616	Long-Term Memory	4	0.634921	0.605663	CG5541,Nf1,teq,cher	475	72	10996	1.28608	1	0.997487	100	1
GOTERM_BP_ALL	GO:0007617	Mating Behavior	4	0.634921	0.990517	dati,twz,Tab2,5-HT7	475	192	10996	0.482281	1	1	100	1
GOTERM_BP_ALL	GO:0007618	Mating	4	0.634921	0.996541	dati,twz,Tab2,5-HT7	475	220	10996	0.4209	1	1	100	1
GOTERM_BP_ALL	GO:0007626	Locomotory Behavior	7	1.11111	0.961882	Lam,jet,dati,Nf1,FMRFaR,twz,Doa	475	250	10996	0.648185	1	0.999998	100	1
GOTERM_BP_ALL	GO:0008045	Motor Neuron Axon Guidance	5	0.793651	0.317152	fend,EndoGI,cher,Lar,Oli	475	66	10996	1.75375	1	0.979131	99.8953	0.998953
GOTERM_BP_ALL	GO:0008104	Protein Localization	38	6.03175	0.0457976	noi,frtz,Vps8,Doa,cos,CG10420,lsn,Ns3,ttm50,Vps16A,TSG101,Lam,lace,RanGAP,cher,rempA,if,GCC88,boca,CG33298,Kr-h2,pbl,Lsd-1,spn-F,CG7791,Vps36,Exo84,Tab2,gus,CG6404,Syx17,Bili,Nup98-96,Ranbp11,Vps13,Vps60,cmpy,Strumpellin	475	645	10996	1.36384	1	0.840104	56.9696	0.569696
GOTERM_BP_ALL	GO:0008152	Metabolic Process	284	45.0794	0.194381	Dref,Vps8,l(2)37Cb,MED8,Bx42,RecQ4,CG8891,CG4452,CG3792,CG4467,mtTFB2,Pfdn5,wds,c12.1,CG32486,wisp,CG8399,CG1812,bsh,mop,Cyp6v1,EndoGI,CG4199,CG14322,RpII15,Rfx,Tab2,Ext2,AsnRS,CG4860,teq,Mfe2,Sp212,CG3530,mrn,D2hgdh,Slmap,v,CG6495,Cda5,Nmdmc,CG11920,Gnf1,CG9293,CG11412,so,lok,Fur2,repo,CG9512,CG7059,CG2818,CG11029,Dsor1,SCCRO4,CG14130,Rpn12,Hmgs,Taf10,viaf,CG10435,St1,CG3726,RpL31,CG5608,CG8665,…	475	6343	10996	1.03649	1	0.950997	97.9513	0.979513
GOTERM_BP_ALL	GO:0008213	Protein Alkylation	6	0.952381	0.229618	CG9531,wds,CG9915,egg,CG11474,Fib	475	76	10996	1.82759	1	0.963086	99.0836	0.990836
GOTERM_BP_ALL	GO:0008219	Cell Death	24	3.80952	0.108473	out,RYBP,mri,pll,rept,Tip60,CG43902,Dref,v,Vps36,Doa,cos,Pink1,lsn,Wwox,CecA2,CG14130,wrapper,viaf,GckIII,lok,Raf,dpp,ebi	475	406	10996	1.36844	1	0.892508	87.3227	0.873227
GOTERM_BP_ALL	GO:0008283	Cell Proliferation	20	3.1746	0.0957712	pll,pyr,msl-3,Dref,Vps36,lqfR,Doa,lsn,smp-30,CG9293,RecQ4,CSN5,hd,Lam,Zif,pit,Vps60,conu,Raf,dpp	475	319	10996	1.45138	1	0.872985	83.6492	0.836492
GOTERM_BP_ALL	GO:0008285	Negative Regulation Of Cell Proliferation	6	0.952381	0.295603	Lam,Doa,Vps60,CG9293,dpp,CSN5	475	84	10996	1.65353	1	0.976072	99.817	0.99817
GOTERM_BP_ALL	GO:0008298	Intracellular Mrna Localization	5	0.793651	0.631002	spn-F,Vps36,tud,wisp,lsn	475	100	10996	1.15747	1	0.997806	100	1
GOTERM_BP_ALL	GO:0008340	Determination Of Adult Lifespan	8	1.26984	0.603543	miple2,Nf1,cher,hook,sNPF,Tsp42Ef,Sam-S,CG30427	475	170	10996	1.08939	1	0.997498	100	1
GOTERM_BP_ALL	GO:0008344	Adult Locomotory Behavior	5	0.793651	0.817609	Lam,dati,Nf1,FMRFaR,twz	475	130	10996	0.890364	1	0.999717	100	1
GOTERM_BP_ALL	GO:0008347	Glial Cell Migration	4	0.634921	0.147573	pyr,kuz,so,CSN5	475	31	10996	2.98703	1	0.929421	94.3419	0.943419
GOTERM_BP_ALL	GO:0008356	Asymmetric Cell Division	6	0.952381	0.467106	Zif,Dref,aurB,egg,pelo,CSN5	475	104	10996	1.33555	1	0.993364	99.9988	0.999988
GOTERM_BP_ALL	GO:0008358	Maternal Determination Of Anterior/Posterior Axis, Embryo	7	1.11111	0.284213	spn-F,trk,Vps36,tud,lsn,CSN5,gus	475	103	10996	1.57327	1	0.975475	99.7557	0.997557
GOTERM_BP_ALL	GO:0008360	Regulation Of Cell Shape	6	0.952381	0.678319	Mp20,CG3618,pbl,Lar,if,dpp	475	132	10996	1.05225	1	0.998652	100	1
GOTERM_BP_ALL	GO:0008361	Regulation Of Cell Size	5	0.793651	0.623088	pbl,kuz,Lar,sNPF,rictor	475	99	10996	1.16917	1	0.997592	100	1
GOTERM_BP_ALL	GO:0008380	Rna Splicing	18	2.85714	0.139637	Bug22,CG43902,noi,Psi,ubl,Vps8,Doa,Cbp20,B52,l(2)37Cb,CG1677,LSm3,Bx42,CG9548,c12.1,Bin1,U2af38,snRNP-U1-C	475	296	10996	1.40774	1	0.924511	93.3157	0.933157
GOTERM_BP_ALL	GO:0008593	Regulation Of Notch Signaling Pathway	8	1.26984	0.246752	NimB3,lace,EndoGI,Vps36,lsn,Usp10,Vps16A,ebi	475	118	10996	1.56946	1	0.968299	99.3885	0.993885
GOTERM_BP_ALL	GO:0008595	Anterior/Posterior Axis Specification, Embryo	10	1.5873	0.264718	Dsor1,spn-F,trk,Vps36,tud,lsn,Raf,dpp,CSN5,gus	475	162	10996	1.42898	1	0.971841	99.6039	0.996039
GOTERM_BP_ALL	GO:0009056	Catabolic Process	52	8.25397	0.00784091	Prosbeta3,Prosbeta2,Usp10,CG8665,CG8891,jet,CG4467,Cyp28a5,wds,RpLP0-like,Rpn3,RYBP,CG3376,Zpr1,Hsl,Cyp6v1,CG11883,pelo,gus,CG4860,Mfe2,CG4592,Rpt4,CG8525,v,IKKbeta,Pink1,Cda5,Der-2,lsn,CG3267,Rpt2,CG6753,CG8360,CG11459,b,CG9319,CG10365,CG7059,CG2818,Lsd-1,Lon,GstZ2,Rpn9,Vps36,CG3999,CSN5,Rpn12,CG13369,Usp8,CG10435,Idgf2	475	841	10996	1.43136	1	0.518618	13.203	0.13203
GOTERM_BP_ALL	GO:0009057	Macromolecule Catabolic Process	27	4.28571	0.139819	Rpt4,Prosbeta2,Prosbeta3,IKKbeta,Pink1,Cda5,lsn,Der-2,Usp10,Rpt2,CG11459,jet,wds,RpLP0-like,Rpn3,RYBP,Lon,Rpn9,Zpr1,Vps36,pelo,gus,CSN5,Rpn12,Usp8,CG10435,Idgf2	475	483	10996	1.29407	1	0.923657	93.341	0.93341
GOTERM_BP_ALL	GO:0009058	Biosynthetic Process	113	17.9365	0.961905	mRpL39,Dref,cos,mRpL32,Cbp20,RecQ4,CG6145,MED8,hd,CG3792,mtTFB2,msl-1,Pfdn5,Nf1,wisp,bsh,nom,Rfx,RpII15,Tab2,Ext2,mRpL46,yellow-f2,AsnRS,bru2,CG7637,Bin1,mrn,Rcd5,Tip60,v,Nmdmc,Gnf1,CG9246,so,lok,repo,CG7059,PTPMT1,smp-30,Nelf-A,CG18178,Hmgs,trk,CG45071,viaf,Taf10,CG3726,Raf,RpL31,cv-d,Lmx1a,mRpL43,CG8665,Sam-S,Cct2,rtv,Maf1,Sptr,Lam,Eip55E,lace,CG17683,RpLP0-like,CG30427,CG2453,Nf-YC,H15,B52,dre…	475	2972	10996	0.880179	1	0.999998	100	1
GOTERM_BP_ALL	GO:0009059	Macromolecule Biosynthetic Process	78	12.381	0.998976	Dref,mRpL39,cv-d,RpL31,Lmx1a,cos,Cbp20,mRpL32,mRpL43,rtv,Maf1,RecQ4,MED8,hd,Lam,CG3792,msl-1,mtTFB2,Pfdn5,RpLP0-like,nom,bsh,Nf-YC,H15,B52,RpII15,Rfx,dre4,mRpL24,Ext2,DMAP1,mRpL46,eIF-2alpha,AsnRS,FoxK,bru2,CG7637,CG8668,Bin1,CG12913,egg,mrn,Rcd5,RpL4,dpp,rept,Rpt4,phtf,CG9536,Tip60,msl-3,Gnf1,Oli,Rpt2,CG9246,lili,so,lok,Ino80,repo,Lon,CG9915,polybromo,Nelf-A,wol,CG18178,mRpL1,CG5805,mRpL9,Rpb10,…	475	2384	10996	0.757407	1	1	100	1
GOTERM_BP_ALL	GO:0009062	Fatty Acid Catabolic Process	4	0.634921	0.306566	CG4860,Mfe2,CG9319,CG4592	475	45	10996	2.05773	1	0.976527	99.862	0.99862
GOTERM_BP_ALL	GO:0009100	Glycoprotein Metabolic Process	6	0.952381	0.638009	CG3792,CG9536,CG8668,CG12913,wol,Ext2	475	126	10996	1.10236	1	0.997894	100	1
GOTERM_BP_ALL	GO:0009101	Glycoprotein Biosynthetic Process	6	0.952381	0.616731	CG3792,CG9536,CG8668,CG12913,wol,Ext2	475	123	10996	1.12924	1	0.997522	100	1
GOTERM_BP_ALL	GO:0009108	Coenzyme Biosynthetic Process	8	1.26984	0.00986691	Mocs1,Sptr,CG6178,Nmdmc,CG8080,Sam-S,CG2453,CG6145	475	56	10996	3.30707	1	0.579692	16.3364	0.163364
GOTERM_BP_ALL	GO:0009116	Nucleoside Metabolic Process	8	1.26984	0.878044	Mocs1,CG12895,CG8360,l(2)k01209,viaf,CG12065,Pink1,CG7059	475	232	10996	0.798258	1	0.999914	100	1
GOTERM_BP_ALL	GO:0009117	Nucleotide Metabolic Process	11	1.74603	0.824098	Mocs1,CG12895,CG8891,l(2)k01209,CG8525,Nf1,CG11883,Pink1,CG8080,CG7059,CG6145	475	295	10996	0.863201	1	0.999735	100	1
GOTERM_BP_ALL	GO:0009119	Ribonucleoside Metabolic Process	7	1.11111	0.906832	Mocs1,CG12895,CG8360,l(2)k01209,viaf,Pink1,CG7059	475	215	10996	0.753704	1	0.999964	100	1
GOTERM_BP_ALL	GO:0009123	Nucleoside Monophosphate Metabolic Process	4	0.634921	0.98604	CG12895,l(2)k01209,Pink1,CG7059	475	181	10996	0.511591	1	1	100	1
GOTERM_BP_ALL	GO:0009141	Nucleoside Triphosphate Metabolic Process	6	0.952381	0.872414	Mocs1,CG12895,CG8891,l(2)k01209,Pink1,CG7059	475	173	10996	0.802872	1	0.999901	100	1
GOTERM_BP_ALL	GO:0009144	Purine Nucleoside Triphosphate Metabolic Process	4	0.634921	0.974937	Mocs1,CG12895,Pink1,CG7059	475	164	10996	0.564621	1	0.999999	100	1
GOTERM_BP_ALL	GO:0009150	Purine Ribonucleotide Metabolic Process	5	0.793651	0.992626	Mocs1,CG12895,Nf1,Pink1,CG7059	475	237	10996	0.488386	1	1	100	1
GOTERM_BP_ALL	GO:0009161	Ribonucleoside Monophosphate Metabolic Process	4	0.634921	0.985033	CG12895,l(2)k01209,Pink1,CG7059	475	179	10996	0.517307	1	1	100	1
GOTERM_BP_ALL	GO:0009165	Nucleotide Biosynthetic Process	4	0.634921	0.930471	l(2)k01209,Nf1,CG8080,CG6145	475	133	10996	0.696225	1	0.999985	100	1
GOTERM_BP_ALL	GO:0009199	Ribonucleoside Triphosphate Metabolic Process	5	0.793651	0.931734	Mocs1,CG12895,l(2)k01209,Pink1,CG7059	475	166	10996	0.697273	1	0.999986	100	1
GOTERM_BP_ALL	GO:0009205	Purine Ribonucleoside Triphosphate Metabolic Process	4	0.634921	0.974073	Mocs1,CG12895,Pink1,CG7059	475	163	10996	0.568085	1	0.999999	100	1
GOTERM_BP_ALL	GO:0009259	Ribonucleotide Metabolic Process	6	0.952381	0.983046	Mocs1,CG12895,l(2)k01209,Nf1,Pink1,CG7059	475	246	10996	0.564621	1	1	100	1
GOTERM_BP_ALL	GO:0009267	Cellular Response To Starvation	13	2.06349	0.0031576	RagA-B,CG4866,CG11920,Ns3,Vps16A,Syx17,CG9107,CG30349,CG7637,rictor,Fib,CG7728,Raf	475	112	10996	2.68699	0.999917	0.465602	5.53006	0.0553006
GOTERM_BP_ALL	GO:0009605	Response To External Stimulus	57	9.04762	0.0383563	AttA,CG34353,Listericin,SPH93,Wwox,CG9107,jet,sNPF,rictor,IM4,Spn42Dd,wisp,grass,fend,Nf-YC,mop,EndoGI,TotM,CG4866,CecA2,Tab2,Drsl5,NimB3,DMAP1,kuz,FoxK,CG7637,Sp212,FKBP59,dpp,RagA-B,pll,Drsl4,Gbp1,IKKbeta,Doa,Der-2,Ns3,CG11920,Oli,Vps16A,cher,so,CG4325,if,Tep4,GILT1,JhI-21,Syx17,CG30349,euc,IM33,Lar,Fib,CG7728,Raf,CG17919	475	1027	10996	1.28483	1	0.837362	50.5165	0.505165
GOTERM_BP_ALL	GO:0009607	Response To Biotic Stimulus	28	4.44444	0.00436842	pll,Drsl4,Gbp1,AttA,IKKbeta,Listericin,Der-2,SPH93,Wwox,wisp,CG4325,Spn42Dd,IM4,grass,mop,TotM,CecA2,Tab2,GILT1,Drsl5,Tep4,NimB3,JhI-21,DMAP1,FoxK,IM33,Sp212,CG17919	475	365	10996	1.77585	0.999998	0.461835	7.57299	0.0757299
GOTERM_BP_ALL	GO:0009615	Response To Virus	4	0.634921	0.24736	FoxK,IKKbeta,Listericin,Tab2	475	40	10996	2.31495	1	0.968163	99.3974	0.993974
GOTERM_BP_ALL	GO:0009617	Response To Bacterium	17	2.69841	0.0662816	grass,Gbp1,AttA,TotM,IKKbeta,Listericin,Der-2,SPH93,Wwox,CecA2,Tab2,GILT1,NimB3,IM33,Sp212,IM4,CG17919	475	246	10996	1.59976	1	0.856461	70.8763	0.708763
GOTERM_BP_ALL	GO:0009620	Response To Fungus	7	1.11111	0.0568711	JhI-21,pll,Drsl4,Sp212,Spn42Dd,Drsl5,Tep4	475	64	10996	2.53197	1	0.842959	65.1192	0.651192
GOTERM_BP_ALL	GO:0009653	Anatomical Structure Morphogenesis	78	12.381	0.926361	Dref,frtz,cv-d,cos,stac,CG45057,CG6145,RecQ4,TSG101,hd,CG8891,Lam,CG31687,hook,rictor,IM4,CenB1A,Hsc70-5,mri,Myo31DF,fend,CG15666,scramb1,pbl,CG8116,spn-F,Nf-YC,Zpr1,EndoGI,H15,Exo84,fj,Rfx,CecA2,Tab2,pelo,gus,CG31126,ImpE1,Zasp66,Cap-G,kuz,CG6701,dpp,rept,CG3618,dnd,miple2,Doa,Pink1,grp,Gnf1,Oli,Mp20,ArfGAP3,so,cher,PTP-ER,HmgD,rempA,if,Bug22,pyr,Rab30,polybromo,smp-30,wol,ETHR,CSN5,Usp8,Sce,Gck…	475	2051	10996	0.88038	1	0.999983	100	1
GOTERM_BP_ALL	GO:0009719	Response To Endogenous Stimulus	15	2.38095	0.122329	RagA-B,pyr,Gbp1,Zpr1,cv-d,Mdr49,Ns3,ETHR,Dh44-R2,CG3209,nAChRalpha4,lili,sNPF,cmpy,dpp	475	230	10996	1.50975	1	0.908718	90.4356	0.904356
GOTERM_BP_ALL	GO:0009725	Response To Hormone	5	0.793651	0.606945	CG3209,sNPF,Ns3,ETHR,Dh44-R2	475	97	10996	1.19327	1	0.997408	100	1
GOTERM_BP_ALL	GO:0009790	Embryo Development	23	3.65079	0.909282	pll,pyr,pbl,Dsor1,Rab30,spn-F,H15,Vps36,Doa,lsn,grp,wol,Bx42,gus,CSN5,Hmgs,trk,so,Lar,tud,if,Raf,dpp	475	652	10996	0.816623	1	0.999967	100	1
GOTERM_BP_ALL	GO:0009791	Post-Embryonic Development	31	4.92063	0.817229	pll,rept,frtz,cv-d,Doa,cos,RecQ4,CG3209,cher,so,CG9512,if,mri,pyr,Myo31DF,Rab30,nom,ppan,fj,polybromo,smp-30,CecA2,CSN5,gus,ImpE1,Nup98-96,Zif,Usp8,egg,dpp,Raf	475	801	10996	0.895922	1	0.999718	100	1
GOTERM_BP_ALL	GO:0009792	Embryo Development Ending In Birth Or Egg Hatching	6	0.952381	0.977826	Hmgs,Rab30,Lar,grp,dpp,Bx42	475	237	10996	0.586063	1	1	100	1
GOTERM_BP_ALL	GO:0009798	Axis Specification	11	1.74603	0.562797	pll,Dsor1,spn-F,trk,Vps36,tud,lsn,Raf,dpp,CSN5,gus	475	235	10996	1.08359	1	0.996759	100	1
GOTERM_BP_ALL	GO:0009880	Embryonic Pattern Specification	13	2.06349	0.461072	pll,Dsor1,spn-F,trk,Vps36,Doa,tud,lsn,wol,Raf,dpp,CSN5,gus	475	263	10996	1.14427	1	0.993025	99.9985	0.999985
GOTERM_BP_ALL	GO:0009886	Post-Embryonic Morphogenesis	19	3.01587	0.971622	mri,Myo31DF,rept,Rab30,frtz,cv-d,Doa,cos,fj,polybromo,smp-30,CecA2,gus,ImpE1,Usp8,so,if,Raf,dpp	475	613	10996	0.71752	1	0.999999	100	1
GOTERM_BP_ALL	GO:0009887	Organ Morphogenesis	33	5.2381	0.973192	rept,Dref,frtz,cv-d,Doa,cos,TSG101,Lam,CG31687,ArfGAP3,so,PTP-ER,hook,if,mri,Myo31DF,Rab30,spn-F,fj,polybromo,smp-30,CecA2,pelo,CSN5,gus,ImpE1,kuz,Usp8,GckIII,Lar,dpp,Raf,ebi	475	996	10996	0.767001	1	0.999999	100	1
GOTERM_BP_ALL	GO:0009888	Tissue Development	54	8.57143	0.60406	Hydr2,frtz,cv-d,cos,nmd,stac,Sam-S,RecQ4,TSG101,Bx42,hd,Lam,lace,boca,CG9572,Myo31DF,pbl,Zpr1,mop,H15,ppan,fj,gus,ImpE1,Zasp66,Cap-G,kuz,egg,dpp,Rpt4,rept,dnd,miple2,grp,pasi1,cher,so,if,pyr,Rab30,Dsor1,CG4552,polybromo,smp-30,wol,CSN5,CG14204,Usp8,Sce,GckIII,Vps60,Idgf2,ebi,Raf	475	1262	10996	0.990548	1	0.997486	100	1
GOTERM_BP_ALL	GO:0009889	Regulation Of Biosynthetic Process	59	9.36508	0.602768	Dref,mRpL39,cv-d,Lmx1a,cos,Cbp20,MED8,RecQ4,Maf1,Lam,msl-1,mtTFB2,Pfdn5,Nf1,wisp,nom,bsh,Nf-YC,H15,B52,Rfx,dre4,Tab2,DMAP1,FoxK,bru2,Bin1,egg,mrn,Rcd5,dpp,Rpt4,phtf,rept,Tip60,msl-3,IKKbeta,Gnf1,Oli,Rpt2,CG9246,lili,so,lok,repo,Ino80,CG4325,Lon,CG9915,polybromo,Nelf-A,trk,Sce,CG45071,Taf10,cmpy,CG3726,ebi,Raf	475	1379	10996	0.990442	1	0.997499	100	1
GOTERM_BP_ALL	GO:0009890	Negative Regulation Of Biosynthetic Process	17	2.69841	0.922898	rept,msl-3,Cbp20,polybromo,Nelf-A,Maf1,Lam,DMAP1,msl-1,CG9246,bru2,CG45071,Sce,Bin1,Ino80,egg,ebi	475	503	10996	0.782388	1	0.999981	100	1
GOTERM_BP_ALL	GO:0009891	Positive Regulation Of Biosynthetic Process	15	2.38095	0.916015	Rpt4,msl-3,Dref,IKKbeta,H15,polybromo,dre4,Tab2,RecQ4,Rpt2,msl-1,Nf1,so,lok,Rcd5	475	444	10996	0.782077	1	0.999973	100	1
GOTERM_BP_ALL	GO:0009892	Negative Regulation Of Metabolic Process	28	4.44444	0.842681	rept,msl-3,mRpL39,Cbp20,Spn28Dc,Maf1,Lam,msl-1,CG9246,PTP-ER,Ino80,Spn42Dd,CG43902,Psi,EndoGI,SCCRO4,polybromo,Nelf-A,CSN5,DMAP1,bru2,CG45071,Sce,Bin1,Spn55B,egg,ebi,dpp	475	739	10996	0.877111	1	0.999809	100	1
GOTERM_BP_ALL	GO:0009893	Positive Regulation Of Metabolic Process	32	5.07937	0.392637	Rpt4,msl-3,Dref,Slmap,IKKbeta,RecQ4,Rpt2,msl-1,wds,Nf1,so,sNPF,lok,repo,Dsor1,Lsd-1,Lon,H15,SCCRO4,polybromo,dre4,Tab2,CSN5,gus,vtd,Nup98-96,FoxK,egg,Rcd5,dpp,Raf,ebi	475	677	10996	1.09421	1	0.98801	99.9873	0.999873
GOTERM_BP_ALL	GO:0009894	Regulation Of Catabolic Process	7	1.11111	0.0681189	Lsd-1,Lon,wds,CG7059,Rpn3,CSN5,gus	475	67	10996	2.4186	1	0.856502	71.8901	0.718901
GOTERM_BP_ALL	GO:0009896	Positive Regulation Of Catabolic Process	5	0.793651	0.135326	Lsd-1,Lon,wds,CSN5,gus	475	46	10996	2.51625	1	0.922465	92.6868	0.926868
GOTERM_BP_ALL	GO:0009948	Anterior/Posterior Axis Specification	10	1.5873	0.305768	Dsor1,spn-F,trk,Vps36,tud,lsn,Raf,dpp,CSN5,gus	475	169	10996	1.36979	1	0.976554	99.8591	0.998591
GOTERM_BP_ALL	GO:0009950	Dorsal/Ventral Axis Specification	4	0.634921	0.676546	pll,Raf,dpp,CSN5	475	80	10996	1.15747	1	0.998626	100	1
GOTERM_BP_ALL	GO:0009952	Anterior/Posterior Pattern Specification	10	1.5873	0.532102	Dsor1,spn-F,trk,Vps36,tud,lsn,Raf,dpp,CSN5,gus	475	206	10996	1.12376	1	0.995881	99.9999	0.999999
GOTERM_BP_ALL	GO:0009953	Dorsal/Ventral Pattern Formation	6	0.952381	0.775595	pll,nmd,wol,Raf,dpp,CSN5	475	149	10996	0.932194	1	0.999533	100	1
GOTERM_BP_ALL	GO:0009966	Regulation Of Signal Transduction	39	6.19048	0.123865	RagA-B,rept,Slmap,cv-d,Doa,lqfR,cos,Listericin,Usp10,Leash,lsn,Ns3,Vps16A,lace,Nf1,lili,PTP-ER,sNPF,rictor,grass,CG34408,UbcE2M,pbl,Dsor1,mop,EndoGI,Vps36,ubl,NimB3,Bili,kuz,Usp8,teq,Vps60,CG12213,cmpy,dpp,ebi,Raf	475	727	10996	1.24186	1	0.908952	90.7324	0.907324
GOTERM_BP_ALL	GO:0009967	Positive Regulation Of Signal Transduction	20	3.1746	0.0742885	grass,RagA-B,Dsor1,Slmap,EndoGI,cv-d,mop,ubl,lqfR,cos,Listericin,Usp10,Usp8,lili,sNPF,rictor,CG12213,Raf,dpp,ebi	475	308	10996	1.50321	1	0.866336	75.056	0.75056
GOTERM_BP_ALL	GO:0009968	Negative Regulation Of Signal Transduction	14	2.22222	0.431504	pbl,UbcE2M,Doa,cos,lsn,Vps16A,Bili,NimB3,Nf1,PTP-ER,Vps60,cmpy,Raf,ebi	475	280	10996	1.15747	1	0.991506	99.9961	0.999961
GOTERM_BP_ALL	GO:0009987	Cellular Process	393	62.381	0.000965031	twz,l(2)37Cb,Listericin,Bx42,CG4452,CG4467,mtTFB2,CG32486,CG42321,CG14744,scramb1,CG9572,bsh,CG4199,CG14322,Rfx,Tab2,AsnRS,CG4860,teq,CngB,CG3530,v,Slmap,Mdr49,pasi1,CG11412,CG2818,Dsor1,CG14439,Yp2,FMRFaR,SCCRO4,CG11007,CG14130,Syx17,viaf,Taf10,CG7510,Vps60,Kank,CG10435,St1,DCTN5-p25,CG3726,CG5608,CG8665,Sptr,CG3209,Eip55E,CG5482,CG11474,Hsc70-5,CG30427,CG15666,Nf-YC,CG4866,CG31126,DMAP1,dati,Nu…	475	8454	10996	1.07615	0.94327	0.380128	1.72174	0.0172174
GOTERM_BP_ALL	GO:0009991	Response To Extracellular Stimulus	14	2.22222	0.0917467	RagA-B,CG4866,CG11920,Ns3,Vps16A,Syx17,CG9107,CG30349,CG7637,sNPF,rictor,Fib,CG7728,Raf	475	200	10996	1.62046	1	0.874126	82.2895	0.822895
GOTERM_BP_ALL	GO:0009994	Oocyte Differentiation	8	1.26984	0.741794	spn-F,Vps36,tud,wisp,lsn,dpp,CSN5,gus	475	195	10996	0.949722	1	0.999252	100	1
GOTERM_BP_ALL	GO:0010033	Response To Organic Substance	24	3.80952	0.61315	pyr,RagA-B,rept,Rpt4,Gbp1,Zpr1,Cyp6v1,cv-d,Cbp20,Mdr49,Der-2,Ns3,ETHR,Dh44-R2,Rpt2,CG3209,Cyp28a5,nAChRalpha4,mAChR-A,lili,cher,sNPF,cmpy,dpp	475	556	10996	0.999258	1	0.997566	100	1
GOTERM_BP_ALL	GO:0010243	Response To Organonitrogen Compound	7	1.11111	0.422847	CG3209,RagA-B,nAChRalpha4,Gbp1,sNPF,Mdr49,Ns3	475	121	10996	1.33923	1	0.991096	99.9949	0.999949
GOTERM_BP_ALL	GO:0010259	Multicellular Organism Aging	8	1.26984	0.622022	miple2,Nf1,cher,hook,sNPF,Tsp42Ef,Sam-S,CG30427	475	173	10996	1.0705	1	0.99758	100	1
GOTERM_BP_ALL	GO:0010389	Regulation Of G2/M Transition Of Mitotic Cell Cycle	8	1.26984	0.0734634	rept,Dsor1,wds,grp,RpII15,Rcd5,RecQ4,CSN5	475	85	10996	2.17877	1	0.865582	74.653	0.74653
GOTERM_BP_ALL	GO:0010467	Gene Expression	103	16.3492	0.937875	mRpL39,Dref,Vps8,l(2)37Cb,mRpL32,Cbp20,cos,Bx42,MED8,mtTFB2,msl-1,Pfdn5,c12.1,CG10495,wisp,snRNP-U1-C,bsh,nom,Rfx,RpII15,CG8273,mRpL46,AsnRS,bru2,CG7637,Bin1,mrn,Rcd5,Tip60,Doa,Gnf1,CG11920,CG9548,CG9246,so,lok,Fur2,repo,CG7791,Nelf-A,CG1677,CG18178,trk,CG45071,Taf10,CG3726,Fib,Raf,RpL31,cv-d,Lmx1a,mRpL43,FLASH,LSm3,Maf1,CG9107,Lam,Slbp,RpLP0-like,CG5589,Psi,Nf-YC,H15,B52,CG4866,Cpsf100,dre4,mRpL…	475	2678	10996	0.890364	1	0.99999	100	1
GOTERM_BP_ALL	GO:0010468	Regulation Of Gene Expression	60	9.52381	0.725113	Dref,mRpL39,cv-d,Lmx1a,cos,Cbp20,MED8,Maf1,Lam,msl-1,mtTFB2,Pfdn5,snRNP-U1-C,nom,bsh,Psi,Nf-YC,H15,B52,Rfx,dre4,CG8273,DMAP1,Nup98-96,vtd,FoxK,bru2,U2af38,Bin1,egg,mrn,Rcd5,dpp,Rpt4,phtf,rept,Tip60,msl-3,Doa,Gnf1,Oli,Rpt2,CG9246,lili,so,lok,repo,Ino80,CG43902,CG9915,polybromo,Nelf-A,trk,Sce,CG45071,Taf10,cmpy,CG3726,ebi,Raf	475	1459	10996	0.952	1	0.999126	100	1
GOTERM_BP_ALL	GO:0010498	Proteasomal Protein Catabolic Process	12	1.90476	0.19755	Rpt2,RYBP,jet,Rpt4,Rpn12,wds,Rpn9,Prosbeta2,Prosbeta3,Der-2,Rpn3,CSN5	475	190	10996	1.46207	1	0.952948	98.0915	0.980915
GOTERM_BP_ALL	GO:0010556	Regulation Of Macromolecule Biosynthetic Process	54	8.57143	0.736256	Dref,mRpL39,cv-d,Lmx1a,Cbp20,cos,MED8,RecQ4,Maf1,Lam,msl-1,mtTFB2,Pfdn5,nom,bsh,Nf-YC,H15,B52,Rfx,dre4,DMAP1,FoxK,bru2,Bin1,egg,mrn,Rcd5,dpp,Rpt4,phtf,rept,Tip60,msl-3,Gnf1,Oli,Rpt2,CG9246,lili,so,lok,repo,Ino80,Lon,CG9915,polybromo,Nelf-A,trk,Sce,CG45071,Taf10,cmpy,CG3726,ebi,Raf	475	1321	10996	0.946307	1	0.999205	100	1
GOTERM_BP_ALL	GO:0010557	Positive Regulation Of Macromolecule Biosynthetic Process	12	1.90476	0.960348	Rpt2,Rpt4,msl-1,msl-3,Dref,so,H15,lok,polybromo,Rcd5,dre4,RecQ4	475	398	10996	0.697974	1	0.999998	100	1
GOTERM_BP_ALL	GO:0010558	Negative Regulation Of Macromolecule Biosynthetic Process	17	2.69841	0.903924	rept,msl-3,Cbp20,polybromo,Nelf-A,Maf1,Lam,DMAP1,msl-1,CG9246,bru2,CG45071,Sce,Bin1,Ino80,egg,ebi	475	490	10996	0.803145	1	0.999961	100	1
GOTERM_BP_ALL	GO:0010562	Positive Regulation Of Phosphorus Metabolic Process	6	0.952381	0.738587	Dsor1,Nf1,Slmap,sNPF,Raf,dpp	475	142	10996	0.978147	1	0.999222	100	1
GOTERM_BP_ALL	GO:0010564	Regulation Of Cell Cycle Process	11	1.74603	0.390341	rept,CG31687,Dsor1,wds,CG15237,aurB,grp,RpII15,Rcd5,RecQ4,CSN5	475	205	10996	1.24217	1	0.987924	99.9864	0.999864
GOTERM_BP_ALL	GO:0010604	Positive Regulation Of Macromolecule Metabolic Process	28	4.44444	0.528266	Rpt4,msl-3,Dref,Slmap,RecQ4,Rpt2,msl-1,wds,so,lok,sNPF,repo,Dsor1,Lon,H15,SCCRO4,polybromo,dre4,CSN5,gus,vtd,Nup98-96,FoxK,egg,Rcd5,dpp,Raf,ebi	475	626	10996	1.03544	1	0.995857	99.9999	0.999999
GOTERM_BP_ALL	GO:0010605	Negative Regulation Of Macromolecule Metabolic Process	28	4.44444	0.794741	rept,msl-3,mRpL39,Cbp20,Spn28Dc,Maf1,Lam,msl-1,CG9246,PTP-ER,Ino80,Spn42Dd,CG43902,Psi,EndoGI,SCCRO4,polybromo,Nelf-A,CSN5,DMAP1,bru2,CG45071,Sce,Bin1,Spn55B,egg,ebi,dpp	475	716	10996	0.905287	1	0.999638	100	1
GOTERM_BP_ALL	GO:0010623	Programmed Cell Death Involved In Cell Development	9	1.42857	0.372216	out,mri,RYBP,rept,lok,Doa,Pink1,CecA2,dpp	475	158	10996	1.31864	1	0.987107	99.9769	0.999769
GOTERM_BP_ALL	GO:0010628	Positive Regulation Of Gene Expression	15	2.38095	0.857618	Rpt4,msl-3,Dref,H15,polybromo,dre4,Rpt2,msl-1,vtd,Nup98-96,FoxK,so,lok,repo,Rcd5	475	413	10996	0.84078	1	0.999862	100	1
GOTERM_BP_ALL	GO:0010629	Negative Regulation Of Gene Expression	21	3.33333	0.885438	rept,CG43902,msl-3,Psi,mRpL39,Cbp20,polybromo,Nelf-A,Maf1,Lam,DMAP1,msl-1,bru2,CG9246,CG45071,Sce,Bin1,Ino80,egg,dpp,ebi	475	584	10996	0.83243	1	0.999928	100	1
GOTERM_BP_ALL	GO:0010631	Epithelial Cell Migration	6	0.952381	0.890204	kuz,Dsor1,CG4552,if,Raf,dpp	475	179	10996	0.77596	1	0.999939	100	1
GOTERM_BP_ALL	GO:0010639	Negative Regulation Of Organelle Organization	6	0.952381	0.424608	msl-1,msl-3,CG9246,CG15237,Pink1,polybromo	475	99	10996	1.403	1	0.991207	99.9952	0.999952
GOTERM_BP_ALL	GO:0010646	Regulation Of Cell Communication	43	6.8254	0.200134	RagA-B,rept,Tip60,Gbp1,Slmap,cv-d,lqfR,Doa,cos,Listericin,Usp10,Leash,lsn,Ns3,Vps16A,rtv,lace,Nf1,lili,PTP-ER,sNPF,rictor,grass,CG34408,UbcE2M,pbl,Dsor1,mop,EndoGI,Vps36,ubl,alpha-Est5,NimB3,Bili,kuz,Usp8,teq,Vps60,CG12213,cmpy,dpp,ebi,Raf	475	853	10996	1.16697	1	0.954356	98.1991	0.981991
GOTERM_BP_ALL	GO:0010647	Positive Regulation Of Cell Communication	21	3.33333	0.0937517	grass,RagA-B,Dsor1,Gbp1,Slmap,EndoGI,cv-d,mop,ubl,lqfR,Listericin,cos,Usp10,Usp8,lili,sNPF,rictor,CG12213,Raf,dpp,ebi	475	338	10996	1.43828	1	0.87259	82.9798	0.829798
GOTERM_BP_ALL	GO:0010648	Negative Regulation Of Cell Communication	14	2.22222	0.533064	pbl,UbcE2M,Doa,cos,lsn,Vps16A,Bili,NimB3,Nf1,PTP-ER,Vps60,cmpy,Raf,ebi	475	300	10996	1.08031	1	0.995832	99.9999	0.999999
GOTERM_BP_ALL	GO:0010675	Regulation Of Cellular Carbohydrate Metabolic Process	10	1.5873	0.403736	mri,mtTFB2,CG9548,U2af38,CG6495,sNPF,repo,Fur2,Rfx,CG7059	475	185	10996	1.25132	1	0.989109	99.9909	0.999909
GOTERM_BP_ALL	GO:0010720	Positive Regulation Of Cell Development	4	0.634921	0.744523	pyr,pbl,spn-F,Raf	475	89	10996	1.04043	1	0.999284	100	1
GOTERM_BP_ALL	GO:0010906	Regulation Of Glucose Metabolic Process	9	1.42857	0.528885	mri,mtTFB2,CG9548,U2af38,CG6495,sNPF,repo,Fur2,Rfx	475	182	10996	1.14475	1	0.995785	99.9999	0.999999
GOTERM_BP_ALL	GO:0010927	Cellular Component Assembly Involved In Morphogenesis	12	1.90476	0.383091	Bug22,hd,CG15666,Zasp66,dnd,CG8116,rempA,polybromo,if,dpp,RecQ4,gus	475	226	10996	1.22918	1	0.987601	99.9832	0.999832
GOTERM_BP_ALL	GO:0010941	Regulation Of Cell Death	15	2.38095	0.207233	RYBP,rept,Tip60,CG43902,v,Dref,Vps36,cos,Pink1,lsn,viaf,lok,Raf,ebi,dpp	475	254	10996	1.36709	1	0.95535	98.466	0.98466
GOTERM_BP_ALL	GO:0010948	Negative Regulation Of Cell Cycle Process	9	1.42857	0.156184	rept,Dsor1,wds,CG15237,grp,RpII15,Rcd5,RecQ4,CSN5	475	122	10996	1.70775	1	0.933695	95.2865	0.952865
GOTERM_BP_ALL	GO:0010972	Negative Regulation Of G2/M Transition Of Mitotic Cell Cycle	8	1.26984	0.0476854	rept,Dsor1,wds,grp,RpII15,Rcd5,RecQ4,CSN5	475	77	10996	2.40514	1	0.837185	58.4755	0.584755
GOTERM_BP_ALL	GO:0010975	Regulation Of Neuron Projection Development	4	0.634921	0.831993	pbl,kuz,Lar,rictor	475	104	10996	0.890364	1	0.999766	100	1
GOTERM_BP_ALL	GO:0012501	Programmed Cell Death	23	3.65079	0.0871001	out,RYBP,mri,pll,rept,Tip60,CG43902,Dref,Vps36,Doa,cos,Pink1,lsn,Wwox,CecA2,CG14130,wrapper,viaf,GckIII,lok,Raf,dpp,ebi	475	374	10996	1.42363	1	0.869497	80.5869	0.805869
GOTERM_BP_ALL	GO:0015031	Protein Transport	25	3.96825	0.171874	GCC88,boca,CG33298,noi,CG7791,Vps36,Vps8,Doa,cos,CG10420,lsn,Ns3,ttm50,Vps16A,Tab2,TSG101,Syx17,Nup98-96,RanGAP,Ranbp11,Vps13,Vps60,rempA,Strumpellin,cmpy	475	453	10996	1.27756	1	0.946843	96.637	0.96637
GOTERM_BP_ALL	GO:0015849	Organic Acid Transport	4	0.634921	0.294637	CG31547,JhI-21,CG8785,CG30394	475	44	10996	2.1045	1	0.976043	99.8124	0.998124
GOTERM_BP_ALL	GO:0015931	Nucleobase-Containing Compound Transport	6	0.952381	0.602145	Nup98-96,Vps36,CG9915,tud,RASSF8,CG18178	475	121	10996	1.14791	1	0.997506	100	1
GOTERM_BP_ALL	GO:0016032	Viral Process	5	0.793651	0.193901	FoxK,IKKbeta,Cbp20,Listericin,Tab2	475	53	10996	2.18391	1	0.951284	97.9293	0.979293
GOTERM_BP_ALL	GO:0016042	Lipid Catabolic Process	9	1.42857	0.146351	CG6753,CG3376,Lsd-1,CG4860,Hsl,Mfe2,CG9319,CG2818,CG4592	475	120	10996	1.73621	1	0.929836	94.1943	0.941943
GOTERM_BP_ALL	GO:0016043	Cellular Component Organization	157	24.9206	0.115717	mRpL39,frtz,Dref,Vps8,twz,cos,CG10420,mRpL32,Tcp-1eta,RecQ4,CG6145,Pex23,hd,CG8891,dpr18,msl-1,mtTFB2,RanGAP,wds,Nf1,CG42321,rictor,wisp,Grip84,CenB1A,atl,snRNP-U1-C,boca,scramb1,pbl,CG8116,mop,EndoGI,Rfx,RpII15,Syn1,Tab2,Zasp66,Cap-G,mRpL46,CG7637,Bin1,mrn,Rcd5,RagA-B,Tip60,Doa,Gnf1,pasi1,CG9293,Mp20,CG9246,CG11412,wrapper,cher,mtm,tud,repo,HmgD,if,Lsd-1,Rpn9,CG7791,Nelf-A,CG14130,ETHR,Syx17,Rpn…	475	3335	10996	1.0898	1	0.90106	89.0533	0.890533
GOTERM_BP_ALL	GO:0016053	Organic Acid Biosynthetic Process	4	0.634921	0.783177	Eip55E,b,Adi1,smp-30	475	95	10996	0.974715	1	0.999587	100	1
GOTERM_BP_ALL	GO:0016054	Organic Acid Catabolic Process	8	1.26984	0.0809806	GstZ2,CG4860,v,Mfe2,CG9319,CG3999,CG4592,CG3267	475	87	10996	2.12869	1	0.863564	78.1079	0.781079
GOTERM_BP_ALL	GO:0016055	Wnt Signaling Pathway	8	1.26984	0.35672	boca,Bili,pbl,Usp8,lqfR,fj,Wwox,Ext2	475	134	10996	1.38206	1	0.985242	99.9642	0.999642
GOTERM_BP_ALL	GO:0016070	Rna Metabolic Process	91	14.4444	0.182814	Dref,mRpL39,cv-d,Vps8,Lmx1a,l(2)37Cb,cos,Cbp20,FLASH,LSm3,Bx42,Maf1,MED8,CG9107,Lam,mtTFB2,msl-1,Slbp,Pfdn5,c12.1,CG10495,pit,wisp,RpLP0-like,snRNP-U1-C,CG5589,nom,bsh,Psi,Zpr1,Nf-YC,EndoGI,H15,B52,CG4866,RpII15,Rfx,Cpsf100,dre4,CG8273,pelo,DMAP1,AsnRS,FoxK,CG7637,U2af38,Bin1,egg,mrn,Rcd5,CG3817,dpp,rept,Rpt4,phtf,Tip60,msl-3,noi,Doa,CG11920,Gnf1,Oli,Rpt2,CG9548,CG9246,lili,so,lok,Ino80,repo,Bug2…	475	1912	10996	1.10178	1	0.948715	97.3525	0.973525
GOTERM_BP_ALL	GO:0016071	Mrna Metabolic Process	26	4.12698	0.0302807	noi,Vps8,Doa,Cbp20,l(2)37Cb,FLASH,LSm3,Bx42,CG9548,Slbp,c12.1,wisp,RpLP0-like,snRNP-U1-C,Bug22,CG43902,Psi,ubl,CG9915,B52,Cpsf100,CG1677,CG8273,pelo,U2af38,Bin1	475	390	10996	1.5433	1	0.815907	42.4838	0.424838
GOTERM_BP_ALL	GO:0016072	Rrna Metabolic Process	11	1.74603	0.0746572	mRpL1,CG9107,CG5589,mtTFB2,CG7637,CG4866,CG11920,RpLP0-like,Fib,CG7728,CG3817	475	138	10996	1.84525	1	0.863022	75.2341	0.752341
GOTERM_BP_ALL	GO:0016079	Synaptic Vesicle Exocytosis	4	0.634921	0.556451	Syx17,Syngr,Exo84,stac	475	67	10996	1.38206	1	0.996603	100	1
GOTERM_BP_ALL	GO:0016192	Vesicle-Mediated Transport	32	5.07937	0.228414	CG9536,Syngr,Vps8,lqfR,stac,CG5861,Vps16A,mtm,CG32576,CG42321,hook,repo,CenB1A,CG30427,GCC88,boca,Rab30,CG4552,CG5104,Exo84,Hip1,Trs33,Rint1,Syx17,CG9449,DMAP1,Nup98-96,kuz,l(2)37Cd,CG10194,Trs31,Vps60	475	625	10996	1.18525	1	0.962874	99.0575	0.990575
GOTERM_BP_ALL	GO:0016197	Endosomal Transport	10	1.5873	0.0334232	mtm,Vps8,Vps36,hook,Vps60,Exo84,lsn,CHMP2B,Vps16A,TSG101	475	103	10996	2.24752	1	0.814345	45.7459	0.457459
GOTERM_BP_ALL	GO:0016226	Iron-Sulfur Cluster Assembly	4	0.634921	0.0461533	CG8043,CG4858,CG17683,Ciao1	475	19	10996	4.87357	1	0.838591	57.2572	0.572572
GOTERM_BP_ALL	GO:0016236	Macroautophagy	5	0.793651	0.415887	Pex23,Syx17,Epg5,Vps16A,Raf	475	76	10996	1.52299	1	0.990392	99.9937	0.999937
GOTERM_BP_ALL	GO:0016310	Phosphorylation	25	3.96825	0.755641	pll,Slmap,Dref,IKKbeta,Doa,Pink1,CG5608,grp,PTP-ER,lok,sNPF,CG7059,Dsor1,fj,CycY,Gadd45,CSN5,Pkcdelta,CG12895,GckIII,aurB,mrn,ebi,dpp,Raf	475	626	10996	0.9245	1	0.999388	100	1
GOTERM_BP_ALL	GO:0016311	Dephosphorylation	10	1.5873	0.47785	CG9449,CG10352,mop,mtm,PTPMT1,PTP-ER,Lar,CG17746,CG3530,ttm50	475	197	10996	1.1751	1	0.993876	99.9992	0.999992
GOTERM_BP_ALL	GO:0016322	Neuron Remodeling	5	0.793651	0.193901	vtd,spn-F,Usp8,mop,TSG101	475	53	10996	2.18391	1	0.951284	97.9293	0.979293
GOTERM_BP_ALL	GO:0016337	Single Organismal Cell-Cell Adhesion	5	0.793651	0.623088	Gbp1,mop,wrapper,if,alpha-Est5	475	99	10996	1.16917	1	0.997592	100	1
GOTERM_BP_ALL	GO:0016358	Dendrite Development	9	1.42857	0.831746	Bug22,Dref,rictor,HmgD,CG6701,Rfx,prel,Gnf1,Tab2	475	244	10996	0.853874	1	0.999768	100	1
GOTERM_BP_ALL	GO:0016458	Gene Silencing	10	1.5873	0.85575	Lam,rept,msl-1,msl-3,mRpL39,Sce,Bin1,egg,Cbp20,polybromo	475	279	10996	0.82973	1	0.999859	100	1
GOTERM_BP_ALL	GO:0016477	Cell Migration	13	2.06349	0.695039	pyr,pbl,Dsor1,CG4552,Mdr49,wol,gus,CSN5,kuz,so,if,Raf,dpp	475	311	10996	0.967663	1	0.998781	100	1
GOTERM_BP_ALL	GO:0016567	Protein Ubiquitination	10	1.5873	0.832171	CG1812,jet,Sce,CG32486,CG14646,CG14322,SCCRO4,Pink1,CG4325,CG15097	475	271	10996	0.854224	1	0.999764	100	1
GOTERM_BP_ALL	GO:0016569	Covalent Chromatin Modification	16	2.53968	0.0850197	rept,Tip60,msl-3,CG9915,CG9293,DMAP1,msl-1,wds,CG11412,CG9246,Sce,aurB,Ino80,egg,Fib,ebi	475	236	10996	1.56946	1	0.868836	79.7755	0.797755
GOTERM_BP_ALL	GO:0016570	Histone Modification	15	2.38095	0.0598853	rept,Tip60,msl-3,CG9915,CG9293,DMAP1,msl-1,wds,CG11412,CG9246,Sce,aurB,egg,Fib,ebi	475	205	10996	1.69386	1	0.840436	67.071	0.67071
GOTERM_BP_ALL	GO:0016571	Histone Methylation	4	0.634921	0.459371	wds,CG9915,egg,Fib	475	58	10996	1.59652	1	0.993129	99.9984	0.999984
GOTERM_BP_ALL	GO:0016573	Histone Acetylation	9	1.42857	0.0215664	DMAP1,rept,msl-1,Tip60,msl-3,wds,CG9246,CG11412,CG9293	475	80	10996	2.60432	1	0.794107	32.4416	0.324416
GOTERM_BP_ALL	GO:0017038	Protein Import	6	0.952381	0.616731	Nup98-96,noi,Ranbp11,cos,ttm50,Tab2	475	123	10996	1.12924	1	0.997522	100	1
GOTERM_BP_ALL	GO:0017145	Stem Cell Division	5	0.793651	0.598717	Zif,aurB,egg,pelo,dpp	475	96	10996	1.2057	1	0.997431	100	1
GOTERM_BP_ALL	GO:0017156	Calcium Ion Regulated Exocytosis	4	0.634921	0.556451	Syx17,Syngr,Exo84,stac	475	67	10996	1.38206	1	0.996603	100	1
GOTERM_BP_ALL	GO:0018130	Heterocycle Biosynthetic Process	65	10.3175	0.568758	Dref,cv-d,Lmx1a,cos,CG6145,MED8,RecQ4,Maf1,hd,Sptr,Lam,msl-1,mtTFB2,Pfdn5,Nf1,nom,bsh,Nf-YC,H15,B52,RpII15,Rfx,dre4,DMAP1,yellow-f2,FoxK,CG7637,Bin1,egg,mrn,Rcd5,dpp,rept,Rpt4,phtf,Tip60,msl-3,v,Gnf1,Nmdmc,Oli,Rpt2,CG9246,lili,so,lok,repo,Ino80,l(2)k01209,CG9915,polybromo,CG8080,Nelf-A,CG18178,Mocs1,trk,Rpb10,Sce,CG45071,Taf10,viaf,cmpy,CG3726,ebi,Raf	475	1505	10996	0.999811	1	0.996848	100	1
GOTERM_BP_ALL	GO:0018193	Peptidyl-Amino Acid Modification	15	2.38095	0.39394	rept,Tip60,msl-3,IKKbeta,CG9915,CG9293,Pkcdelta,CG4452,DMAP1,msl-1,wds,CG11412,CG9246,aurB,egg	475	295	10996	1.17709	1	0.987922	99.9878	0.999878
GOTERM_BP_ALL	GO:0018205	Peptidyl-Lysine Modification	12	1.90476	0.0641052	CG4452,DMAP1,rept,msl-1,Tip60,msl-3,wds,CG9246,CG11412,CG9915,egg,CG9293	475	152	10996	1.82759	1	0.849424	69.6308	0.696308
GOTERM_BP_ALL	GO:0018393	Internal Peptidyl-Lysine Acetylation	9	1.42857	0.0246314	DMAP1,rept,msl-1,Tip60,msl-3,wds,CG9246,CG11412,CG9293	475	82	10996	2.5408	1	0.821604	36.1489	0.361489
GOTERM_BP_ALL	GO:0018394	Peptidyl-Lysine Acetylation	9	1.42857	0.0316509	DMAP1,rept,msl-1,Tip60,msl-3,wds,CG9246,CG11412,CG9293	475	86	10996	2.42262	1	0.824119	43.9283	0.439283
GOTERM_BP_ALL	GO:0019098	Reproductive Behavior	4	0.634921	0.995023	dati,twz,Tab2,5-HT7	475	210	10996	0.440942	1	1	100	1
GOTERM_BP_ALL	GO:0019219	Regulation Of Nucleobase-Containing Compound Metabolic Process	61	9.68254	0.284941	Dref,cv-d,Lmx1a,cos,MED8,RecQ4,Maf1,Lam,msl-1,mtTFB2,Pfdn5,Nf1,snRNP-U1-C,nom,bsh,Psi,Nf-YC,EndoGI,H15,B52,Rfx,dre4,CG8273,DMAP1,FoxK,U2af38,Bin1,egg,mrn,Rcd5,dpp,rept,Rpt4,phtf,Tip60,msl-3,Doa,Pink1,Gnf1,Oli,Rpt2,CG9246,lili,so,lok,repo,Ino80,CG7059,CG43902,Lon,CG9915,polybromo,Nelf-A,trk,Sce,CG45071,Taf10,cmpy,CG3726,ebi,Raf	475	1291	10996	1.09382	1	0.975412	99.7602	0.997602
GOTERM_BP_ALL	GO:0019220	Regulation Of Phosphate Metabolic Process	14	2.22222	0.497401	Dsor1,Slmap,CG5608,Pink1,CycY,CSN5,Nf1,PTP-ER,sNPF,rictor,CG7059,Raf,ebi,dpp	475	293	10996	1.10612	1	0.994784	99.9996	0.999996
GOTERM_BP_ALL	GO:0019222	Regulation Of Metabolic Process	93	14.7619	0.281436	Dref,mRpL39,cv-d,Lmx1a,cos,CG5608,Cbp20,Wwox,Spn28Dc,Maf1,RecQ4,MED8,Lam,mtTFB2,msl-1,wds,Pfdn5,Nf1,sNPF,rictor,Spn42Dd,wisp,Rpn3,snRNP-U1-C,mri,bsh,nom,Psi,Nf-YC,EndoGI,H15,B52,Rfx,CycY,dre4,Tab2,CG8273,gus,DMAP1,Nup98-96,vtd,FoxK,bru2,U2af38,Bin1,Spn55B,egg,mrn,Rcd5,dpp,rept,pll,phtf,Rpt4,Tip60,msl-3,Slmap,IKKbeta,CG6495,Doa,Pink1,Gnf1,Oli,Rpt2,CG9548,CG9246,lili,so,PTP-ER,lok,Ino80,Fur2,repo,C…	475	2009	10996	1.07163	1	0.975781	99.7381	0.997381
GOTERM_BP_ALL	GO:0019233	Sensory Perception Of Pain	37	5.87302	0.0579227	CAHbeta,CG5541,CG8520,Mob3,msl-3,Ance-5,lqfR,l(2)37Cb,lsn,Gnf1,ttm50,kraken,CG1847,CG9548,b,c12.1,pit,sNPF,CG7778,Ciao1,qkr58E-2,CG7059,CG30427,l(2)k01209,pbl,CG31103,Psi,mop,Vps36,mRpL24,mRpL1,euc,mRpL46,dati,Trs31,aurB,CG7728	475	639	10996	1.34042	1	0.842325	65.8122	0.658122
GOTERM_BP_ALL	GO:0019395	Fatty Acid Oxidation	4	0.634921	0.270884	CG4860,Mfe2,CG9319,CG4592	475	42	10996	2.20471	1	0.972982	99.6596	0.996596
GOTERM_BP_ALL	GO:0019438	Aromatic Compound Biosynthetic Process	64	10.1587	0.641886	Dref,cv-d,Lmx1a,cos,CG6145,MED8,RecQ4,Maf1,hd,Sptr,Lam,msl-1,mtTFB2,Pfdn5,Nf1,nom,bsh,Nf-YC,H15,B52,RpII15,Rfx,dre4,DMAP1,yellow-f2,FoxK,CG7637,Bin1,egg,mrn,Rcd5,dpp,rept,Rpt4,phtf,Tip60,msl-3,v,Gnf1,Nmdmc,Oli,Rpt2,CG9246,lili,so,lok,repo,Ino80,l(2)k01209,CG9915,polybromo,CG8080,Nelf-A,CG18178,trk,Rpb10,Sce,CG45071,Taf10,viaf,cmpy,CG3726,ebi,Raf	475	1514	10996	0.978577	1	0.997899	100	1
GOTERM_BP_ALL	GO:0019439	Aromatic Compound Catabolic Process	10	1.5873	0.178882	CG8891,CG8360,CG8525,GstZ2,v,Zpr1,CG11883,RpLP0-like,CG8665,pelo	475	146	10996	1.58558	1	0.948093	97.1137	0.971137
GOTERM_BP_ALL	GO:0019538	Protein Metabolic Process	118	18.7302	0.819765	CG13318,mRpL39,Dref,Prosbeta2,cos,Cbp20,mRpL32,SPH93,CG4452,CG3792,CG4467,msl-1,wds,CG32486,Spn42Dd,grass,CG1812,mop,CG14322,Gadd45,Ext2,CG9531,mRpL46,AsnRS,bru2,teq,Sp212,CG3530,mrn,pll,Tip60,Slmap,Doa,CG9293,CG11412,CG9246,mtm,lok,Fur2,Dsor1,Rpn9,CG7791,PTPMT1,SCCRO4,CG8550,CG12895,Rpn12,viaf,CG10435,Fib,Raf,RpL31,Prosbeta3,mRpL43,Usp10,ttm50,Spn28Dc,TSG101,jet,sNPF,CG11474,RpLP0-like,Rpn3,RYBP…	475	2902	10996	0.941295	1	0.999722	100	1
GOTERM_BP_ALL	GO:0019637	Organophosphate Metabolic Process	18	2.85714	0.728747	CG3376,l(2)k01209,Gbp1,CG8525,CG11883,PTPMT1,CG3009,Pink1,CG8080,wol,CG6145,CG8891,CG12895,Mocs1,Nf1,CG5991,CG2818,CG7059	475	444	10996	0.938492	1	0.999166	100	1
GOTERM_BP_ALL	GO:0019693	Ribose Phosphate Metabolic Process	6	0.952381	0.986284	Mocs1,CG12895,l(2)k01209,Nf1,Pink1,CG7059	475	253	10996	0.548999	1	1	100	1
GOTERM_BP_ALL	GO:0019725	Cellular Homeostasis	10	1.5873	0.67957	Syx17,Gbp1,CG5027,Hmt-1,CG4199,FMRFaR,CG11007,CG2818,Raf,ebi	475	233	10996	0.99354	1	0.998665	100	1
GOTERM_BP_ALL	GO:0019730	Antimicrobial Humoral Response	11	1.74603	0.00947582	DMAP1,pll,Gbp1,AttA,mop,IKKbeta,wisp,CG4325,Spn42Dd,CecA2,Tab2	475	98	10996	2.59841	1	0.575765	15.74	0.1574
GOTERM_BP_ALL	GO:0019731	Antibacterial Humoral Response	4	0.634921	0.306566	AttA,IKKbeta,CecA2,Tab2	475	45	10996	2.05773	1	0.976527	99.862	0.99862
GOTERM_BP_ALL	GO:0019752	Carboxylic Acid Metabolic Process	18	2.85714	0.340303	GstZ2,mRpL39,smp-30,CG3999,CG14130,CG3267,Eip55E,b,AsnRS,CG4860,Mfe2,CG31075,CG6178,CG9319,Adi1,U26,CG7059,CG4592	475	350	10996	1.19054	1	0.983547	99.9437	0.999437
GOTERM_BP_ALL	GO:0019941	Modification-Dependent Protein Catabolic Process	19	3.01587	0.0673866	RYBP,Rpt4,Lon,Rpn9,Prosbeta2,Prosbeta3,Vps36,Pink1,Usp10,lsn,Der-2,CSN5,Rpt2,jet,Rpn12,wds,Usp8,CG10435,Rpn3	475	285	10996	1.5433	1	0.855974	71.4901	0.714901
GOTERM_BP_ALL	GO:0019953	Sexual Reproduction	52	8.25397	0.823466	twz,cos,nmd,5-HT7,RecQ4,TSG101,hd,Lam,wisp,Grip84,boca,pbl,Psi,spn-F,mop,H15,ppan,Exo84,pelo,Tab2,gus,Cap-G,dati,kuz,egg,dpp,Rpt4,noi,lqfR,Doa,Mdr49,lsn,lili,cher,so,tud,lok,if,out,Bug22,Dsor1,CG4552,Vps36,Yp2,polybromo,CSN5,Sce,aurB,Lar,Vps60,DCTN5-p25,Raf	475	1321	10996	0.911259	1	0.999734	100	1
GOTERM_BP_ALL	GO:0021700	Developmental Maturation	12	1.90476	0.543159	vtd,spn-F,Usp8,mop,Vps36,tud,wisp,lsn,dpp,TSG101,CSN5,gus	475	255	10996	1.08939	1	0.996241	99.9999	0.999999
GOTERM_BP_ALL	GO:0022008	Neurogenesis	92	14.6032	0.000327495	Dref,frtz,Prosbeta3,l(2)37Cb,Tcp-1eta,CG45057,CG9004,CG6145,TSG101,CG8891,RanGAP,wds,Nf1,CG12158,CG1092,hook,CG5569,rictor,CG17683,snRNP-U1-C,fend,scramb1,pbl,bsh,spn-F,Nf-YC,EndoGI,mop,H15,Exo84,ppan,fj,RpII15,Rfx,Cpsf100,dre4,Tab2,CG31126,Rint1,dati,Cap-G,vtd,kuz,CG8668,CG6701,CG3817,rept,Rpt4,Syngr,Doa,CG11317,CG11306,Gnf1,Oli,pasi1,GstE11,CG9246,pHCl,so,cher,wrapper,PTP-ER,HmgD,repo,Ciao1,SMC…	475	1497	10996	1.42268	0.622232	0.385372	0.58746	0.0058746
GOTERM_BP_ALL	GO:0022402	Cell Cycle Process	36	5.71429	0.616509	rept,noi,Dref,Tcp-1eta,grp,RecQ4,Lam,hd,betaTub97EF,CG31687,alphaTub84D,RanGAP,Slbp,wds,cher,lok,wisp,Grip84,SMC2,pbl,Dsor1,mop,CG15237,Exo84,B52,Nelf-A,RpII15,pelo,CSN5,Rint1,Cap-G,vtd,Sce,aurB,Rcd5,RpL4	475	842	10996	0.989764	1	0.997545	100	1
GOTERM_BP_ALL	GO:0022412	Cellular Process Involved In Reproduction In Multicellular Organism	42	6.66667	0.64573	Rpt4,Doa,lqfR,cos,nmd,Mdr49,lsn,RecQ4,TSG101,hd,lili,cher,lok,tud,wisp,if,boca,Bug22,out,pbl,Dsor1,spn-F,CG4552,mop,Vps36,Yp2,H15,Exo84,ppan,polybromo,pelo,CSN5,gus,Cap-G,kuz,Sce,Lar,aurB,egg,Vps60,dpp,Raf	475	995	10996	0.977164	1	0.997981	100	1
GOTERM_BP_ALL	GO:0022414	Reproductive Process	61	9.68254	0.920809	twz,cos,nmd,5-HT7,RecQ4,TSG101,hd,Lam,RanGAP,wisp,Grip84,boca,Myo31DF,pbl,Psi,spn-F,mop,H15,ppan,Exo84,Gadd45,pelo,Tab2,gus,Rint1,dati,Cap-G,vtd,kuz,egg,dpp,Rpt4,noi,lqfR,Doa,Pink1,lsn,Mdr49,grp,lili,so,cher,tud,lok,if,out,Bug22,Dsor1,CG4552,Vps36,Yp2,Yp1,polybromo,CSN5,Sce,aurB,Lar,Vps60,Adi1,DCTN5-p25,Raf	475	1625	10996	0.868996	1	0.999979	100	1
GOTERM_BP_ALL	GO:0022416	Chaeta Development	6	0.952381	0.458675	CG14204,Hydr2,spn-F,Dref,Sam-S,ebi	475	103	10996	1.34851	1	0.993151	99.9984	0.999984
GOTERM_BP_ALL	GO:0022603	Regulation Of Anatomical Structure Morphogenesis	12	1.90476	0.787772	Mp20,CG3618,CG31687,pbl,kuz,Dref,Lar,Pink1,fj,smp-30,if,dpp	475	310	10996	0.896109	1	0.999604	100	1
GOTERM_BP_ALL	GO:0022604	Regulation Of Cell Morphogenesis	7	1.11111	0.89495	Mp20,CG3618,pbl,kuz,Lar,if,dpp	475	210	10996	0.771649	1	0.999946	100	1
GOTERM_BP_ALL	GO:0022607	Cellular Component Assembly	62	9.84127	0.178602	Dref,Vps8,twz,stac,LSm3,RecQ4,TSG101,Maf1,CG9107,hd,msl-1,Nf1,rictor,CG17683,wisp,Grip84,RpLP0-like,atl,snRNP-U1-C,Kr-h2,CG15666,pbl,CG8116,mop,ppan,B52,Exo84,alpha-Est5,Syn1,gus,Zasp66,CG31648,Rcd5,dpp,rept,Rpt4,dnd,lsn,grp,pasi1,Vps16A,Rpt2,CG8043,mtm,Or43a,tud,rempA,repo,Ciao1,if,Bug22,Lon,Rpn9,CG4858,polybromo,wol,CG6404,Rpn12,Top3beta,Taf10,GckIII,Lar	475	1263	10996	1.1364	1	0.949377	97.096	0.97096
GOTERM_BP_ALL	GO:0022610	Biological Adhesion	9	1.42857	0.867672	Mp20,CG3618,pbl,Gbp1,mop,wrapper,Lar,if,alpha-Est5	475	256	10996	0.813849	1	0.999889	100	1
GOTERM_BP_ALL	GO:0022612	Gland Morphogenesis	5	0.793651	0.914174	mri,rept,Doa,CecA2,if	475	158	10996	0.732578	1	0.999972	100	1
GOTERM_BP_ALL	GO:0022613	Ribonucleoprotein Complex Biogenesis	22	3.49206	0.0217685	CG5589,rept,Vps8,ppan,B52,CG4866,Ns3,CG11920,CG9004,LSm3,mRpL1,CG9107,mtTFB2,CG9246,CG7637,CG5114,rictor,RpLP0-like,CG7728,Fib,CG3817,snRNP-U1-C	475	303	10996	1.68082	1	0.789315	32.6922	0.326922
GOTERM_BP_ALL	GO:0022618	Ribonucleoprotein Complex Assembly	9	1.42857	0.300669	CG9107,rept,Vps8,rictor,B52,ppan,RpLP0-like,LSm3,snRNP-U1-C	475	147	10996	1.41731	1	0.976927	99.8392	0.998392
GOTERM_BP_ALL	GO:0023014	Signal Transduction By Protein Phosphorylation	8	1.26984	0.385149	Dsor1,Slmap,PTP-ER,Doa,sNPF,Gadd45,Raf,ebi	475	138	10996	1.342	1	0.987644	99.9841	0.999841
GOTERM_BP_ALL	GO:0023051	Regulation Of Signaling	43	6.8254	0.206583	RagA-B,rept,Tip60,Gbp1,Slmap,cv-d,lqfR,Doa,cos,Listericin,Usp10,Leash,lsn,Ns3,Vps16A,rtv,lace,Nf1,lili,PTP-ER,sNPF,rictor,grass,CG34408,UbcE2M,pbl,Dsor1,mop,EndoGI,Vps36,ubl,alpha-Est5,NimB3,Bili,kuz,Usp8,teq,Vps60,CG12213,cmpy,dpp,ebi,Raf	475	856	10996	1.16288	1	0.955485	98.4432	0.984432
GOTERM_BP_ALL	GO:0023052	Signaling	101	16.0317	0.0631137	CG5541,cos,Listericin,Leash,RASSF8,5-HT7,RanGAP,Nf1,CG4168,Gbeta5,rictor,grass,boca,CG34408,mri,scramb1,pbl,EndoGI,mop,Tab2,Gadd45,Ext2,NimB3,Arl4,CngB,teq,Tsp42Ef,conu,RagA-B,pll,Tip60,Syngr,Slmap,Doa,Gnf1,lok,if,Dsor1,mthl15,FMRFaR,ETHR,Dh44-R2,Syx17,Bili,Hmgs,trk,CG7510,Vps60,Raf,cv-d,CG5608,CG15443,stac,Usp10,Wwox,rtv,Lam,CG3209,lace,sNPF,Exo84,fj,alpha-Est5,gus,Pkcdelta,Nup98-96,kuz,FoxK,Dh3…	475	2013	10996	1.1615	1	0.850365	69.0468	0.690468
GOTERM_BP_ALL	GO:0023056	Positive Regulation Of Signaling	21	3.33333	0.0937517	grass,RagA-B,Dsor1,Gbp1,Slmap,EndoGI,cv-d,mop,ubl,lqfR,Listericin,cos,Usp10,Usp8,lili,sNPF,rictor,CG12213,Raf,dpp,ebi	475	338	10996	1.43828	1	0.87259	82.9798	0.829798
GOTERM_BP_ALL	GO:0023057	Negative Regulation Of Signaling	14	2.22222	0.533064	pbl,UbcE2M,Doa,cos,lsn,Vps16A,Bili,NimB3,Nf1,PTP-ER,Vps60,cmpy,Raf,ebi	475	300	10996	1.08031	1	0.995832	99.9999	0.999999
GOTERM_BP_ALL	GO:0023061	Signal Release	7	1.11111	0.632201	Syx17,Gbp1,Syngr,lqfR,Exo84,stac,cmpy	475	150	10996	1.08031	1	0.997822	100	1
GOTERM_BP_ALL	GO:0030003	Cellular Cation Homeostasis	4	0.634921	0.846027	Gbp1,Hmt-1,FMRFaR,Raf	475	107	10996	0.865401	1	0.99982	100	1
GOTERM_BP_ALL	GO:0030030	Cell Projection Organization	37	5.87302	0.357053	dnd,Dref,frtz,cos,Gnf1,Oli,CG45057,CG6145,CG8891,mtm,wrapper,cher,rictor,rempA,HmgD,if,Bug22,scramb1,CG15666,fend,pbl,CG8116,Nf-YC,EndoGI,Exo84,fj,Rfx,ETHR,Tab2,CSN5,CG31126,dati,kuz,Lar,Kank,CG6701,prel	475	780	10996	1.09812	1	0.985115	99.9646	0.999646
GOTERM_BP_ALL	GO:0030031	Cell Projection Assembly	6	0.952381	0.721424	Bug22,CG15666,dnd,CG8116,mtm,rempA	475	139	10996	0.999258	1	0.999107	100	1
GOTERM_BP_ALL	GO:0030097	Hemopoiesis	8	1.26984	0.0771683	pll,Zif,Nup98-96,cher,if,Raf,dpp,CSN5	475	86	10996	2.15344	1	0.863164	76.4155	0.764155
GOTERM_BP_ALL	GO:0030111	Regulation Of Wnt Signaling Pathway	6	0.952381	0.372881	Bili,rept,pbl,lace,Usp8,lqfR	475	93	10996	1.49351	1	0.986881	99.9774	0.999774
GOTERM_BP_ALL	GO:0030154	Cell Differentiation	127	20.1587	0.0486725	frtz,Dref,l(2)37Cb,cos,Tcp-1eta,RecQ4,CG6145,hd,CG8891,RanGAP,wds,Nf1,CG12158,hook,rictor,wisp,snRNP-U1-C,mri,boca,CG9572,scramb1,pbl,bsh,mop,EndoGI,Rfx,RpII15,CecA2,Tab2,Zasp66,Cap-G,Syngr,Doa,CG11317,CG11306,Gnf1,pasi1,Mp20,CG9246,pHCl,so,cher,wrapper,tud,lok,repo,HmgD,CG10365,if,Lsd-1,Dsor1,PTPMT1,Yp2,CG1677,CG14174,ETHR,Rpn12,Hmgs,Vps60,Kank,prel,CG10126,Raf,Prosbeta3,CG5608,CG15443,nmd,CG450…	475	2562	10996	1.14753	1	0.839712	59.243	0.59243
GOTERM_BP_ALL	GO:0030162	Regulation Of Proteolysis	10	1.5873	0.0774502	pll,wds,viaf,lok,cos,Spn55B,Spn42Dd,Spn28Dc,ebi,CSN5	475	121	10996	1.91318	1	0.861936	76.5448	0.765448
GOTERM_BP_ALL	GO:0030163	Protein Catabolic Process	22	3.49206	0.0560503	RYBP,Rpt4,Lon,Rpn9,Prosbeta2,Prosbeta3,IKKbeta,Vps36,Pink1,Usp10,Der-2,lsn,gus,CSN5,Rpt2,jet,CG11459,Rpn12,wds,Usp8,CG10435,Rpn3	475	336	10996	1.51574	1	0.841715	64.5691	0.645691
GOTERM_BP_ALL	GO:0030182	Neuron Differentiation	43	6.8254	0.271732	Dref,frtz,Doa,Gnf1,Oli,CG45057,CG6145,TSG101,CG8891,wrapper,cher,PTP-ER,hook,HmgD,rictor,if,Bug22,scramb1,fend,pbl,bsh,spn-F,Nf-YC,mop,EndoGI,Exo84,fj,Rfx,ETHR,Tab2,CSN5,CG31126,dati,kuz,vtd,Usp8,CG8668,Lar,Kank,CG6701,prel,ebi,Raf	475	884	10996	1.12605	1	0.972966	99.6666	0.996666
GOTERM_BP_ALL	GO:0030258	Lipid Modification	4	0.634921	0.737574	CG4860,Mfe2,CG9319,CG4592	475	88	10996	1.05225	1	0.999216	100	1
GOTERM_BP_ALL	GO:0030261	Chromosome Condensation	4	0.634921	0.366246	Cap-G,Slbp,aurB,SMC2	475	50	10996	1.85196	1	0.98629	99.9726	0.999726
GOTERM_BP_ALL	GO:0030509	Bmp Signaling Pathway	4	0.634921	0.157953	lili,cv-d,cmpy,dpp	475	32	10996	2.89368	1	0.934932	95.4611	0.954611
GOTERM_BP_ALL	GO:0030534	Adult Behavior	7	1.11111	0.87031	Lam,dati,Nf1,cher,FMRFaR,twz,sNPF	475	201	10996	0.806201	1	0.999894	100	1
GOTERM_BP_ALL	GO:0030703	Eggshell Formation	6	0.952381	0.732953	hd,H15,polybromo,dpp,RecQ4,gus	475	141	10996	0.985084	1	0.999171	100	1
GOTERM_BP_ALL	GO:0030707	Ovarian Follicle Cell Development	17	2.69841	0.489574	Rpt4,Dsor1,CG4552,mop,H15,cos,polybromo,RecQ4,gus,hd,kuz,Sce,cher,Vps60,if,Raf,dpp	475	359	10996	1.09621	1	0.994436	99.9994	0.999994
GOTERM_BP_ALL	GO:0030855	Epithelial Cell Differentiation	21	3.33333	0.446299	Rpt4,CG9572,Dsor1,CG4552,frtz,mop,H15,cos,fj,polybromo,pasi1,RecQ4,gus,hd,kuz,cher,Sce,Vps60,if,Raf,dpp	475	445	10996	1.09245	1	0.992404	99.9976	0.999976
GOTERM_BP_ALL	GO:0031023	Microtubule Organizing Center Organization	7	1.11111	0.789657	Lam,betaTub97EF,Grip84,grp,Rcd5,Fib,RpL4	475	179	10996	0.905287	1	0.999601	100	1
GOTERM_BP_ALL	GO:0031163	Metallo-Sulfur Cluster Assembly	4	0.634921	0.0461533	CG8043,CG4858,CG17683,Ciao1	475	19	10996	4.87357	1	0.838591	57.2572	0.572572
GOTERM_BP_ALL	GO:0031175	Neuron Projection Development	29	4.60317	0.436912	Dref,Gnf1,CG45057,Oli,CG6145,CG8891,cher,wrapper,rictor,HmgD,if,Bug22,scramb1,fend,pbl,Nf-YC,EndoGI,Exo84,Rfx,ETHR,Tab2,CSN5,CG31126,dati,kuz,Lar,Kank,CG6701,prel	475	624	10996	1.07586	1	0.991726	99.9967	0.999967
GOTERM_BP_ALL	GO:0031323	Regulation Of Cellular Metabolic Process	87	13.8095	0.290949	Dref,mRpL39,cv-d,Lmx1a,cos,CG5608,Cbp20,Wwox,Spn28Dc,Maf1,RecQ4,MED8,Lam,mtTFB2,msl-1,wds,Pfdn5,Nf1,sNPF,rictor,Spn42Dd,wisp,snRNP-U1-C,mri,nom,bsh,Psi,Nf-YC,EndoGI,H15,B52,Rfx,CycY,dre4,Tab2,CG8273,DMAP1,FoxK,bru2,U2af38,Bin1,Spn55B,egg,mrn,Rcd5,dpp,rept,phtf,Rpt4,Tip60,msl-3,Slmap,IKKbeta,CG6495,Doa,Pink1,Gnf1,Oli,Rpt2,CG9548,CG9246,lili,so,PTP-ER,lok,Ino80,Fur2,repo,CG4325,CG7059,Lsd-1,Dsor1,C…	475	1877	10996	1.07299	1	0.975993	99.7939	0.997939
GOTERM_BP_ALL	GO:0031324	Negative Regulation Of Cellular Metabolic Process	26	4.12698	0.748612	rept,msl-3,Cbp20,Spn28Dc,Maf1,Lam,msl-1,CG9246,PTP-ER,Ino80,Spn42Dd,Psi,CG43902,EndoGI,SCCRO4,polybromo,Nelf-A,CSN5,DMAP1,bru2,CG45071,Sce,Bin1,Spn55B,egg,ebi	475	648	10996	0.928837	1	0.999334	100	1
GOTERM_BP_ALL	GO:0031325	Positive Regulation Of Cellular Metabolic Process	26	4.12698	0.732179	Rpt4,msl-3,Dref,Slmap,IKKbeta,RecQ4,Rpt2,msl-1,wds,Nf1,so,sNPF,lok,Lsd-1,Dsor1,H15,SCCRO4,polybromo,dre4,Tab2,CSN5,egg,Rcd5,Raf,ebi,dpp	475	642	10996	0.937518	1	0.999169	100	1
GOTERM_BP_ALL	GO:0031326	Regulation Of Cellular Biosynthetic Process	59	9.36508	0.595706	Dref,mRpL39,cv-d,Lmx1a,cos,Cbp20,MED8,RecQ4,Maf1,Lam,msl-1,mtTFB2,Pfdn5,Nf1,wisp,nom,bsh,Nf-YC,H15,B52,Rfx,dre4,Tab2,DMAP1,FoxK,bru2,Bin1,egg,mrn,Rcd5,dpp,Rpt4,phtf,rept,Tip60,msl-3,IKKbeta,Gnf1,Oli,Rpt2,CG9246,lili,so,lok,repo,Ino80,CG4325,Lon,CG9915,polybromo,Nelf-A,trk,Sce,CG45071,Taf10,cmpy,CG3726,ebi,Raf	475	1376	10996	0.992601	1	0.997372	100	1
GOTERM_BP_ALL	GO:0031327	Negative Regulation Of Cellular Biosynthetic Process	17	2.69841	0.922898	rept,msl-3,Cbp20,polybromo,Nelf-A,Maf1,Lam,DMAP1,msl-1,CG9246,bru2,CG45071,Sce,Bin1,Ino80,egg,ebi	475	503	10996	0.782388	1	0.999981	100	1
GOTERM_BP_ALL	GO:0031328	Positive Regulation Of Cellular Biosynthetic Process	15	2.38095	0.916015	Rpt4,msl-3,Dref,IKKbeta,H15,polybromo,dre4,Tab2,RecQ4,Rpt2,msl-1,Nf1,so,lok,Rcd5	475	444	10996	0.782077	1	0.999973	100	1
GOTERM_BP_ALL	GO:0031344	Regulation Of Cell Projection Organization	4	0.634921	0.923546	pbl,kuz,Lar,rictor	475	130	10996	0.712291	1	0.999981	100	1
GOTERM_BP_ALL	GO:0031347	Regulation Of Defense Response	9	1.42857	0.238824	DMAP1,IKKbeta,ubl,Doa,CG4168,Listericin,Tab2,Spn28Dc,GILT1	475	137	10996	1.52077	1	0.965929	99.2618	0.992618
GOTERM_BP_ALL	GO:0031349	Positive Regulation Of Defense Response	8	1.26984	0.0597192	DMAP1,IKKbeta,ubl,Doa,CG4168,Listericin,Tab2,GILT1	475	81	10996	2.28637	1	0.842534	66.9662	0.669662
GOTERM_BP_ALL	GO:0031399	Regulation Of Protein Modification Process	12	1.90476	0.828943	Dsor1,Slmap,CG9246,PTP-ER,CG9915,sNPF,SCCRO4,CycY,Raf,ebi,dpp,CSN5	475	323	10996	0.860042	1	0.999759	100	1
GOTERM_BP_ALL	GO:0031400	Negative Regulation Of Protein Modification Process	5	0.793651	0.683351	CG9246,PTP-ER,SCCRO4,ebi,CSN5	475	107	10996	1.08175	1	0.998671	100	1
GOTERM_BP_ALL	GO:0031401	Positive Regulation Of Protein Modification Process	7	1.11111	0.6636	Dsor1,Slmap,sNPF,SCCRO4,Raf,ebi,dpp	475	155	10996	1.04546	1	0.998399	100	1
GOTERM_BP_ALL	GO:0031570	Dna Integrity Checkpoint	9	1.42857	0.0470076	rept,Dsor1,wds,lok,grp,RpII15,Rcd5,RecQ4,CSN5	475	93	10996	2.24027	1	0.836567	57.9407	0.579407
GOTERM_BP_ALL	GO:0031572	G2 Dna Damage Checkpoint	8	1.26984	0.0349872	rept,Dsor1,wds,grp,RpII15,Rcd5,RecQ4,CSN5	475	72	10996	2.57216	1	0.823627	47.3035	0.473035
GOTERM_BP_ALL	GO:0031667	Response To Nutrient Levels	14	2.22222	0.0864605	RagA-B,CG4866,CG11920,Ns3,Vps16A,Syx17,CG9107,CG30349,CG7637,sNPF,rictor,Fib,CG7728,Raf	475	198	10996	1.63683	1	0.869452	80.3408	0.803408
GOTERM_BP_ALL	GO:0031668	Cellular Response To Extracellular Stimulus	13	2.06349	0.0042131	RagA-B,CG4866,CG11920,Ns3,Vps16A,Syx17,CG9107,CG30349,CG7637,rictor,Fib,CG7728,Raf	475	116	10996	2.59434	0.999996	0.466016	7.31328	0.0731328
GOTERM_BP_ALL	GO:0031669	Cellular Response To Nutrient Levels	13	2.06349	0.00365473	RagA-B,CG4866,CG11920,Ns3,Vps16A,Syx17,CG9107,CG30349,CG7637,rictor,Fib,CG7728,Raf	475	114	10996	2.63985	0.999981	0.493439	6.37395	0.0637395
GOTERM_BP_ALL	GO:0031935	Regulation Of Chromatin Silencing	4	0.634921	0.330466	msl-1,msl-3,egg,polybromo	475	47	10996	1.97017	1	0.981456	99.9265	0.999265
GOTERM_BP_ALL	GO:0032101	Regulation Of Response To External Stimulus	10	1.5873	0.0975753	DMAP1,IKKbeta,Lar,sNPF,Listericin,wisp,CG4325,Spn42Dd,Tab2,GILT1	475	127	10996	1.82279	1	0.876309	84.2262	0.842262
GOTERM_BP_ALL	GO:0032103	Positive Regulation Of Response To External Stimulus	5	0.793651	0.135326	DMAP1,IKKbeta,Listericin,Tab2,GILT1	475	46	10996	2.51625	1	0.922465	92.6868	0.926868
GOTERM_BP_ALL	GO:0032259	Methylation	9	1.42857	0.187472	CG9531,mtTFB2,wds,CG9915,egg,CG14906,CG11474,Fib,CG2453	475	128	10996	1.6277	1	0.949971	97.6112	0.976112
GOTERM_BP_ALL	GO:0032268	Regulation Of Cellular Protein Metabolic Process	20	3.1746	0.909039	Dsor1,mRpL39,Slmap,CG9915,Cbp20,SCCRO4,CycY,Spn28Dc,CSN5,wds,CG9246,bru2,PTP-ER,lok,sNPF,Spn55B,Spn42Dd,Raf,dpp,ebi	475	573	10996	0.80801	1	0.999967	100	1
GOTERM_BP_ALL	GO:0032269	Negative Regulation Of Cellular Protein Metabolic Process	10	1.5873	0.638847	bru2,CG9246,PTP-ER,Cbp20,Spn55B,SCCRO4,Spn42Dd,Spn28Dc,ebi,CSN5	475	225	10996	1.02887	1	0.997844	100	1
GOTERM_BP_ALL	GO:0032270	Positive Regulation Of Cellular Protein Metabolic Process	10	1.5873	0.684461	Dsor1,wds,Slmap,lok,sNPF,SCCRO4,Raf,ebi,dpp,CSN5	475	234	10996	0.989294	1	0.998681	100	1
GOTERM_BP_ALL	GO:0032386	Regulation Of Intracellular Transport	4	0.634921	0.535768	noi,CG9915,cos,Tab2	475	65	10996	1.42458	1	0.995949	99.9999	0.999999
GOTERM_BP_ALL	GO:0032446	Protein Modification By Small Protein Conjugation	11	1.74603	0.81461	CG1812,jet,UbcE2M,Sce,CG32486,CG14646,CG14322,SCCRO4,Pink1,CG4325,CG15097	475	292	10996	0.872069	1	0.999702	100	1
GOTERM_BP_ALL	GO:0032501	Multicellular Organismal Process	213	33.8095	0.795518	CG5541,frtz,Dref,twz,l(2)37Cb,RecQ4,Bx42,CG8891,dpr18,CG1847,RanGAP,wds,c12.1,wisp,Grip84,CG9572,Myo31DF,scramb1,bsh,mop,EndoGI,RpII15,Rfx,Tab2,Ext2,Trs31,teq,FKBP59,Mdr49,Gnf1,pasi1,so,cher,lok,repo,CG9512,if,CG7059,Dsor1,Yp2,FMRFaR,Npc2h,Rpn12,Hmgs,Kank,Vps60,DCTN5-p25,Mob3,AttA,nmd,CG3209,Cpr76Bd,CG1092,CG30427,fend,Nf-YC,Zpr1,Exo84,mRpL24,Cpsf100,CG31126,ImpE1,dati,kuz,Nup98-96,FoxK,egg,Obp57…	475	5110	10996	0.964939	1	0.99964	100	1
GOTERM_BP_ALL	GO:0032502	Developmental Process	184	29.2063	0.176593	Hydr2,Dref,frtz,l(2)37Cb,cos,Tcp-1eta,RASSF8,kraken,RecQ4,Bx42,CG6145,CG8891,hd,RanGAP,wds,Nf1,CG12158,hook,rictor,wisp,CenB1A,atl,snRNP-U1-C,mri,boca,CG9572,Myo31DF,scramb1,pbl,nom,bsh,CG8116,mop,EndoGI,RpII15,Rfx,CecA2,Syn1,Cpr62Bb,Tab2,Ext2,Zasp66,Cap-G,yellow-f2,Bin1,Tsp42Ef,FKBP59,pll,Tip60,Syngr,Doa,CG11317,CG11306,Gnf1,pasi1,Mp20,pHCl,CG9246,so,wrapper,cher,tud,lok,a,repo,HmgD,CG9512,CG103…	475	4013	10996	1.06143	1	0.949037	96.9655	0.969655
GOTERM_BP_ALL	GO:0032504	Multicellular Organism Reproduction	55	8.73016	0.963596	twz,cos,nmd,5-HT7,RecQ4,TSG101,hd,Lam,Spn42Dd,wisp,Grip84,boca,pbl,Psi,spn-F,mop,H15,ppan,Exo84,pelo,Tab2,gus,Cap-G,dati,kuz,egg,dpp,Rpt4,CG17271,lqfR,Doa,lsn,Mdr49,lili,cher,so,tud,lok,if,out,Bug22,Dsor1,CG4552,Vps36,Yp2,polybromo,Tep4,CSN5,Sce,aurB,Lar,Vps60,DCTN5-p25,CG17919,Raf	475	1543	10996	0.825159	1	0.999998	100	1
GOTERM_BP_ALL	GO:0032509	Endosome Transport Via Multivesicular Body Sorting Pathway	4	0.634921	0.0526164	Vps36,Vps60,lsn,TSG101	475	20	10996	4.62989	1	0.842202	62.1776	0.621776
GOTERM_BP_ALL	GO:0032535	Regulation Of Cellular Component Size	5	0.793651	0.911717	pbl,kuz,Lar,sNPF,rictor	475	157	10996	0.737244	1	0.99997	100	1
GOTERM_BP_ALL	GO:0032543	Mitochondrial Translation	7	1.11111	0.269325	mRpL1,mRpL9,mRpL46,mRpL39,mRpL32,mRpL43,mRpL24	475	101	10996	1.60442	1	0.973449	99.6463	0.996463
GOTERM_BP_ALL	GO:0032774	Rna Biosynthetic Process	52	8.25397	0.68919	Dref,cv-d,Lmx1a,cos,MED8,Maf1,Lam,msl-1,mtTFB2,Pfdn5,nom,bsh,Nf-YC,H15,B52,Rfx,RpII15,dre4,DMAP1,FoxK,Bin1,egg,mrn,Rcd5,dpp,Rpt4,phtf,rept,Tip60,msl-3,Gnf1,Oli,Rpt2,CG9246,lili,so,lok,repo,Ino80,CG9915,polybromo,Nelf-A,CG18178,trk,Rpb10,CG45071,Sce,Taf10,cmpy,CG3726,ebi,Raf	475	1251	10996	0.962248	1	0.99871	100	1
GOTERM_BP_ALL	GO:0032787	Monocarboxylic Acid Metabolic Process	9	1.42857	0.547652	CG4860,Mfe2,CG31075,CG6178,CG9319,U26,CG7059,CG4592,CG14130	475	185	10996	1.12619	1	0.996401	99.9999	0.999999
GOTERM_BP_ALL	GO:0032870	Cellular Response To Hormone Stimulus	5	0.793651	0.598717	CG3209,sNPF,Ns3,ETHR,Dh44-R2	475	96	10996	1.2057	1	0.997431	100	1
GOTERM_BP_ALL	GO:0032879	Regulation Of Localization	21	3.33333	0.349174	Bug22,Gbp1,Lsd-1,noi,spn-F,CG9915,cos,Vps16A,Tab2,rtv,Bili,lace,adp,CG7637,Lar,repo,Vps60,Fur2,cmpy,FKBP59,Apoltp	475	419	10996	1.16024	1	0.984572	99.9559	0.999559
GOTERM_BP_ALL	GO:0032880	Regulation Of Protein Localization	6	0.952381	0.548744	Bili,lace,noi,cos,cmpy,Tab2	475	114	10996	1.21839	1	0.996366	99.9999	0.999999
GOTERM_BP_ALL	GO:0032940	Secretion By Cell	8	1.26984	0.866958	Syx17,Gbp1,Syngr,lqfR,Doa,Exo84,stac,cmpy	475	228	10996	0.812262	1	0.99989	100	1
GOTERM_BP_ALL	GO:0032989	Cellular Component Morphogenesis	44	6.98413	0.453084	CG3618,dnd,Dref,Gnf1,Oli,CG45057,CG6145,RecQ4,Mp20,CG8891,hd,cher,HmgD,rictor,rempA,IM4,CenB1A,if,Hsc70-5,Bug22,scramb1,CG15666,fend,pbl,CG8116,Nf-YC,EndoGI,Exo84,polybromo,Rfx,ETHR,Tab2,gus,CSN5,CG31126,Zasp66,kuz,Sce,Lar,Vps60,Kank,CG6701,prel,dpp	475	972	10996	1.04792	1	0.992948	99.9981	0.999981
GOTERM_BP_ALL	GO:0032990	Cell Part Morphogenesis	31	4.92063	0.484013	dnd,Dref,Gnf1,CG45057,Oli,CG6145,CG8891,cher,rictor,rempA,HmgD,if,Hsc70-5,Bug22,scramb1,CG15666,fend,CG8116,Nf-YC,EndoGI,Exo84,Rfx,ETHR,Tab2,CSN5,CG31126,kuz,Lar,Kank,CG6701,prel	475	678	10996	1.05846	1	0.994344	99.9993	0.999993
GOTERM_BP_ALL	GO:0033036	Macromolecule Localization	53	8.4127	0.00672625	frtz,cv-d,Vps8,CG3009,CG10420,cos,ttm50,RASSF8,TSG101,Lam,lace,RanGAP,CG42321,wisp,GCC88,boca,Kr-h2,pbl,spn-F,Exo84,Tab2,gus,CG8908,Nup98-96,CG7637,Ranbp11,Vps13,Apoltp,Arv1,noi,Doa,lsn,Ns3,Vps16A,cher,tud,rempA,if,CG33298,Lsd-1,CG7791,Vps36,CG9915,CG18178,Npc2h,CG6404,Syx17,Bili,euc,adp,Vps60,cmpy,Strumpellin	475	854	10996	1.43668	1	0.511471	11.432	0.11432
GOTERM_BP_ALL	GO:0033043	Regulation Of Organelle Organization	18	2.85714	0.476784	Lon,spn-F,msl-3,CG15237,CG9915,Pink1,polybromo,dre4,Vps16A,msl-1,CG31687,CG9246,cher,rictor,egg,atl,if,ebi	475	381	10996	1.09368	1	0.99386	99.9991	0.999991
GOTERM_BP_ALL	GO:0033044	Regulation Of Chromosome Organization	10	1.5873	0.188857	CG31687,msl-1,msl-3,CG9246,CG15237,CG9915,egg,polybromo,dre4,ebi	475	148	10996	1.56415	1	0.95047	97.6834	0.976834
GOTERM_BP_ALL	GO:0033365	Protein Localization To Organelle	14	2.22222	0.169868	GCC88,Lsd-1,noi,CG7791,Vps36,CG10420,cos,lsn,ttm50,Tab2,Lam,Nup98-96,Ranbp11,Vps13	475	224	10996	1.44684	1	0.945639	96.4875	0.964875
GOTERM_BP_ALL	GO:0033554	Cellular Response To Stress	44	6.98413	0.00713838	rept,RagA-B,Rpt4,Tip60,Prosbeta3,Prosbeta2,Usp10,Der-2,grp,Gnf1,CG11920,Ns3,Vps16A,RecQ4,Rpt2,CG9107,CG6961,wds,lok,rictor,Ino80,CG33298,Dsor1,Lon,CG5027,EndoGI,TotM,CG4866,RpII15,dre4,Gadd45,CG14130,CSN5,Syx17,CG30349,DMAP1,vtd,CG7637,mrn,CG7728,Rcd5,Fib,ebi,Raf	475	680	10996	1.49791	1	0.520103	12.0908	0.120908
GOTERM_BP_ALL	GO:0034220	Ion Transmembrane Transport	4	0.634921	0.98743	Task7,nAChRalpha4,Hmt-1,rtv	475	184	10996	0.503249	1	1	100	1
GOTERM_BP_ALL	GO:0034248	Regulation Of Cellular Amide Metabolic Process	8	1.26984	0.832187	mRpL39,bru2,IKKbeta,Cbp20,wisp,CG4325,CG7059,Tab2	475	217	10996	0.853437	1	0.999761	100	1
GOTERM_BP_ALL	GO:0034440	Lipid Oxidation	4	0.634921	0.282739	CG4860,Mfe2,CG9319,CG4592	475	43	10996	2.15344	1	0.975934	99.7465	0.997465
GOTERM_BP_ALL	GO:0034470	Ncrna Processing	14	2.22222	0.236282	CG5589,CG1434,Cbp20,CG4866,CG11920,mRpL1,CG9107,mtTFB2,CG7637,CG10495,RpLP0-like,Fib,CG7728,CG3817	475	240	10996	1.35039	1	0.965475	99.2162	0.992162
GOTERM_BP_ALL	GO:0034504	Protein Localization To Nucleus	6	0.952381	0.329742	Lam,Nup98-96,noi,Ranbp11,cos,Tab2	475	88	10996	1.57837	1	0.981504	99.9251	0.999251
GOTERM_BP_ALL	GO:0034613	Cellular Protein Localization	25	3.96825	0.139522	noi,Vps8,CG10420,cos,lsn,Vps16A,ttm50,Lam,RanGAP,GCC88,boca,CG33298,Kr-h2,pbl,Lsd-1,spn-F,CG7791,Vps36,Exo84,Tab2,CG6404,Syx17,Nup98-96,Vps13,Ranbp11	475	440	10996	1.31531	1	0.925464	93.2995	0.932995
GOTERM_BP_ALL	GO:0034622	Cellular Macromolecular Complex Assembly	24	3.80952	0.584694	rept,Kr-h2,Rpt4,Lon,Dref,Rpn9,Vps8,ppan,B52,Exo84,stac,LSm3,Maf1,CG6404,Rpt2,CG9107,Rpn12,msl-1,CG31648,Taf10,rictor,Grip84,RpLP0-like,snRNP-U1-C	475	548	10996	1.01385	1	0.997248	100	1
GOTERM_BP_ALL	GO:0034641	Cellular Nitrogen Compound Metabolic Process	138	21.9048	0.818419	mRpL39,Dref,Vps8,l(2)37Cb,cos,Cbp20,mRpL32,RecQ4,Bx42,CG6145,MED8,hd,CG8891,CG4467,msl-1,mtTFB2,Pfdn5,c12.1,Nf1,CG10495,wisp,snRNP-U1-C,CG3376,bsh,nom,EndoGI,Rfx,RpII15,Tab2,CG8273,mRpL46,yellow-f2,AsnRS,bru2,CG7637,Bin1,CG14906,mrn,Rcd5,CG8525,Tip60,v,Doa,Nmdmc,CG11920,Gnf1,CG9548,CG9246,so,lok,repo,CG10365,CG7059,CG7791,Nelf-A,CG1677,CG18178,CG12895,trk,CG45071,viaf,Taf10,CG3726,Fib,Raf,cv-d,Rp…	475	3374	10996	0.946837	1	0.999719	100	1
GOTERM_BP_ALL	GO:0034645	Cellular Macromolecule Biosynthetic Process	77	12.2222	0.999207	Dref,mRpL39,cv-d,RpL31,Lmx1a,cos,Cbp20,mRpL32,mRpL43,Maf1,RecQ4,MED8,hd,Lam,CG3792,msl-1,mtTFB2,Pfdn5,RpLP0-like,nom,bsh,Nf-YC,H15,B52,RpII15,Rfx,dre4,mRpL24,Ext2,DMAP1,mRpL46,eIF-2alpha,AsnRS,FoxK,bru2,CG7637,CG8668,Bin1,CG12913,egg,mrn,Rcd5,RpL4,dpp,rept,Rpt4,phtf,CG9536,Tip60,msl-3,Gnf1,Oli,Rpt2,CG9246,lili,so,lok,Ino80,repo,Lon,CG9915,polybromo,Nelf-A,wol,CG18178,mRpL1,CG5805,mRpL9,trk,Rpb10,…	475	2374	10996	0.750846	1	1	100	1
GOTERM_BP_ALL	GO:0034654	Nucleobase-Containing Compound Biosynthetic Process	60	9.52381	0.690526	Dref,cv-d,Lmx1a,cos,MED8,RecQ4,Maf1,CG6145,hd,Lam,msl-1,mtTFB2,Pfdn5,Nf1,nom,bsh,Nf-YC,H15,B52,RpII15,Rfx,dre4,DMAP1,FoxK,CG7637,Bin1,egg,mrn,Rcd5,dpp,Rpt4,phtf,rept,Tip60,msl-3,Gnf1,Oli,Rpt2,CG9246,lili,so,lok,repo,Ino80,l(2)k01209,CG9915,polybromo,CG8080,Nelf-A,CG18178,trk,Rpb10,Sce,CG45071,Taf10,viaf,cmpy,CG3726,ebi,Raf	475	1442	10996	0.963224	1	0.998725	100	1
GOTERM_BP_ALL	GO:0034655	Nucleobase-Containing Compound Catabolic Process	7	1.11111	0.491627	CG8891,CG8360,CG8525,Zpr1,CG11883,RpLP0-like,pelo	475	130	10996	1.24651	1	0.994459	99.9995	0.999995
GOTERM_BP_ALL	GO:0034660	Ncrna Metabolic Process	17	2.69841	0.288449	Rpt4,CG5589,CG1434,mRpL39,Cbp20,CG4866,CG11920,mRpL1,CG9107,mtTFB2,AsnRS,CG7637,CG10495,RpLP0-like,CG7728,Fib,CG3817	475	316	10996	1.24538	1	0.975726	99.7805	0.997805
GOTERM_BP_ALL	GO:0035051	Cardiocyte Differentiation	4	0.634921	0.137426	pyr,kuz,H15,dpp	475	30	10996	3.0866	1	0.924566	92.9999	0.929999
GOTERM_BP_ALL	GO:0035070	Salivary Gland Histolysis	4	0.634921	0.777089	mri,rept,Doa,CecA2	475	94	10996	0.985084	1	0.999543	100	1
GOTERM_BP_ALL	GO:0035071	Salivary Gland Cell Autophagic Cell Death	4	0.634921	0.744523	mri,rept,Doa,CecA2	475	89	10996	1.04043	1	0.999284	100	1
GOTERM_BP_ALL	GO:0035107	Appendage Morphogenesis	11	1.74603	0.994119	rept,frtz,Usp8,cv-d,cos,fj,polybromo,smp-30,if,Raf,dpp	475	447	10996	0.569674	1	1	100	1
GOTERM_BP_ALL	GO:0035114	Imaginal Disc-Derived Appendage Morphogenesis	11	1.74603	0.993638	rept,frtz,Usp8,cv-d,cos,fj,polybromo,smp-30,if,Raf,dpp	475	444	10996	0.573523	1	1	100	1
GOTERM_BP_ALL	GO:0035120	Post-Embryonic Appendage Morphogenesis	11	1.74603	0.991756	rept,frtz,Usp8,cv-d,cos,fj,polybromo,smp-30,if,Raf,dpp	475	434	10996	0.586738	1	1	100	1
GOTERM_BP_ALL	GO:0035150	Regulation Of Tube Size	4	0.634921	0.425011	fj,pasi1,rtv,dpp	475	55	10996	1.6836	1	0.99114	99.9952	0.999952
GOTERM_BP_ALL	GO:0035151	Regulation Of Tube Size, Open Tracheal System	4	0.634921	0.378111	fj,pasi1,rtv,dpp	475	51	10996	1.81564	1	0.987184	99.9805	0.999805
GOTERM_BP_ALL	GO:0035152	Regulation Of Tube Architecture, Open Tracheal System	6	0.952381	0.295603	Zpr1,fj,if,pasi1,rtv,dpp	475	84	10996	1.65353	1	0.976072	99.817	0.99817
GOTERM_BP_ALL	GO:0035159	Regulation Of Tube Length, Open Tracheal System	4	0.634921	0.190323	fj,pasi1,rtv,dpp	475	35	10996	2.64565	1	0.949604	97.7576	0.977576
GOTERM_BP_ALL	GO:0035166	Post-Embryonic Hemopoiesis	6	0.952381	0.0431983	Zif,Nup98-96,cher,Raf,dpp,CSN5	475	45	10996	3.0866	1	0.850737	54.8117	0.548117
GOTERM_BP_ALL	GO:0035167	Larval Lymph Gland Hemopoiesis	6	0.952381	0.0431983	Zif,Nup98-96,cher,Raf,dpp,CSN5	475	45	10996	3.0866	1	0.850737	54.8117	0.548117
GOTERM_BP_ALL	GO:0035168	Larval Lymph Gland Hemocyte Differentiation	4	0.634921	0.0401112	cher,Raf,dpp,CSN5	475	18	10996	5.14433	1	0.837313	52.1159	0.521159
GOTERM_BP_ALL	GO:0035218	Leg Disc Development	5	0.793651	0.668944	rept,H15,fj,polybromo,dpp	475	105	10996	1.10236	1	0.998505	100	1
GOTERM_BP_ALL	GO:0035220	Wing Disc Development	16	2.53968	0.959776	Hydr2,frtz,cv-d,cos,nmd,fj,smp-30,Sam-S,gus,CG14204,Usp8,egg,if,Raf,dpp,ebi	475	511	10996	0.724837	1	0.999998	100	1
GOTERM_BP_ALL	GO:0035239	Tube Morphogenesis	23	3.65079	0.857472	Myo31DF,rept,pbl,dnd,Rab30,Zpr1,frtz,cv-d,cos,stac,fj,polybromo,smp-30,gus,TSG101,Lam,ImpE1,Usp8,so,GckIII,if,Raf,dpp	475	620	10996	0.858771	1	0.999863	100	1
GOTERM_BP_ALL	GO:0035264	Multicellular Organism Growth	6	0.952381	0.183394	Dsor1,Gbp1,Nf1,sNPF,Ns3,RASSF8	475	70	10996	1.98424	1	0.948497	97.3861	0.973861
GOTERM_BP_ALL	GO:0035272	Exocrine System Development	6	0.952381	0.915125	mri,rept,Doa,CecA2,if,dpp	475	189	10996	0.734904	1	0.999973	100	1
GOTERM_BP_ALL	GO:0035282	Segmentation	13	2.06349	0.614483	Dsor1,spn-F,trk,Vps36,Doa,tud,fj,lsn,wol,Raf,dpp,CSN5,gus	475	293	10996	1.02711	1	0.997526	100	1
GOTERM_BP_ALL	GO:0035295	Tube Development	37	5.87302	0.58854	rept,dnd,Hydr2,frtz,cv-d,cos,stac,nmd,grp,Sam-S,TSG101,Bx42,Lam,lace,so,if,boca,Myo31DF,pbl,Rab30,Zpr1,H15,ppan,fj,polybromo,smp-30,gus,CG14204,ImpE1,FoxK,Usp8,GckIII,egg,Idgf2,dpp,ebi,Raf	475	856	10996	1.00062	1	0.997273	100	1
GOTERM_BP_ALL	GO:0035337	Fatty-Acyl-Coa Metabolic Process	4	0.634921	0.0461533	CG8306,CG6178,CG1441,CG30427	475	19	10996	4.87357	1	0.838591	57.2572	0.572572
GOTERM_BP_ALL	GO:0035383	Thioester Metabolic Process	5	0.793651	0.0569944	v,CG8306,CG6178,CG1441,CG30427	475	34	10996	3.40433	1	0.840523	65.2012	0.652012
GOTERM_BP_ALL	GO:0035556	Intracellular Signal Transduction	30	4.7619	0.386811	pll,RagA-B,dnd,Slmap,IKKbeta,Doa,cos,Usp10,Leash,Nf1,PTP-ER,sNPF,lok,rictor,CG4325,CG34408,pbl,Dsor1,Rab30,Gadd45,Pkcdelta,gus,Arl4,CngB,CG7510,Vps60,CG12213,dpp,Raf,ebi	475	633	10996	1.09713	1	0.987617	99.9849	0.999849
GOTERM_BP_ALL	GO:0036211	Protein Modification Process	66	10.4762	0.213559	Dref,Usp10,ttm50,TSG101,CG4452,jet,CG3792,msl-1,wds,CG32486,sNPF,CG11474,CG1812,mop,CG14322,fj,CycY,Gadd45,Pkcdelta,Ext2,DMAP1,CG9531,CG8668,egg,CG3530,mrn,dpp,rept,pll,CG9536,Tip60,msl-3,Slmap,IKKbeta,Doa,Pink1,CG17746,grp,CG9293,CG10352,CG11412,CG9246,mtm,PTP-ER,lok,CG4325,Bug22,UbcE2M,Dsor1,PTPMT1,ubl,CG9915,SCCRO4,wol,CSN5,CG12895,Usp8,Sce,GckIII,CG14646,aurB,Lar,CG15097,Fib,Raf,ebi	475	1367	10996	1.11768	1	0.957542	98.6718	0.986718
GOTERM_BP_ALL	GO:0038127	Erbb Signaling Pathway	4	0.634921	0.651122	mop,lsn,Raf,ebi	475	77	10996	1.20257	1	0.998111	100	1
GOTERM_BP_ALL	GO:0040007	Growth	21	3.33333	0.553577	RagA-B,Dsor1,Gbp1,fj,Ns3,CycY,Syn1,RASSF8,TSG101,kuz,Nf1,pit,Lar,sNPF,rictor,repo,cmpy,atl,Raf,dpp,ebi	475	469	10996	1.03654	1	0.996586	99.9999	0.999999
GOTERM_BP_ALL	GO:0040008	Regulation Of Growth	18	2.85714	0.277378	RagA-B,Dsor1,Gbp1,mop,Ns3,Syn1,RASSF8,TSG101,lace,kuz,Nf1,Lar,sNPF,cmpy,atl,Raf,dpp,ebi	475	335	10996	1.24385	1	0.974553	99.7102	0.997102
GOTERM_BP_ALL	GO:0040011	Locomotion	23	3.65079	0.926573	Bug22,fend,pyr,pbl,Dsor1,CG4552,Nf-YC,EndoGI,CG34353,Doa,Mdr49,wol,Syn1,Oli,gus,CSN5,kuz,so,cher,Lar,if,Raf,dpp	475	666	10996	0.799456	1	0.999983	100	1
GOTERM_BP_ALL	GO:0040014	Regulation Of Multicellular Organism Growth	7	1.11111	0.103934	Dsor1,Gbp1,Nf1,sNPF,Ns3,RASSF8,Raf	475	75	10996	2.16062	1	0.884669	86.1104	0.861104
GOTERM_BP_ALL	GO:0040018	Positive Regulation Of Multicellular Organism Growth	5	0.793651	0.211907	Dsor1,Gbp1,Nf1,sNPF,Ns3	475	55	10996	2.1045	1	0.958154	98.6208	0.986208
GOTERM_BP_ALL	GO:0040029	Regulation Of Gene Expression, Epigenetic	9	1.42857	0.880682	Lam,rept,msl-1,msl-3,Sce,Bin1,egg,Cbp20,polybromo	475	261	10996	0.798258	1	0.999917	100	1
GOTERM_BP_ALL	GO:0042063	Gliogenesis	7	1.11111	0.172341	pyr,kuz,Nf1,so,repo,pasi1,CSN5	475	87	10996	1.8626	1	0.945675	96.671	0.96671
GOTERM_BP_ALL	GO:0042127	Regulation Of Cell Proliferation	14	2.22222	0.0890791	rept,pyr,msl-3,Dref,Doa,smp-30,CG9293,CSN5,RecQ4,Lam,Vps60,conu,Raf,dpp	475	199	10996	1.62861	1	0.873725	81.3301	0.813301
GOTERM_BP_ALL	GO:0042176	Regulation Of Protein Catabolic Process	5	0.793651	0.143206	Lon,wds,Rpn3,CSN5,gus	475	47	10996	2.46271	1	0.926459	93.7972	0.937972
GOTERM_BP_ALL	GO:0042221	Response To Chemical	39	6.19048	0.969848	Rpt4,RagA-B,rept,Gbp1,Hmt-1,cv-d,Cbp20,Mdr49,Der-2,Ns3,Oli,kraken,Rpt2,CG3209,nAChRalpha4,Cyp28a5,Nf1,lili,cher,MtnB,Or43a,sNPF,if,pyr,fend,Lon,Zpr1,Nf-YC,Cyp6v1,EndoGI,ETHR,Dh44-R2,kuz,mAChR-A,adp,Lar,St1,cmpy,dpp	475	1146	10996	0.787809	1	0.999999	100	1
GOTERM_BP_ALL	GO:0042254	Ribosome Biogenesis	16	2.53968	0.036765	CG5589,ppan,CG4866,Ns3,CG11920,CG9004,mRpL1,CG9107,mtTFB2,CG9246,CG7637,CG5114,RpLP0-like,CG7728,Fib,CG3817	475	209	10996	1.77221	1	0.829166	49.0227	0.490227
GOTERM_BP_ALL	GO:0042278	Purine Nucleoside Metabolic Process	4	0.634921	0.99425	Mocs1,CG12895,Pink1,CG7059	475	206	10996	0.449504	1	1	100	1
GOTERM_BP_ALL	GO:0042325	Regulation Of Phosphorylation	12	1.90476	0.410762	Dsor1,Slmap,PTP-ER,sNPF,CG5608,rictor,Pink1,CycY,Raf,ebi,dpp,CSN5	475	231	10996	1.20257	1	0.990047	99.9926	0.999926
GOTERM_BP_ALL	GO:0042327	Positive Regulation Of Phosphorylation	5	0.793651	0.777294	Dsor1,Slmap,sNPF,Raf,dpp	475	122	10996	0.948749	1	0.999539	100	1
GOTERM_BP_ALL	GO:0042330	Taxis	10	1.5873	0.973205	fend,kuz,Nf-YC,EndoGI,cher,CG34353,Lar,Oli,if,dpp	475	356	10996	0.650266	1	0.999999	100	1
GOTERM_BP_ALL	GO:0042384	Cilium Assembly	5	0.793651	0.425654	Bug22,CG15666,dnd,CG8116,rempA	475	77	10996	1.50321	1	0.990984	99.9953	0.999953
GOTERM_BP_ALL	GO:0042386	Hemocyte Differentiation	5	0.793651	0.0519866	Dsor1,cher,Raf,dpp,CSN5	475	33	10996	3.5075	1	0.841965	61.7227	0.617227
GOTERM_BP_ALL	GO:0042461	Photoreceptor Cell Development	4	0.634921	0.87858	hook,Lar,Doa,ebi	475	115	10996	0.805199	1	0.999913	100	1
GOTERM_BP_ALL	GO:0042551	Neuron Maturation	5	0.793651	0.221081	vtd,spn-F,Usp8,mop,TSG101	475	56	10996	2.06692	1	0.960937	98.8827	0.988827
GOTERM_BP_ALL	GO:0042592	Homeostatic Process	17	2.69841	0.81862	Gbp1,Dref,EndoGI,CG5027,Hmt-1,FMRFaR,CG4199,CG11007,Syx17,CG4860,teq,MtnB,CG7637,CG2818,if,Raf,ebi	475	449	10996	0.876483	1	0.999717	100	1
GOTERM_BP_ALL	GO:0042594	Response To Starvation	13	2.06349	0.0756499	RagA-B,CG4866,CG11920,Ns3,Vps16A,Syx17,CG9107,CG30349,CG7637,rictor,Fib,CG7728,Raf	475	175	10996	1.71968	1	0.864422	75.7077	0.757077
GOTERM_BP_ALL	GO:0042742	Defense Response To Bacterium	13	2.06349	0.2267	NimB3,grass,Gbp1,AttA,IKKbeta,TotM,Listericin,Der-2,SPH93,Wwox,CecA2,Tab2,GILT1	475	217	10996	1.38683	1	0.962872	99.0191	0.990191
GOTERM_BP_ALL	GO:0042981	Regulation Of Apoptotic Process	13	2.06349	0.122774	RYBP,Tip60,CG43902,Dref,Vps36,cos,Pink1,lsn,viaf,lok,Raf,ebi,dpp	475	191	10996	1.57562	1	0.908221	90.5225	0.905225
GOTERM_BP_ALL	GO:0043043	Peptide Biosynthetic Process	18	2.85714	0.999984	mRpL39,RpL31,IKKbeta,Cbp20,mRpL32,mRpL43,mRpL24,Tab2,mRpL1,CG5805,mRpL46,Eip55E,mRpL9,eIF-2alpha,AsnRS,bru2,RpLP0-like,RpL4	475	890	10996	0.468192	1	1	100	1
GOTERM_BP_ALL	GO:0043066	Negative Regulation Of Apoptotic Process	5	0.793651	0.564802	RYBP,Tip60,Pink1,Raf,ebi	475	92	10996	1.25812	1	0.996818	100	1
GOTERM_BP_ALL	GO:0043067	Regulation Of Programmed Cell Death	14	2.22222	0.151504	RYBP,rept,Tip60,CG43902,Dref,Vps36,cos,Pink1,lsn,viaf,lok,Raf,ebi,dpp	475	219	10996	1.47988	1	0.931628	94.7933	0.947933
GOTERM_BP_ALL	GO:0043069	Negative Regulation Of Programmed Cell Death	5	0.793651	0.638808	RYBP,Tip60,Pink1,Raf,ebi	475	101	10996	1.14601	1	0.99787	100	1
GOTERM_BP_ALL	GO:0043085	Positive Regulation Of Catalytic Activity	8	1.26984	0.628076	CG34408,pbl,RanGAP,Nf1,Trs31,lok,SCCRO4,conu	475	174	10996	1.06434	1	0.997725	100	1
GOTERM_BP_ALL	GO:0043086	Negative Regulation Of Catalytic Activity	4	0.634921	0.659752	EndoGI,Spn42Dd,conu,CSN5	475	78	10996	1.18715	1	0.998309	100	1
GOTERM_BP_ALL	GO:0043087	Regulation Of Gtpase Activity	9	1.42857	0.0445631	CG34408,pbl,RanGAP,Nf1,CG4552,Trs31,ArfGAP3,CenB1A,conu	475	92	10996	2.26462	1	0.843693	55.9572	0.559572
GOTERM_BP_ALL	GO:0043161	Proteasome-Mediated Ubiquitin-Dependent Protein Catabolic Process	12	1.90476	0.179747	Rpt2,RYBP,jet,Rpt4,Rpn12,wds,Rpn9,Prosbeta2,Prosbeta3,Der-2,Rpn3,CSN5	475	186	10996	1.49351	1	0.947366	97.1679	0.971679
GOTERM_BP_ALL	GO:0043170	Macromolecule Metabolic Process	194	30.7937	0.890993	Dref,Vps8,l(2)37Cb,RecQ4,Bx42,MED8,CG4452,CG3792,mtTFB2,CG4467,wds,Pfdn5,c12.1,CG32486,wisp,CG1812,bsh,mop,EndoGI,CG14322,RpII15,Rfx,Ext2,AsnRS,teq,Sp212,CG3530,mrn,Slmap,Cda5,Gnf1,CG11920,CG9293,CG11412,so,lok,repo,Fur2,CG7059,Dsor1,SCCRO4,Rpn12,viaf,Taf10,CG10435,CG3726,RpL31,LSm3,Maf1,CG9107,CG11474,Rpn3,Nf-YC,Zpr1,CG4866,CycY,mRpL24,Cpsf100,DMAP1,kuz,Nup98-96,FoxK,U2af38,egg,Spn55B,RpL4,CG381…	475	4767	10996	0.942102	1	0.999939	100	1
GOTERM_BP_ALL	GO:0043207	Response To External Biotic Stimulus	28	4.44444	0.00376625	pll,Drsl4,Gbp1,AttA,IKKbeta,Listericin,Der-2,SPH93,Wwox,wisp,CG4325,Spn42Dd,IM4,grass,mop,TotM,CecA2,Tab2,GILT1,Drsl5,Tep4,NimB3,JhI-21,DMAP1,FoxK,IM33,Sp212,CG17919	475	361	10996	1.79553	0.999987	0.482979	6.56226	0.0656226
GOTERM_BP_ALL	GO:0043254	Regulation Of Protein Complex Assembly	4	0.634921	0.751325	Rpt2,Rpt4,B52,Vps16A	475	90	10996	1.02887	1	0.999355	100	1
GOTERM_BP_ALL	GO:0043408	Regulation Of Mapk Cascade	7	1.11111	0.453667	Dsor1,Slmap,PTP-ER,sNPF,Raf,ebi,dpp	475	125	10996	1.29637	1	0.992913	99.9981	0.999981
GOTERM_BP_ALL	GO:0043410	Positive Regulation Of Mapk Cascade	4	0.634921	0.633399	Dsor1,Slmap,sNPF,Raf	475	75	10996	1.23464	1	0.997838	100	1
GOTERM_BP_ALL	GO:0043412	Macromolecule Modification	69	10.9524	0.290055	Dref,Usp10,ttm50,TSG101,CG4452,jet,CG3792,mtTFB2,msl-1,wds,CG32486,sNPF,CG11474,CG1812,mop,CG14322,fj,CycY,Gadd45,Pkcdelta,Ext2,DMAP1,CG9531,CG7637,CG8668,egg,CG3530,mrn,dpp,rept,pll,CG9536,Tip60,msl-3,Slmap,IKKbeta,Doa,Pink1,CG17746,grp,CG9293,CG10352,CG11412,CG9246,mtm,PTP-ER,lok,Ino80,CG4325,Bug22,UbcE2M,Dsor1,PTPMT1,ubl,CG9915,SCCRO4,wol,CSN5,CG12895,Usp8,Sce,GckIII,CG14646,aurB,Lar,CG15097,F…	475	1475	10996	1.08292	1	0.975992	99.7892	0.997892
GOTERM_BP_ALL	GO:0043413	Macromolecule Glycosylation	5	0.793651	0.710828	CG3792,CG9536,CG8668,wol,Ext2	475	111	10996	1.04277	1	0.999011	100	1
GOTERM_BP_ALL	GO:0043414	Macromolecule Methylation	7	1.11111	0.399578	CG9531,mtTFB2,wds,CG9915,egg,CG11474,Fib	475	118	10996	1.37327	1	0.988728	99.9897	0.999897
GOTERM_BP_ALL	GO:0043436	Oxoacid Metabolic Process	18	2.85714	0.344348	GstZ2,mRpL39,smp-30,CG3999,CG14130,CG3267,Eip55E,b,AsnRS,CG4860,Mfe2,CG31075,CG6178,CG9319,Adi1,U26,CG7059,CG4592	475	351	10996	1.18715	1	0.984084	99.9496	0.999496
GOTERM_BP_ALL	GO:0043484	Regulation Of Rna Splicing	7	1.11111	0.178739	CG43902,Psi,U2af38,Doa,B52,CG8273,snRNP-U1-C	475	88	10996	1.84144	1	0.948733	97.1047	0.971047
GOTERM_BP_ALL	GO:0043543	Protein Acylation	9	1.42857	0.132195	DMAP1,rept,msl-1,Tip60,msl-3,wds,CG9246,CG11412,CG9293	475	117	10996	1.78073	1	0.918594	92.1956	0.921956
GOTERM_BP_ALL	GO:0043547	Positive Regulation Of Gtpase Activity	6	0.952381	0.161711	CG34408,pbl,RanGAP,Nf1,Trs31,conu	475	67	10996	2.07309	1	0.938486	95.8119	0.958119
GOTERM_BP_ALL	GO:0043603	Cellular Amide Metabolic Process	28	4.44444	0.999048	mRpL39,RpL31,IKKbeta,Cbp20,mRpL32,mRpL43,GstE11,CG4467,Eip55E,wisp,CG4325,CG10365,RpLP0-like,CG7059,CG3376,GstZ2,CG7791,mRpL24,Tab2,mRpL1,CG5805,mRpL46,mRpL9,eIF-2alpha,AsnRS,bru2,CG4752,RpL4	475	1036	10996	0.625661	1	1	100	1
GOTERM_BP_ALL	GO:0043604	Amide Biosynthetic Process	18	2.85714	0.999989	mRpL39,RpL31,IKKbeta,Cbp20,mRpL32,mRpL43,mRpL24,Tab2,mRpL1,CG5805,mRpL46,Eip55E,mRpL9,eIF-2alpha,AsnRS,bru2,RpLP0-like,RpL4	475	901	10996	0.462476	1	1	100	1
GOTERM_BP_ALL	GO:0043623	Cellular Protein Complex Assembly	10	1.5873	0.633563	CG6404,Kr-h2,Rpn12,CG31648,Lon,Rpn9,Exo84,stac,Grip84,Maf1	475	224	10996	1.03346	1	0.997816	100	1
GOTERM_BP_ALL	GO:0043632	Modification-Dependent Macromolecule Catabolic Process	19	3.01587	0.0787508	RYBP,Rpt4,Lon,Rpn9,Prosbeta2,Prosbeta3,Vps36,Pink1,Usp10,lsn,Der-2,CSN5,Rpt2,jet,Rpn12,wds,Usp8,CG10435,Rpn3	475	291	10996	1.51148	1	0.862197	77.1325	0.771325
GOTERM_BP_ALL	GO:0043900	Regulation Of Multi-Organism Process	12	1.90476	0.0259087	DMAP1,spn-F,IKKbeta,Doa,Cbp20,Listericin,wisp,CG4325,Spn42Dd,Tab2,TSG101,GILT1	475	131	10996	2.12056	1	0.816584	37.6364	0.376364
GOTERM_BP_ALL	GO:0043902	Positive Regulation Of Multi-Organism Process	5	0.793651	0.143206	DMAP1,IKKbeta,Listericin,Tab2,GILT1	475	47	10996	2.46271	1	0.926459	93.7972	0.937972
GOTERM_BP_ALL	GO:0043903	Regulation Of Symbiosis, Encompassing Mutualism Through Parasitism	4	0.634921	0.179345	IKKbeta,Cbp20,Tab2,TSG101	475	34	10996	2.72347	1	0.947759	97.1429	0.971429
GOTERM_BP_ALL	GO:0043933	Macromolecular Complex Subunit Organization	49	7.77778	0.323319	rept,Rpt4,Tip60,msl-3,Dref,Vps8,twz,stac,Vps16A,LSm3,CG9293,Maf1,Rpt2,CG9107,Lam,msl-1,wds,CG9246,CG11412,Or43a,tud,HmgD,Ino80,rictor,Grip84,RpLP0-like,atl,snRNP-U1-C,Kr-h2,Lon,Rpn9,CG9915,Exo84,ppan,B52,polybromo,dre4,CG6404,DMAP1,Rpn12,CG31648,Sce,Taf10,Bin1,aurB,egg,mrn,Fib,ebi	475	1039	10996	1.09175	1	0.980448	99.9111	0.999111
GOTERM_BP_ALL	GO:0043967	Histone H4 Acetylation	4	0.634921	0.0594896	DMAP1,msl-1,Tip60,msl-3	475	21	10996	4.40942	1	0.847285	66.8208	0.668208
GOTERM_BP_ALL	GO:0044085	Cellular Component Biogenesis	76	12.0635	0.0443707	Dref,Vps8,twz,stac,LSm3,CG9004,Maf1,TSG101,RecQ4,CG9107,hd,mtTFB2,msl-1,Nf1,rictor,CG17683,wisp,Grip84,RpLP0-like,atl,snRNP-U1-C,CG5589,Kr-h2,CG15666,pbl,CG8116,spn-F,mop,ppan,B52,Exo84,CG4866,alpha-Est5,Syn1,gus,Zasp66,CG31648,CG7637,Rcd5,CG3817,dpp,rept,Rpt4,dnd,lsn,CG11920,Ns3,grp,Vps16A,pasi1,Rpt2,CG8043,CG9246,mtm,Or43a,tud,rempA,CG5114,repo,Ciao1,if,Bug22,Lon,Rpn9,CG4858,polybromo,wol,mRpL1…	475	1438	10996	1.22348	1	0.850399	55.7974	0.557974
GOTERM_BP_ALL	GO:0044087	Regulation Of Cellular Component Biogenesis	10	1.5873	0.847234	Rpt2,Rpt4,Top3beta,spn-F,Nf1,B52,atl,if,Syn1,Vps16A	475	276	10996	0.838749	1	0.999824	100	1
GOTERM_BP_ALL	GO:0044092	Negative Regulation Of Molecular Function	5	0.793651	0.564802	EndoGI,cos,Spn42Dd,conu,CSN5	475	92	10996	1.25812	1	0.996818	100	1
GOTERM_BP_ALL	GO:0044093	Positive Regulation Of Molecular Function	10	1.5873	0.490048	CG34408,pbl,RanGAP,Nf1,Trs31,lok,cos,SCCRO4,conu,rtv	475	199	10996	1.16329	1	0.994401	99.9995	0.999995
GOTERM_BP_ALL	GO:0044237	Cellular Metabolic Process	246	39.0476	0.0543783	Dref,Vps8,l(2)37Cb,MED8,RecQ4,Bx42,CG8891,CG4452,CG3792,CG4467,mtTFB2,Pfdn5,wds,c12.1,CG32486,wisp,CG1812,bsh,mop,Cyp6v1,EndoGI,CG14322,RpII15,Rfx,Tab2,Ext2,AsnRS,CG4860,Mfe2,CG3530,mrn,Slmap,v,CG6495,Nmdmc,CG11920,Gnf1,CG9293,CG11412,so,lok,repo,Fur2,CG9512,CG7059,CG2818,Dsor1,SCCRO4,CG14130,Rpn12,Hmgs,Taf10,viaf,CG10435,St1,CG3726,RpL31,CG5608,CG8665,LSm3,Maf1,CG9107,Sptr,Eip55E,CG11474,Rpn3,CG…	475	5276	10996	1.07937	1	0.838955	63.4231	0.634231
GOTERM_BP_ALL	GO:0044238	Primary Metabolic Process	235	37.3016	0.559789	Dref,Vps8,l(2)37Cb,MED8,RecQ4,Bx42,CG8891,CG4452,CG3792,CG4467,mtTFB2,Pfdn5,wds,c12.1,CG32486,wisp,CG1812,bsh,mop,EndoGI,CG14322,RpII15,Rfx,Ext2,AsnRS,CG4860,teq,Mfe2,Sp212,CG3530,mrn,Slmap,CG6495,Cda5,Nmdmc,CG11920,Gnf1,CG9293,CG11412,so,lok,repo,Fur2,CG9512,CG7059,CG2818,CG11029,Dsor1,SCCRO4,CG14130,Rpn12,Hmgs,Taf10,viaf,CG10435,CG3726,RpL31,CG5608,LSm3,Maf1,CG9107,Eip55E,CG11474,Rpn3,Nf-YC,Zpr…	475	5454	10996	0.997456	1	0.996646	100	1
GOTERM_BP_ALL	GO:0044242	Cellular Lipid Catabolic Process	7	1.11111	0.0568711	CG3376,Lsd-1,CG4860,Mfe2,CG9319,CG2818,CG4592	475	64	10996	2.53197	1	0.842959	65.1192	0.651192
GOTERM_BP_ALL	GO:0044248	Cellular Catabolic Process	45	7.14286	0.0025045	Rpt4,CG8525,v,Prosbeta3,Prosbeta2,Pink1,Usp10,lsn,Der-2,CG8665,CG3267,Rpt2,CG8891,jet,CG8360,CG11459,CG4467,Cyp28a5,b,wds,CG9319,RpLP0-like,CG10365,CG7059,CG2818,Rpn3,RYBP,CG3376,Lsd-1,Lon,GstZ2,Zpr1,Rpn9,Cyp6v1,CG11883,Vps36,CG3999,pelo,CSN5,Rpn12,Usp8,CG4860,Mfe2,CG10435,CG4592	475	661	10996	1.57599	0.99942	0.436329	4.4105	0.044105
GOTERM_BP_ALL	GO:0044249	Cellular Biosynthetic Process	106	16.8254	0.98133	mRpL39,Dref,cos,mRpL32,Cbp20,RecQ4,CG6145,MED8,hd,CG3792,mtTFB2,msl-1,Pfdn5,Nf1,wisp,bsh,nom,Rfx,RpII15,Tab2,Ext2,mRpL46,yellow-f2,AsnRS,bru2,CG7637,Bin1,mrn,Rcd5,Tip60,v,Gnf1,Nmdmc,CG9246,so,lok,repo,PTPMT1,smp-30,Nelf-A,CG18178,Hmgs,trk,CG45071,viaf,Taf10,CG3726,Raf,RpL31,cv-d,Lmx1a,mRpL43,Sam-S,Maf1,Sptr,Lam,Eip55E,lace,CG17683,RpLP0-like,CG2453,Nf-YC,H15,B52,dre4,mRpL24,DMAP1,eIF-2alpha,FoxK,…	475	2870	10996	0.854998	1	1	100	1
GOTERM_BP_ALL	GO:0044255	Cellular Lipid Metabolic Process	20	3.1746	0.102467	CG3376,Lsd-1,Hsl,PTPMT1,CG3009,wol,CG14130,CG3792,Hmgs,lace,CG12034,CG4860,CG5991,Mfe2,CG6178,CG9319,U26,CG2818,Arv1,CG4592	475	322	10996	1.43786	1	0.884248	85.6954	0.856954
GOTERM_BP_ALL	GO:0044257	Cellular Protein Catabolic Process	20	3.1746	0.081715	RYBP,Rpt4,Lon,Rpn9,Prosbeta2,Prosbeta3,Vps36,Pink1,Usp10,lsn,Der-2,CSN5,Rpt2,jet,CG11459,Rpn12,wds,Usp8,CG10435,Rpn3	475	312	10996	1.48394	1	0.863976	78.4205	0.784205
GOTERM_BP_ALL	GO:0044260	Cellular Macromolecule Metabolic Process	173	27.4603	0.681616	Dref,mRpL39,Prosbeta2,Vps8,l(2)37Cb,cos,Cbp20,mRpL32,MED8,RecQ4,Bx42,CG4452,hd,CG3792,msl-1,mtTFB2,Pfdn5,wds,c12.1,CG10495,CG32486,wisp,Spn42Dd,snRNP-U1-C,boca,CG1812,nom,bsh,mop,EndoGI,CG14322,Rfx,RpII15,Gadd45,CG8273,Ext2,CG9531,mRpL46,AsnRS,bru2,CG7637,Bin1,CG3530,mrn,Rcd5,pll,Tip60,Slmap,Doa,CG11920,Gnf1,CG9293,CG9548,CG9246,CG11412,so,mtm,lok,repo,Dsor1,Rpn9,CG7791,PTPMT1,SCCRO4,Nelf-A,CG167…	475	4092	10996	0.978705	1	0.998663	100	1
GOTERM_BP_ALL	GO:0044262	Cellular Carbohydrate Metabolic Process	11	1.74603	0.600442	mri,mtTFB2,CG9548,U2af38,CG6495,sNPF,repo,Fur2,Rfx,CG7059,Ext2	475	242	10996	1.05225	1	0.997469	100	1
GOTERM_BP_ALL	GO:0044265	Cellular Macromolecule Catabolic Process	23	3.65079	0.172284	RYBP,Rpt4,Lon,Rpn9,Zpr1,Prosbeta2,Prosbeta3,Vps36,Pink1,Usp10,Der-2,lsn,pelo,CSN5,Rpt2,jet,CG11459,Rpn12,wds,Usp8,CG10435,RpLP0-like,Rpn3	475	410	10996	1.29863	1	0.946437	96.6669	0.966669
GOTERM_BP_ALL	GO:0044267	Cellular Protein Metabolic Process	102	16.1905	0.68202	mRpL39,Dref,Prosbeta2,mRpL32,Cbp20,CG4452,CG3792,msl-1,wds,CG32486,Spn42Dd,CG1812,mop,CG14322,Gadd45,Ext2,CG9531,mRpL46,AsnRS,bru2,CG3530,mrn,pll,Tip60,Slmap,Doa,CG9293,CG11412,CG9246,mtm,lok,Dsor1,Rpn9,CG7791,PTPMT1,SCCRO4,CG12895,Rpn12,CG10435,Fib,Raf,RpL31,Prosbeta3,mRpL43,Usp10,ttm50,Spn28Dc,TSG101,jet,sNPF,CG11474,RpLP0-like,Rpn3,RYBP,fj,CycY,mRpL24,Pkcdelta,DMAP1,eIF-2alpha,kuz,CG8668,egg,S…	475	2430	10996	0.971706	1	0.998656	100	1
GOTERM_BP_ALL	GO:0044270	Cellular Nitrogen Compound Catabolic Process	10	1.5873	0.178882	CG8891,CG8360,b,CG8525,v,Zpr1,CG11883,RpLP0-like,CG8665,pelo	475	146	10996	1.58558	1	0.948093	97.1137	0.971137
GOTERM_BP_ALL	GO:0044271	Cellular Nitrogen Compound Biosynthetic Process	81	12.8571	0.994175	Dref,mRpL39,cv-d,RpL31,Lmx1a,cos,Cbp20,mRpL32,mRpL43,CG6145,RecQ4,MED8,Maf1,hd,Sptr,Lam,Eip55E,msl-1,mtTFB2,Pfdn5,Nf1,RpLP0-like,nom,bsh,Nf-YC,H15,B52,RpII15,Rfx,dre4,mRpL24,Tab2,DMAP1,mRpL46,eIF-2alpha,yellow-f2,AsnRS,FoxK,bru2,CG7637,Bin1,egg,mrn,Rcd5,RpL4,dpp,rept,Rpt4,phtf,Tip60,msl-3,IKKbeta,Nmdmc,Gnf1,Oli,Rpt2,CG9246,lili,so,lok,Ino80,repo,l(2)k01209,CG9915,polybromo,CG8080,Nelf-A,CG18178,m…	475	2343	10996	0.800302	1	1	100	1
GOTERM_BP_ALL	GO:0044282	Small Molecule Catabolic Process	9	1.42857	0.146351	CG13369,GstZ2,CG4860,v,Mfe2,CG9319,CG3999,CG4592,CG3267	475	120	10996	1.73621	1	0.929836	94.1943	0.941943
GOTERM_BP_ALL	GO:0044283	Small Molecule Biosynthetic Process	6	0.952381	0.80846	Eip55E,b,Adi1,smp-30,CG7059,CG2453	475	156	10996	0.890364	1	0.999677	100	1
GOTERM_BP_ALL	GO:0044403	Symbiosis, Encompassing Mutualism Through Parasitism	6	0.952381	0.128122	FoxK,IKKbeta,Cbp20,Listericin,Tab2,TSG101	475	62	10996	2.24027	1	0.915379	91.5098	0.915098
GOTERM_BP_ALL	GO:0044419	Interspecies Interaction Between Organisms	6	0.952381	0.128122	FoxK,IKKbeta,Cbp20,Listericin,Tab2,TSG101	475	62	10996	2.24027	1	0.915379	91.5098	0.915098
GOTERM_BP_ALL	GO:0044699	Single-Organism Process	361	57.3016	0.00165852	CG5541,Dref,frtz,twz,CG10420,Listericin,l(2)37Cb,Bx42,RecQ4,CG8891,dpr18,CG3792,RanGAP,wds,CG42321,wisp,Grip84,CG8399,CG34408,CG9572,Myo31DF,CG14744,scramb1,bsh,EndoGI,mop,Cyp6v1,CG4199,RpII15,Rfx,Tab2,Ext2,Arl4,AsnRS,CG4860,l(2)37Cd,CngB,teq,Mfe2,CG3530,FKBP59,D2hgdh,Slmap,v,Mdr49,Nmdmc,CG11920,Gnf1,pasi1,CG5861,CG9293,Mp20,Oatp74D,cher,so,lok,Fur2,repo,CG9512,CG7059,CG2818,if,CG11029,Grd,Dsor1,…	475	7686	10996	1.0873	0.992797	0.361398	2.94167	0.0294167
GOTERM_BP_ALL	GO:0044700	Single Organism Signaling	100	15.873	0.0492481	CG5541,Listericin,cos,Leash,RASSF8,5-HT7,RanGAP,Nf1,CG4168,Gbeta5,rictor,grass,boca,CG34408,mri,scramb1,pbl,EndoGI,mop,Tab2,Gadd45,Ext2,NimB3,Arl4,CngB,teq,Tsp42Ef,conu,RagA-B,pll,Tip60,Syngr,Slmap,Doa,Gnf1,lok,if,Dsor1,mthl15,FMRFaR,ETHR,Dh44-R2,Syx17,Bili,Hmgs,trk,CG7510,Vps60,Raf,cv-d,CG5608,CG15443,stac,Usp10,Wwox,rtv,Lam,CG3209,lace,sNPF,Exo84,fj,gus,Pkcdelta,Nup98-96,kuz,FoxK,Dh31-R,dpp,rep…	475	1966	10996	1.17749	1	0.83965	59.6843	0.596843
GOTERM_BP_ALL	GO:0044702	Single Organism Reproductive Process	54	8.57143	0.858619	cos,nmd,RecQ4,TSG101,hd,Lam,RanGAP,wisp,Grip84,boca,Myo31DF,pbl,Psi,spn-F,mop,H15,ppan,Exo84,pelo,gus,Rint1,Cap-G,kuz,vtd,egg,dpp,Rpt4,noi,lqfR,Doa,Pink1,Mdr49,lsn,grp,lili,cher,so,tud,lok,if,out,Bug22,Dsor1,CG4552,Vps36,Yp2,polybromo,CSN5,Sce,aurB,Lar,Vps60,DCTN5-p25,Raf	475	1394	10996	0.896751	1	0.999864	100	1
GOTERM_BP_ALL	GO:0044703	Multi-Organism Reproductive Process	52	8.25397	0.823466	twz,cos,nmd,5-HT7,RecQ4,TSG101,hd,Lam,wisp,Grip84,boca,pbl,Psi,spn-F,mop,H15,ppan,Exo84,pelo,Tab2,gus,Cap-G,dati,kuz,egg,dpp,Rpt4,noi,lqfR,Doa,Mdr49,lsn,lili,cher,so,tud,lok,if,out,Bug22,Dsor1,CG4552,Vps36,Yp2,polybromo,CSN5,Sce,aurB,Lar,Vps60,DCTN5-p25,Raf	475	1321	10996	0.911259	1	0.999734	100	1
GOTERM_BP_ALL	GO:0044707	Single-Multicellular Organism Process	172	27.3016	0.326211	CG5541,Hydr2,Dref,frtz,twz,l(2)37Cb,cos,Tcp-1eta,RASSF8,kraken,RecQ4,Bx42,CG6145,CG8891,hd,RanGAP,wds,Nf1,CG12158,hook,rictor,atl,snRNP-U1-C,mri,boca,CG9572,Myo31DF,scramb1,pbl,nom,bsh,mop,EndoGI,Rfx,RpII15,CecA2,Syn1,Cpr62Bb,Tab2,Ext2,Cap-G,yellow-f2,teq,Bin1,Tsp42Ef,FKBP59,pll,Tip60,Syngr,Doa,CG11317,CG11306,Gnf1,pasi1,pHCl,CG9246,so,wrapper,cher,tud,a,repo,HmgD,CG9512,CG10365,if,Dsor1,Lsd-1,PT…	475	3850	10996	1.03421	1	0.98102	99.9177	0.999177
GOTERM_BP_ALL	GO:0044708	Single-Organism Behavior	11	1.74603	0.999637	Lam,CG3209,CG5541,dati,b,Nf1,teq,cher,FMRFaR,twz,sNPF	475	546	10996	0.466381	1	1	100	1
GOTERM_BP_ALL	GO:0044712	Single-Organism Catabolic Process	25	3.96825	0.00568825	Rpt4,CG3376,Lsd-1,CG8525,GstZ2,v,CG11883,Hsl,Cyp6v1,Der-2,CG3999,CG3267,CG6753,Rpt2,CG8891,CG8360,CG13369,b,Cyp28a5,CG4860,Mfe2,CG9319,CG2818,CG7059,CG4592	475	319	10996	1.81422	1	0.492445	9.75229	0.0975229
GOTERM_BP_ALL	GO:0044723	Single-Organism Carbohydrate Metabolic Process	7	1.11111	0.925316	CG3792,CG13369,CG9536,CG8668,CG7059,wol,Ext2	475	224	10996	0.723421	1	0.999983	100	1
GOTERM_BP_ALL	GO:0044744	Protein Targeting To Nucleus	5	0.793651	0.454688	Nup98-96,noi,Ranbp11,cos,Tab2	475	80	10996	1.44684	1	0.992925	99.9982	0.999982
GOTERM_BP_ALL	GO:0044763	Single-Organism Cellular Process	308	48.8889	4.1194e-05	CG5541,Dref,frtz,CG10420,Listericin,l(2)37Cb,RecQ4,CG8891,CG3792,dpr18,RanGAP,wds,CG42321,wisp,Grip84,CG34408,CG9572,CG14744,scramb1,bsh,mop,Cyp6v1,EndoGI,CG4199,RpII15,Rfx,Tab2,Ext2,Arl4,AsnRS,CG4860,CngB,teq,Mfe2,CG3530,Slmap,v,Mdr49,Nmdmc,CG11920,Gnf1,pasi1,Mp20,cher,so,lok,repo,CG9512,CG7059,if,CG2818,Dsor1,CG14439,Yp2,FMRFaR,CG11007,CG14130,CG4462,Syx17,Rpn12,Hmgs,CG31668,viaf,CG7510,Kank,Vp…	475	6153	10996	1.15879	0.115233	0.115233	0.0740736	0.000740736
GOTERM_BP_ALL	GO:0044764	Multi-Organism Cellular Process	5	0.793651	0.202844	FoxK,IKKbeta,Cbp20,Listericin,Tab2	475	54	10996	2.14347	1	0.954529	98.3058	0.983058
GOTERM_BP_ALL	GO:0044765	Single-Organism Transport	76	12.0635	0.0501691	CG31547,cv-d,CG32669,CG3009,cos,CG10420,stac,ttm50,RASSF8,rtv,CG8785,CG42321,hook,CG7627,CenB1A,CG30427,boca,CG6231,sut2,CG14744,Exo84,CG31272,Tab2,DMAP1,CG8908,Nup98-96,kuz,l(2)37Cd,CngB,T3dh,Ranbp11,FKBP59,Apoltp,Arv1,Gbp1,CG18281,noi,Syngr,Hmt-1,Doa,lqfR,Pink1,Mdr49,CG5861,nAChRalpha4,Oatp74D,MFS9,pHCl,cher,tud,rempA,Fur2,Task7,out,CG33298,Grd,CG18788,Lsd-1,CG31103,CG14439,CG4552,Atet,Npc2h,CG…	475	1451	10996	1.21252	1	0.838153	60.381	0.60381
GOTERM_BP_ALL	GO:0044767	Single-Organism Developmental Process	181	28.7302	0.192124	Hydr2,Dref,frtz,l(2)37Cb,cos,Tcp-1eta,RASSF8,kraken,RecQ4,Bx42,CG6145,CG8891,hd,RanGAP,wds,Nf1,CG12158,hook,rictor,wisp,CenB1A,atl,snRNP-U1-C,mri,boca,CG9572,Myo31DF,scramb1,pbl,nom,bsh,CG8116,mop,EndoGI,RpII15,Rfx,CecA2,Syn1,Cpr62Bb,Tab2,Ext2,Zasp66,Cap-G,yellow-f2,Bin1,Tsp42Ef,FKBP59,pll,Tip60,Syngr,Doa,CG11317,CG11306,Gnf1,pasi1,Mp20,pHCl,CG9246,so,wrapper,cher,tud,lok,a,repo,HmgD,CG9512,CG103…	475	3958	10996	1.05863	1	0.950464	97.8456	0.978456
GOTERM_BP_ALL	GO:0044770	Cell Cycle Phase Transition	11	1.74603	0.189103	rept,CG31687,Dsor1,wds,CG15237,grp,RpII15,Rcd5,pelo,RecQ4,CSN5	475	168	10996	1.51574	1	0.949967	97.696	0.97696
GOTERM_BP_ALL	GO:0044772	Mitotic Cell Cycle Phase Transition	10	1.5873	0.276277	rept,CG31687,Dsor1,wds,CG15237,grp,RpII15,Rcd5,RecQ4,CSN5	475	164	10996	1.41155	1	0.974469	99.7021	0.997021
GOTERM_BP_ALL	GO:0044773	Mitotic Dna Damage Checkpoint	9	1.42857	0.0246314	rept,Dsor1,wds,lok,grp,RpII15,Rcd5,RecQ4,CSN5	475	82	10996	2.5408	1	0.821604	36.1489	0.361489
GOTERM_BP_ALL	GO:0044774	Mitotic Dna Integrity Checkpoint	9	1.42857	0.0262729	rept,Dsor1,wds,lok,grp,RpII15,Rcd5,RecQ4,CSN5	475	83	10996	2.51018	1	0.814288	38.0544	0.380544
GOTERM_BP_ALL	GO:0044782	Cilium Organization	6	0.952381	0.304088	Bug22,CG15666,dnd,CG8116,cos,rempA	475	85	10996	1.63408	1	0.97658	99.8528	0.998528
GOTERM_BP_ALL	GO:0044801	Single-Organism Membrane Fusion	4	0.634921	0.514549	Syx17,Pink1,atl,Vps16A	475	63	10996	1.46981	1	0.995467	99.9998	0.999998
GOTERM_BP_ALL	GO:0044802	Single-Organism Membrane Organization	16	2.53968	0.0499617	boca,CG33298,CG10420,Exo84,Pink1,wol,Vps16A,ttm50,CG14130,pelo,CG6404,Syx17,Lam,CG42321,atl,Arv1	475	218	10996	1.69904	1	0.840423	60.2251	0.602251
GOTERM_BP_ALL	GO:0044818	Mitotic G2/M Transition Checkpoint	8	1.26984	0.0397606	rept,Dsor1,wds,grp,RpII15,Rcd5,RecQ4,CSN5	475	74	10996	2.50265	1	0.843564	51.8003	0.518003
GOTERM_BP_ALL	GO:0044839	Cell Cycle G2/M Phase Transition	9	1.42857	0.0548598	rept,Dsor1,wds,grp,RpII15,Rcd5,pelo,RecQ4,CSN5	475	96	10996	2.17026	1	0.838407	63.7567	0.637567
GOTERM_BP_ALL	GO:0045055	Regulated Exocytosis	4	0.634921	0.576573	Syx17,Syngr,Exo84,stac	475	69	10996	1.342	1	0.997065	100	1
GOTERM_BP_ALL	GO:0045087	Innate Immune Response	13	2.06349	0.284029	grass,pll,DMAP1,AttA,IKKbeta,TotM,ubl,Doa,CG4168,IM4,CecA2,Spn28Dc,Npc2h	475	229	10996	1.31416	1	0.975744	99.7546	0.997546
GOTERM_BP_ALL	GO:0045088	Regulation Of Innate Immune Response	6	0.952381	0.433169	DMAP1,IKKbeta,ubl,Doa,CG4168,Spn28Dc	475	100	10996	1.38897	1	0.9916	99.9963	0.999963
GOTERM_BP_ALL	GO:0045089	Positive Regulation Of Innate Immune Response	4	0.634921	0.459371	DMAP1,ubl,Doa,CG4168	475	58	10996	1.59652	1	0.993129	99.9984	0.999984
GOTERM_BP_ALL	GO:0045165	Cell Fate Commitment	18	2.85714	0.86927	mri,CG13827,bsh,H15,CG5608,CG15443,Gnf1,Tab2,Lam,Epg5,Hmgs,Zif,kuz,ArfGAP3,PTP-ER,CG12065,dpp,ebi	475	497	10996	0.838412	1	0.999894	100	1
GOTERM_BP_ALL	GO:0045168	Cell-Cell Signaling Involved In Cell Fate Commitment	11	1.74603	0.431353	Lam,mri,CG13827,Hmgs,Epg5,ArfGAP3,CG5608,CG12065,CG15443,Gnf1,Tab2	475	212	10996	1.20115	1	0.991602	99.9961	0.999961
GOTERM_BP_ALL	GO:0045184	Establishment Of Protein Localization	27	4.28571	0.122106	noi,frtz,Vps8,Doa,CG10420,cos,lsn,Ns3,ttm50,Vps16A,TSG101,RanGAP,rempA,boca,GCC88,CG33298,CG7791,Vps36,Tab2,Syx17,CG6404,Nup98-96,Vps13,Ranbp11,Vps60,cmpy,Strumpellin	475	474	10996	1.31864	1	0.909644	90.3919	0.903919
GOTERM_BP_ALL	GO:0045595	Regulation Of Cell Differentiation	14	2.22222	0.730907	pyr,pbl,spn-F,H15,CSN5,Mp20,kuz,cher,GckIII,Lar,rictor,SMC2,Raf,dpp	475	345	10996	0.939399	1	0.999169	100	1
GOTERM_BP_ALL	GO:0045597	Positive Regulation Of Cell Differentiation	4	0.634921	0.783177	pyr,pbl,spn-F,Raf	475	95	10996	0.974715	1	0.999587	100	1
GOTERM_BP_ALL	GO:0045664	Regulation Of Neuron Differentiation	6	0.952381	0.804011	pbl,kuz,spn-F,Lar,rictor,Raf	475	155	10996	0.896109	1	0.999658	100	1
GOTERM_BP_ALL	GO:0045732	Positive Regulation Of Protein Catabolic Process	4	0.634921	0.179345	Lon,wds,CSN5,gus	475	34	10996	2.72347	1	0.947759	97.1429	0.971429
GOTERM_BP_ALL	GO:0045786	Negative Regulation Of Cell Cycle	10	1.5873	0.220167	rept,Dsor1,wds,CG15237,lok,grp,RpII15,Rcd5,RecQ4,CSN5	475	154	10996	1.50321	1	0.960895	98.8589	0.988589
GOTERM_BP_ALL	GO:0045814	Negative Regulation Of Gene Expression, Epigenetic	8	1.26984	0.712015	Lam,rept,msl-1,msl-3,Sce,Bin1,egg,polybromo	475	189	10996	0.979872	1	0.999008	100	1
GOTERM_BP_ALL	GO:0045861	Negative Regulation Of Proteolysis	4	0.634921	0.201466	Spn55B,Spn42Dd,Spn28Dc,CSN5	475	36	10996	2.57216	1	0.954749	98.2523	0.982523
GOTERM_BP_ALL	GO:0045892	Negative Regulation Of Transcription, Dna-Templated	15	2.38095	0.835765	rept,msl-3,polybromo,Nelf-A,Maf1,Lam,DMAP1,msl-1,CG9246,CG45071,Sce,Bin1,Ino80,egg,ebi	475	404	10996	0.85951	1	0.999781	100	1
GOTERM_BP_ALL	GO:0045893	Positive Regulation Of Transcription, Dna-Templated	11	1.74603	0.950599	Rpt2,Rpt4,msl-1,msl-3,Dref,so,H15,lok,polybromo,Rcd5,dre4	475	359	10996	0.709315	1	0.999995	100	1
GOTERM_BP_ALL	GO:0045926	Negative Regulation Of Growth	4	0.634921	0.859034	Gbp1,Nf1,RASSF8,TSG101	475	110	10996	0.841799	1	0.999864	100	1
GOTERM_BP_ALL	GO:0045927	Positive Regulation Of Growth	7	1.11111	0.506574	RagA-B,Dsor1,Gbp1,Nf1,sNPF,Ns3,ebi	475	132	10996	1.22762	1	0.995148	99.9997	0.999997
GOTERM_BP_ALL	GO:0045930	Negative Regulation Of Mitotic Cell Cycle	10	1.5873	0.0806117	rept,Dsor1,wds,CG15237,lok,grp,RpII15,Rcd5,RecQ4,CSN5	475	122	10996	1.8975	1	0.864434	77.9493	0.779493
GOTERM_BP_ALL	GO:0045934	Negative Regulation Of Nucleobase-Containing Compound Metabolic Process	18	2.85714	0.711769	rept,CG43902,msl-3,Psi,EndoGI,polybromo,Nelf-A,Maf1,Lam,DMAP1,msl-1,CG9246,CG45071,Sce,Bin1,Ino80,egg,ebi	475	439	10996	0.949181	1	0.999016	100	1
GOTERM_BP_ALL	GO:0045935	Positive Regulation Of Nucleobase-Containing Compound Metabolic Process	14	2.22222	0.882559	Rpt4,msl-3,Dref,H15,polybromo,dre4,RecQ4,Rpt2,msl-1,Nf1,so,lok,egg,Rcd5	475	398	10996	0.814303	1	0.999921	100	1
GOTERM_BP_ALL	GO:0045937	Positive Regulation Of Phosphate Metabolic Process	6	0.952381	0.738587	Dsor1,Nf1,Slmap,sNPF,Raf,dpp	475	142	10996	0.978147	1	0.999222	100	1
GOTERM_BP_ALL	GO:0045944	Positive Regulation Of Transcription From Rna Polymerase Ii Promoter	7	1.11111	0.973957	Rpt2,Rpt4,so,H15,lok,Rcd5,dre4	475	264	10996	0.613812	1	0.999999	100	1
GOTERM_BP_ALL	GO:0046128	Purine Ribonucleoside Metabolic Process	4	0.634921	0.992867	Mocs1,CG12895,Pink1,CG7059	475	200	10996	0.462989	1	1	100	1
GOTERM_BP_ALL	GO:0046331	Lateral Inhibition	11	1.74603	0.425495	Lam,mri,CG13827,Hmgs,Epg5,ArfGAP3,CG5608,CG12065,CG15443,Gnf1,Tab2	475	211	10996	1.20684	1	0.991083	99.9953	0.999953
GOTERM_BP_ALL	GO:0046395	Carboxylic Acid Catabolic Process	7	1.11111	0.114172	GstZ2,CG4860,Mfe2,CG9319,CG3999,CG4592,CG3267	475	77	10996	2.1045	1	0.899231	88.704	0.88704
GOTERM_BP_ALL	GO:0046483	Heterocycle Metabolic Process	117	18.5714	0.264033	mRpL39,Dref,Vps8,l(2)37Cb,cos,Cbp20,Bx42,RecQ4,CG6145,MED8,hd,CG8891,mtTFB2,msl-1,Pfdn5,Nf1,c12.1,CG10495,wisp,snRNP-U1-C,bsh,nom,EndoGI,Rfx,RpII15,CG8273,yellow-f2,AsnRS,CG7637,Bin1,CG14906,mrn,Rcd5,CG8525,Tip60,v,Doa,Nmdmc,CG11920,Gnf1,CG9548,CG9246,so,lok,repo,CG7059,Nelf-A,CG1677,CG18178,CG12895,trk,CG45071,viaf,Taf10,CG3726,Fib,Raf,cv-d,Lmx1a,CG8665,FLASH,LSm3,Maf1,Sptr,CG9107,Lam,Slbp,pit,R…	475	2549	10996	1.06257	1	0.972711	99.5972	0.995972
GOTERM_BP_ALL	GO:0046486	Glycerolipid Metabolic Process	6	0.952381	0.516749	Lsd-1,Hsl,CG5991,PTPMT1,wol,CG2818	475	110	10996	1.2627	1	0.995498	99.9998	0.999998
GOTERM_BP_ALL	GO:0046530	Photoreceptor Cell Differentiation	7	1.11111	0.867296	PTP-ER,hook,Lar,Doa,Raf,ebi,CSN5	475	200	10996	0.810232	1	0.999889	100	1
GOTERM_BP_ALL	GO:0046578	Regulation Of Ras Protein Signal Transduction	6	0.952381	0.579692	pbl,Dsor1,Nf1,Slmap,PTP-ER,Raf	475	118	10996	1.17709	1	0.997171	100	1
GOTERM_BP_ALL	GO:0046700	Heterocycle Catabolic Process	10	1.5873	0.178882	CG8891,CG8360,b,CG8525,v,Zpr1,CG11883,RpLP0-like,CG8665,pelo	475	146	10996	1.58558	1	0.948093	97.1137	0.971137
GOTERM_BP_ALL	GO:0046822	Regulation Of Nucleocytoplasmic Transport	4	0.634921	0.318513	noi,CG9915,cos,Tab2	475	46	10996	2.013	1	0.979277	99.899	0.99899
GOTERM_BP_ALL	GO:0046903	Secretion	10	1.5873	0.721919	Syx17,Gbp1,Syngr,lqfR,Doa,CG3009,Exo84,Fur2,stac,cmpy	475	242	10996	0.95659	1	0.999104	100	1
GOTERM_BP_ALL	GO:0046907	Intracellular Transport	31	4.92063	0.0444564	noi,Vps8,Pink1,CG10420,cos,lsn,Ns3,ttm50,Vps16A,RanGAP,cher,tud,hook,GCC88,boca,CG33298,CG7791,Vps36,CG9915,Trs33,CG18178,Tab2,Npc2h,Syx17,euc,Nup98-96,Trs31,Vps13,Ranbp11,DCTN5-p25,Arv1	475	503	10996	1.42671	1	0.846967	55.8686	0.558686
GOTERM_BP_ALL	GO:0048024	Regulation Of Mrna Splicing, Via Spliceosome	6	0.952381	0.245728	CG43902,Psi,U2af38,Doa,B52,snRNP-U1-C	475	78	10996	1.78073	1	0.968223	99.3734	0.993734
GOTERM_BP_ALL	GO:0048102	Autophagic Cell Death	4	0.634921	0.744523	mri,rept,Doa,CecA2	475	89	10996	1.04043	1	0.999284	100	1
GOTERM_BP_ALL	GO:0048232	Male Gamete Generation	12	1.90476	0.801138	Bug22,Lam,Psi,so,Lar,Exo84,nmd,Grip84,DCTN5-p25,pelo,Raf,CSN5	475	314	10996	0.884693	1	0.999646	100	1
GOTERM_BP_ALL	GO:0048284	Organelle Fusion	7	1.11111	0.172341	Pex23,Syx17,Epg5,Pink1,wisp,atl,Vps16A	475	87	10996	1.8626	1	0.945675	96.671	0.96671
GOTERM_BP_ALL	GO:0048285	Organelle Fission	22	3.49206	0.750344	CG13827,pbl,noi,CG15237,Pink1,B52,Exo84,Nelf-A,RpII15,grp,pelo,Rint1,Cap-G,CG31687,RanGAP,vtd,Slbp,cher,aurB,wisp,SMC2,Grip84	475	550	10996	0.925979	1	0.99935	100	1
GOTERM_BP_ALL	GO:0048468	Cell Development	78	12.381	0.475372	Dref,cos,nmd,CG45057,CG6145,RecQ4,TSG101,CG8891,hd,Nf1,hook,rictor,wisp,mri,RYBP,boca,CG9572,fend,scramb1,pbl,spn-F,Nf-YC,EndoGI,mop,H15,ppan,Exo84,Rfx,CecA2,Tab2,pelo,gus,CG31126,Zasp66,dati,Cap-G,vtd,kuz,CG8668,egg,CG6701,dpp,rept,Rpt4,lqfR,Doa,Pink1,lsn,Gnf1,Oli,pasi1,lili,wrapper,cher,lok,tud,HmgD,repo,if,out,Bug22,pyr,Dsor1,CG4552,Vps36,Yp2,polybromo,ETHR,CSN5,Usp8,Sce,aurB,Lar,Vps60,Kank,pr…	475	1765	10996	1.02304	1	0.993813	99.9991	0.999991
GOTERM_BP_ALL	GO:0048469	Cell Maturation	12	1.90476	0.301832	vtd,spn-F,Usp8,mop,Vps36,tud,wisp,lsn,dpp,TSG101,CSN5,gus	475	211	10996	1.31656	1	0.977022	99.844	0.99844
GOTERM_BP_ALL	GO:0048477	Oogenesis	36	5.71429	0.489409	Rpt4,Doa,lqfR,cos,lsn,RecQ4,TSG101,hd,lili,cher,tud,wisp,if,boca,pbl,Dsor1,spn-F,CG4552,mop,Vps36,Yp2,H15,ppan,polybromo,pelo,CSN5,gus,Cap-G,kuz,Sce,Lar,aurB,egg,Vps60,dpp,Raf	475	798	10996	1.04434	1	0.994497	99.9994	0.999994
GOTERM_BP_ALL	GO:0048489	Synaptic Vesicle Transport	5	0.793651	0.787984	Syx17,Syngr,lqfR,Exo84,stac	475	124	10996	0.933447	1	0.999601	100	1
GOTERM_BP_ALL	GO:0048513	Animal Organ Development	63	10	0.757562	Sobp,Hydr2,Dref,frtz,cv-d,cos,nmd,Sam-S,RASSF8,TSG101,Bx42,Lam,CG31687,lace,hook,atl,mri,boca,Myo31DF,pbl,nom,bsh,spn-F,mop,H15,ppan,fj,CecA2,pelo,gus,ImpE1,dati,Nup98-96,kuz,egg,dpp,rept,pll,Doa,Pink1,grp,ArfGAP3,so,cher,PTP-ER,HmgD,a,if,Bug22,pyr,Rab30,polybromo,smp-30,CSN5,CG14204,Zif,Usp8,Sce,GckIII,Lar,Idgf2,ebi,Raf	475	1548	10996	0.94213	1	0.999397	100	1
GOTERM_BP_ALL	GO:0048518	Positive Regulation Of Biological Process	70	11.1111	0.0626618	Dref,cv-d,cos,Listericin,Usp10,rtv,RecQ4,msl-1,wds,Nf1,CG4168,sNPF,rictor,grass,pbl,spn-F,EndoGI,mop,H15,dre4,Tab2,gus,DMAP1,Nup98-96,vtd,FoxK,CG7637,egg,conu,Rcd5,Apoltp,Arv1,dpp,rept,RagA-B,Rpt4,Gbp1,msl-3,noi,Slmap,v,IKKbeta,Doa,lqfR,Pink1,Ns3,Rpt2,lili,so,cher,lok,repo,Bug22,pyr,Lsd-1,Dsor1,Lon,ubl,SCCRO4,polybromo,GILT1,CSN5,Top3beta,Usp8,aurB,Vps60,CG12213,Adi1,Raf,ebi	475	1339	10996	1.2102	1	0.851054	68.7771	0.687771
GOTERM_BP_ALL	GO:0048519	Negative Regulation Of Biological Process	60	9.52381	0.573317	mRpL39,cos,Cbp20,Spn28Dc,RASSF8,RecQ4,TSG101,Maf1,Lam,msl-1,wds,Nf1,Spn42Dd,RYBP,pbl,Psi,EndoGI,RpII15,NimB3,DMAP1,bru2,Bin1,egg,Spn55B,conu,Rcd5,dpp,rept,Gbp1,Tip60,msl-3,Doa,Pink1,lsn,grp,Vps16A,CG9293,CG9246,cher,PTP-ER,lok,Fur2,Ino80,UbcE2M,Dsor1,CG43902,CG15237,SCCRO4,polybromo,Nelf-A,CSN5,Bili,adp,Sce,CG45071,Lar,Vps60,cmpy,ebi,Raf	475	1390	10996	0.999258	1	0.99699	100	1
GOTERM_BP_ALL	GO:0048522	Positive Regulation Of Cellular Process	55	8.73016	0.303022	Dref,cv-d,cos,Listericin,Usp10,rtv,RecQ4,msl-1,wds,Nf1,sNPF,rictor,grass,pbl,spn-F,EndoGI,mop,H15,dre4,Tab2,egg,conu,Rcd5,Arv1,dpp,RagA-B,Rpt4,rept,Gbp1,msl-3,Slmap,v,IKKbeta,lqfR,Pink1,Rpt2,lili,cher,so,lok,Bug22,pyr,Lsd-1,Dsor1,ubl,SCCRO4,polybromo,CSN5,Top3beta,Usp8,aurB,Vps60,CG12213,Raf,ebi	475	1167	10996	1.09102	1	0.976822	99.8487	0.998487
GOTERM_BP_ALL	GO:0048523	Negative Regulation Of Cellular Process	53	8.4127	0.605345	Cbp20,cos,Spn28Dc,RecQ4,Maf1,Lam,msl-1,wds,Nf1,Spn42Dd,RYBP,pbl,Psi,EndoGI,RpII15,NimB3,DMAP1,bru2,Bin1,egg,Spn55B,Rcd5,dpp,rept,Tip60,msl-3,Doa,Pink1,lsn,grp,Vps16A,CG9293,CG9246,cher,PTP-ER,lok,Ino80,UbcE2M,Dsor1,CG43902,CG15237,SCCRO4,polybromo,Nelf-A,CSN5,Bili,Sce,CG45071,Lar,Vps60,cmpy,ebi,Raf	475	1239	10996	0.990252	1	0.997506	100	1
GOTERM_BP_ALL	GO:0048534	Hematopoietic Or Lymphoid Organ Development	9	1.42857	0.0697119	pll,kuz,Zif,Nup98-96,cher,if,Raf,dpp,CSN5	475	101	10996	2.06282	1	0.858061	72.742	0.72742
GOTERM_BP_ALL	GO:0048542	Lymph Gland Development	7	1.11111	0.0437376	kuz,Zif,Nup98-96,cher,Raf,dpp,CSN5	475	60	10996	2.70077	1	0.850253	55.2676	0.552676
GOTERM_BP_ALL	GO:0048563	Post-Embryonic Organ Morphogenesis	16	2.53968	0.952188	Myo31DF,rept,Rab30,frtz,cv-d,cos,fj,polybromo,smp-30,gus,ImpE1,Usp8,so,if,Raf,dpp	475	502	10996	0.737832	1	0.999996	100	1
GOTERM_BP_ALL	GO:0048569	Post-Embryonic Organ Development	23	3.65079	0.788637	pll,pyr,Myo31DF,rept,nom,Rab30,frtz,cv-d,cos,fj,polybromo,smp-30,CSN5,gus,ImpE1,Zif,Nup98-96,Usp8,cher,so,if,Raf,dpp	475	589	10996	0.903969	1	0.999597	100	1
GOTERM_BP_ALL	GO:0048583	Regulation Of Response To Stimulus	53	8.4127	0.0366877	cv-d,cos,Listericin,Usp10,Leash,Spn28Dc,Lam,CG6961,lace,Nf1,sNPF,CG4168,rictor,Spn42Dd,wisp,grass,CG34408,RYBP,pbl,mop,EndoGI,Tab2,NimB3,DMAP1,kuz,teq,dpp,RagA-B,rept,Slmap,IKKbeta,lqfR,Doa,lsn,Ns3,Vps16A,lili,PTP-ER,lok,CG4325,UbcE2M,Dsor1,Vps36,ubl,GILT1,Bili,Usp8,Lar,Vps60,CG12213,cmpy,ebi,Raf	475	941	10996	1.30385	1	0.833326	48.9491	0.489491
GOTERM_BP_ALL	GO:0048584	Positive Regulation Of Response To Stimulus	26	4.12698	0.05315	RagA-B,Slmap,cv-d,IKKbeta,Doa,lqfR,Listericin,cos,Usp10,lili,CG4168,sNPF,rictor,grass,Dsor1,EndoGI,mop,ubl,Tab2,GILT1,DMAP1,Usp8,CG12213,dpp,Raf,ebi	475	412	10996	1.46089	1	0.841893	62.559	0.62559
GOTERM_BP_ALL	GO:0048585	Negative Regulation Of Response To Stimulus	17	2.69841	0.376212	RYBP,UbcE2M,pbl,Doa,cos,lsn,Vps16A,Spn28Dc,Lam,Bili,NimB3,Nf1,PTP-ER,Vps60,cmpy,Raf,ebi	475	336	10996	1.17125	1	0.987343	99.9794	0.999794
GOTERM_BP_ALL	GO:0048589	Developmental Growth	18	2.85714	0.476784	Gbp1,Dsor1,fj,Ns3,CycY,Syn1,RASSF8,TSG101,kuz,Nf1,Lar,sNPF,rictor,repo,atl,Raf,dpp,ebi	475	381	10996	1.09368	1	0.99386	99.9991	0.999991
GOTERM_BP_ALL	GO:0048592	Eye Morphogenesis	13	2.06349	0.866744	Lam,Dref,ArfGAP3,so,PTP-ER,Lar,Doa,hook,fj,pelo,dpp,CSN5,ebi	475	364	10996	0.826767	1	0.99989	100	1
GOTERM_BP_ALL	GO:0048598	Embryonic Morphogenesis	7	1.11111	0.973227	pyr,pbl,Rab30,so,wol,Raf,dpp	475	263	10996	0.616146	1	0.999999	100	1
GOTERM_BP_ALL	GO:0048599	Oocyte Development	8	1.26984	0.622022	spn-F,Vps36,tud,wisp,lsn,dpp,CSN5,gus	475	173	10996	1.0705	1	0.99758	100	1
GOTERM_BP_ALL	GO:0048609	Multicellular Organismal Reproductive Process	51	8.09524	0.845455	twz,cos,nmd,5-HT7,RecQ4,TSG101,hd,Lam,wisp,Grip84,boca,pbl,Psi,spn-F,mop,H15,ppan,Exo84,pelo,Tab2,gus,Cap-G,dati,kuz,egg,dpp,Rpt4,lqfR,Doa,Mdr49,lsn,lili,cher,so,tud,lok,if,out,Bug22,Dsor1,CG4552,Vps36,Yp2,polybromo,CSN5,Sce,aurB,Lar,Vps60,DCTN5-p25,Raf	475	1311	10996	0.900552	1	0.999819	100	1
GOTERM_BP_ALL	GO:0048638	Regulation Of Developmental Growth	14	2.22222	0.286912	Gbp1,Dsor1,Ns3,Syn1,RASSF8,TSG101,kuz,Nf1,sNPF,Lar,atl,Raf,ebi,dpp	475	251	10996	1.29121	1	0.975818	99.7718	0.997718
GOTERM_BP_ALL	GO:0048639	Positive Regulation Of Developmental Growth	6	0.952381	0.508602	Dsor1,Gbp1,Nf1,sNPF,Ns3,ebi	475	109	10996	1.27428	1	0.995232	99.9997	0.999997
GOTERM_BP_ALL	GO:0048646	Anatomical Structure Formation Involved In Morphogenesis	26	4.12698	0.78445	Bug22,pyr,CG15666,pbl,dnd,CG8116,Zpr1,H15,polybromo,grp,wol,RecQ4,CSN5,gus,TSG101,hd,Mp20,Cap-G,Zasp66,cher,Sce,so,rempA,Vps60,if,dpp	475	662	10996	0.909194	1	0.999589	100	1
GOTERM_BP_ALL	GO:0048666	Neuron Development	38	6.03175	0.269712	Dref,Doa,Gnf1,Oli,CG45057,TSG101,CG6145,CG8891,wrapper,cher,hook,rictor,HmgD,if,Bug22,scramb1,fend,pbl,spn-F,Nf-YC,mop,EndoGI,Exo84,Rfx,ETHR,Tab2,CSN5,CG31126,dati,kuz,vtd,Usp8,CG8668,Lar,Kank,CG6701,prel,ebi	475	770	10996	1.14244	1	0.973237	99.6496	0.996496
GOTERM_BP_ALL	GO:0048667	Cell Morphogenesis Involved In Neuron Differentiation	18	2.85714	0.873198	Bug22,fend,Dref,Nf-YC,EndoGI,Gnf1,Rfx,Oli,Tab2,CSN5,kuz,cher,Lar,HmgD,rictor,CG6701,prel,if	475	499	10996	0.835051	1	0.999902	100	1
GOTERM_BP_ALL	GO:0048699	Generation Of Neurons	45	7.14286	0.383614	Dref,frtz,Doa,Gnf1,Oli,CG45057,CG6145,TSG101,CG8891,wrapper,cher,PTP-ER,hook,HmgD,rictor,if,Bug22,scramb1,pyr,fend,pbl,bsh,spn-F,Nf-YC,mop,EndoGI,Exo84,fj,Rfx,ETHR,Tab2,CSN5,CG31126,dati,kuz,vtd,Zif,Usp8,CG8668,Lar,Kank,CG6701,prel,ebi,Raf	475	969	10996	1.07505	1	0.98753	99.9834	0.999834
GOTERM_BP_ALL	GO:0048707	Instar Larval Or Pupal Morphogenesis	19	3.01587	0.964474	mri,Myo31DF,rept,Rab30,frtz,cv-d,Doa,cos,fj,polybromo,smp-30,CecA2,gus,ImpE1,Usp8,so,if,Raf,dpp	475	601	10996	0.731847	1	0.999998	100	1
GOTERM_BP_ALL	GO:0048729	Tissue Morphogenesis	29	4.60317	0.788406	rept,dnd,miple2,frtz,cv-d,cos,stac,TSG101,Lam,cher,so,if,pyr,Myo31DF,pbl,Rab30,Zpr1,fj,polybromo,smp-30,wol,CSN5,gus,ImpE1,Usp8,Sce,GckIII,dpp,Raf	475	738	10996	0.909668	1	0.9996	100	1
GOTERM_BP_ALL	GO:0048731	System Development	136	21.5873	0.00991086	Hydr2,frtz,Dref,l(2)37Cb,cos,Tcp-1eta,RASSF8,Bx42,CG6145,CG8891,RanGAP,wds,Nf1,CG12158,hook,rictor,atl,snRNP-U1-C,mri,boca,Myo31DF,scramb1,pbl,bsh,nom,mop,EndoGI,Rfx,RpII15,CecA2,Syn1,Tab2,Cap-G,FKBP59,pll,Tip60,Syngr,Doa,CG11317,CG11306,Gnf1,pasi1,pHCl,CG9246,so,wrapper,cher,repo,HmgD,a,CG10365,if,Lsd-1,PTPMT1,Yp2,smp-30,CG1677,CG14174,ETHR,Rpn12,Hmgs,Kank,prel,CG10126,Raf,Sobp,cv-d,Prosbeta3,st…	475	2622	10996	1.20074	1	0.570774	16.4032	0.164032
GOTERM_BP_ALL	GO:0048732	Gland Development	13	2.06349	0.360769	mri,rept,Doa,CecA2,CSN5,Nup98-96,Zif,kuz,so,cher,if,Raf,dpp	475	244	10996	1.23337	1	0.985527	99.9681	0.999681
GOTERM_BP_ALL	GO:0048736	Appendage Development	11	1.74603	0.995111	rept,frtz,Usp8,cv-d,cos,fj,polybromo,smp-30,if,Raf,dpp	475	454	10996	0.56089	1	1	100	1
GOTERM_BP_ALL	GO:0048737	Imaginal Disc-Derived Appendage Development	11	1.74603	0.99442	rept,frtz,Usp8,cv-d,cos,fj,polybromo,smp-30,if,Raf,dpp	475	449	10996	0.567136	1	1	100	1
GOTERM_BP_ALL	GO:0048749	Compound Eye Development	17	2.69841	0.741563	Sobp,Dref,Doa,Pink1,fj,RASSF8,pelo,CSN5,Lam,so,ArfGAP3,PTP-ER,Lar,hook,a,dpp,ebi	475	423	10996	0.930357	1	0.999259	100	1
GOTERM_BP_ALL	GO:0048754	Branching Morphogenesis Of An Epithelial Tube	8	1.26984	0.0449404	Lam,dnd,Zpr1,GckIII,stac,Raf,dpp,TSG101	475	76	10996	2.43679	1	0.842246	56.269	0.56269
GOTERM_BP_ALL	GO:0048812	Neuron Projection Morphogenesis	26	4.12698	0.559175	Dref,Gnf1,CG45057,Oli,CG6145,CG8891,cher,rictor,HmgD,if,Bug22,fend,scramb1,Nf-YC,EndoGI,Exo84,Rfx,Tab2,ETHR,CSN5,CG31126,kuz,Lar,Kank,CG6701,prel	475	588	10996	1.02362	1	0.996658	100	1
GOTERM_BP_ALL	GO:0048813	Dendrite Morphogenesis	9	1.42857	0.768457	Bug22,Dref,rictor,HmgD,CG6701,Rfx,prel,Gnf1,Tab2	475	227	10996	0.917821	1	0.999487	100	1
GOTERM_BP_ALL	GO:0048856	Anatomical Structure Development	179	28.4127	0.224782	Hydr2,Dref,frtz,l(2)37Cb,cos,Tcp-1eta,RASSF8,kraken,RecQ4,Bx42,CG6145,CG8891,hd,RanGAP,wds,Nf1,CG12158,hook,rictor,wisp,CenB1A,atl,snRNP-U1-C,mri,boca,CG9572,Myo31DF,scramb1,pbl,nom,bsh,CG8116,mop,EndoGI,Rfx,RpII15,CecA2,Syn1,Cpr62Bb,Tab2,Ext2,Zasp66,Cap-G,yellow-f2,Bin1,Tsp42Ef,FKBP59,pll,Tip60,Syngr,Doa,CG11317,CG11306,Gnf1,pasi1,Mp20,pHCl,CG9246,so,wrapper,cher,tud,lok,a,repo,HmgD,CG9512,CG103…	475	3939	10996	1.05198	1	0.962213	98.9744	0.989744
GOTERM_BP_ALL	GO:0048858	Cell Projection Morphogenesis	30	4.7619	0.511068	dnd,Dref,Gnf1,CG45057,Oli,CG6145,CG8891,cher,rictor,rempA,HmgD,if,Bug22,scramb1,fend,CG15666,CG8116,Nf-YC,EndoGI,Exo84,Rfx,ETHR,Tab2,CSN5,CG31126,kuz,Lar,Kank,CG6701,prel	475	666	10996	1.04277	1	0.995346	99.9997	0.999997
GOTERM_BP_ALL	GO:0048863	Stem Cell Differentiation	4	0.634921	0.692722	pyr,kuz,H15,dpp	475	82	10996	1.12924	1	0.99876	100	1
GOTERM_BP_ALL	GO:0048869	Cellular Developmental Process	135	21.4286	0.0277719	frtz,Dref,l(2)37Cb,cos,Tcp-1eta,RecQ4,CG6145,hd,CG8891,RanGAP,wds,Nf1,CG12158,hook,rictor,wisp,CenB1A,snRNP-U1-C,mri,boca,CG9572,scramb1,pbl,bsh,CG8116,mop,EndoGI,Rfx,RpII15,CecA2,Tab2,Zasp66,Cap-G,Syngr,Doa,CG11317,CG11306,Gnf1,pasi1,Mp20,pHCl,CG9246,so,wrapper,cher,tud,lok,repo,HmgD,CG10365,if,Dsor1,Lsd-1,PTPMT1,Yp2,CG1677,CG14174,ETHR,Rpn12,Hmgs,Vps60,Kank,prel,CG10126,Raf,Prosbeta3,CG5608,CG1…	475	2686	10996	1.16351	1	0.812526	39.7475	0.397475
GOTERM_BP_ALL	GO:0048870	Cell Motility	14	2.22222	0.707906	Bug22,pyr,pbl,Dsor1,CG4552,Mdr49,wol,gus,CSN5,kuz,so,if,Raf,dpp	475	339	10996	0.956025	1	0.998993	100	1
GOTERM_BP_ALL	GO:0048878	Chemical Homeostasis	9	1.42857	0.800126	Gbp1,Dref,CG4860,teq,Hmt-1,MtnB,FMRFaR,CG2818,Raf	475	235	10996	0.886576	1	0.999647	100	1
GOTERM_BP_ALL	GO:0050657	Nucleic Acid Transport	6	0.952381	0.441703	Nup98-96,Vps36,CG9915,tud,RASSF8,CG18178	475	101	10996	1.37522	1	0.99219	99.9972	0.999972
GOTERM_BP_ALL	GO:0050658	Rna Transport	6	0.952381	0.441703	Nup98-96,Vps36,CG9915,tud,RASSF8,CG18178	475	101	10996	1.37522	1	0.99219	99.9972	0.999972
GOTERM_BP_ALL	GO:0050684	Regulation Of Mrna Processing	7	1.11111	0.153743	CG43902,Psi,U2af38,CG9915,Doa,B52,snRNP-U1-C	475	84	10996	1.92912	1	0.933533	95.035	0.95035
GOTERM_BP_ALL	GO:0050767	Regulation Of Neurogenesis	7	1.11111	0.904552	pyr,pbl,kuz,spn-F,Lar,rictor,Raf	475	214	10996	0.757226	1	0.999961	100	1
GOTERM_BP_ALL	GO:0050769	Positive Regulation Of Neurogenesis	4	0.634921	0.576573	pyr,pbl,spn-F,Raf	475	69	10996	1.342	1	0.997065	100	1
GOTERM_BP_ALL	GO:0050776	Regulation Of Immune Response	12	1.90476	0.0665346	Lam,RYBP,DMAP1,IKKbeta,ubl,Doa,CG4168,wisp,CG4325,Spn42Dd,Tab2,Spn28Dc	475	153	10996	1.81564	1	0.854915	71.018	0.71018
GOTERM_BP_ALL	GO:0050778	Positive Regulation Of Immune Response	6	0.952381	0.287159	DMAP1,IKKbeta,ubl,Doa,CG4168,Tab2	475	83	10996	1.67346	1	0.975577	99.7732	0.997732
GOTERM_BP_ALL	GO:0050789	Regulation Of Biological Process	188	29.8413	0.025629	mRpL39,Dref,cos,Cbp20,Listericin,Leash,RASSF8,5-HT7,MED8,RecQ4,msl-1,mtTFB2,RanGAP,Pfdn5,wds,Nf1,CG4168,rictor,Gbeta5,wisp,Spn42Dd,Grip84,atl,snRNP-U1-C,mri,CG34408,boca,grass,pbl,nom,bsh,mop,EndoGI,CG4199,Rfx,RpII15,Syn1,Gadd45,Tab2,CG8273,Ext2,NimB3,Arl4,bru2,CG7637,teq,CngB,Bin1,Tsp42Ef,FKBP59,mrn,conu,Apoltp,Rcd5,pll,RagA-B,Tip60,Slmap,v,CG6495,Doa,Gnf1,CG9293,Mp20,CG9548,CG9246,so,cher,lok,r…	475	3864	10996	1.12632	1	0.819986	37.3134	0.373134
GOTERM_BP_ALL	GO:0050790	Regulation Of Catalytic Activity	17	2.69841	0.305429	CG34408,pbl,CG4552,EndoGI,SCCRO4,CG5608,CycY,CSN5,RanGAP,Nf1,Trs31,ArfGAP3,viaf,lok,Spn42Dd,conu,CenB1A	475	320	10996	1.22982	1	0.97674	99.8578	0.998578
GOTERM_BP_ALL	GO:0050793	Regulation Of Developmental Process	33	5.2381	0.455705	CG3618,Gbp1,msl-3,Dref,Pink1,Ns3,grp,RASSF8,TSG101,CG3267,Mp20,CG31687,Nf1,cher,sNPF,rictor,Ino80,atl,if,pyr,pbl,Dsor1,spn-F,fj,smp-30,Syn1,CSN5,kuz,Top3beta,Lar,dpp,ebi,Raf	475	719	10996	1.06249	1	0.992936	99.9982	0.999982
GOTERM_BP_ALL	GO:0050794	Regulation Of Cellular Process	176	27.9365	0.0263658	mRpL39,Dref,cos,Cbp20,Listericin,Leash,5-HT7,RASSF8,MED8,RecQ4,msl-1,mtTFB2,RanGAP,Pfdn5,wds,Nf1,CG4168,rictor,Gbeta5,wisp,Spn42Dd,Grip84,atl,snRNP-U1-C,mri,CG34408,boca,grass,pbl,nom,bsh,mop,EndoGI,CG4199,Rfx,RpII15,Syn1,Gadd45,Tab2,CG8273,Ext2,NimB3,Arl4,bru2,teq,CngB,Bin1,Tsp42Ef,conu,mrn,Rcd5,pll,RagA-B,Tip60,Slmap,v,CG6495,Doa,Gnf1,CG9293,Mp20,CG9548,CG9246,so,cher,lok,repo,Fur2,CG7059,if,Ds…	475	3596	10996	1.13301	1	0.808791	38.1606	0.381606
GOTERM_BP_ALL	GO:0050801	Ion Homeostasis	7	1.11111	0.592365	Gbp1,Dref,Hmt-1,MtnB,FMRFaR,CG2818,Raf	475	144	10996	1.12532	1	0.997298	100	1
GOTERM_BP_ALL	GO:0050803	Regulation Of Synapse Structure Or Activity	5	0.793651	0.957468	Top3beta,Tip60,Nf1,atl,Syn1	475	182	10996	0.635975	1	0.999997	100	1
GOTERM_BP_ALL	GO:0050807	Regulation Of Synapse Organization	5	0.793651	0.859371	Top3beta,Tip60,Nf1,atl,Syn1	475	140	10996	0.826767	1	0.999864	100	1
GOTERM_BP_ALL	GO:0050808	Synapse Organization	11	1.74603	0.811364	dpr18,Top3beta,Tip60,Nf1,Lar,rictor,repo,cmpy,atl,Syn1,alpha-Est5	475	291	10996	0.875066	1	0.999688	100	1
GOTERM_BP_ALL	GO:0050829	Defense Response To Gram-Negative Bacterium	6	0.952381	0.540839	AttA,IKKbeta,Listericin,Wwox,CecA2,Tab2	475	113	10996	1.22918	1	0.996154	99.9999	0.999999
GOTERM_BP_ALL	GO:0050830	Defense Response To Gram-Positive Bacterium	6	0.952381	0.092646	grass,AttA,TotM,Listericin,SPH93,CecA2	475	56	10996	2.4803	1	0.87117	82.6023	0.826023
GOTERM_BP_ALL	GO:0050832	Defense Response To Fungus	5	0.793651	0.185085	JhI-21,pll,Drsl4,Spn42Dd,Drsl5	475	52	10996	2.22591	1	0.948555	97.4818	0.974818
GOTERM_BP_ALL	GO:0050877	Neurological System Process	51	8.09524	0.463411	CG5541,Mob3,l(2)37Cb,ttm50,kraken,dpr18,CG1847,c12.1,Nf1,pit,sNPF,CG7778,CG30427,mri,pbl,Psi,mop,Rfx,mRpL24,mRpL46,dati,teq,Trs31,Obp57a,FKBP59,CAHbeta,CG8520,msl-3,Ance-5,lqfR,Doa,lsn,Gnf1,CG9548,b,cher,Or43a,rempA,Ciao1,qkr58E-2,CG7059,if,l(2)k01209,CG31103,Vps36,mRpL1,euc,CheA87a,aurB,CG7728,ebi	475	1135	10996	1.0402	1	0.993173	99.9986	0.999986
GOTERM_BP_ALL	GO:0050890	Cognition	4	0.634921	0.981578	CG5541,Nf1,teq,cher	475	173	10996	0.535248	1	1	100	1
GOTERM_BP_ALL	GO:0050896	Response To Stimulus	158	25.0794	0.0332856	Prosbeta2,CG34353,cos,Cbp20,Listericin,Leash,SPH93,5-HT7,RASSF8,kraken,RecQ4,RanGAP,wds,Nf1,CG4168,Gbeta5,rictor,wisp,CG7627,Spn42Dd,CG34408,boca,grass,pbl,Cyp6v1,mop,EndoGI,RpII15,CecA2,Tab2,Gadd45,Ext2,NimB3,Arl4,CG7637,teq,CngB,Sp212,Tsp42Ef,FKBP59,conu,mrn,Rcd5,pll,RagA-B,Tip60,Slmap,Hmt-1,Doa,Mdr49,CG11920,Gnf1,so,MtnB,cher,mtm,lok,if,Dsor1,mthl15,FMRFaR,smp-30,Dh44-R2,ETHR,CG14130,Npc2h,Bil…	475	3215	10996	1.13767	1	0.81827	45.6068	0.456068
GOTERM_BP_ALL	GO:0051049	Regulation Of Transport	13	2.06349	0.518662	Gbp1,noi,CG9915,cos,Vps16A,rtv,Tab2,Fur2,repo,Vps60,cmpy,FKBP59,Apoltp	475	274	10996	1.09833	1	0.995569	99.9998	0.999998
GOTERM_BP_ALL	GO:0051056	Regulation Of Small Gtpase Mediated Signal Transduction	7	1.11111	0.445992	CG34408,pbl,Dsor1,Nf1,Slmap,PTP-ER,Raf	475	124	10996	1.30683	1	0.992472	99.9976	0.999976
GOTERM_BP_ALL	GO:0051093	Negative Regulation Of Developmental Process	7	1.11111	0.798306	Nf1,cher,Pink1,RASSF8,dpp,TSG101,CSN5	475	181	10996	0.895284	1	0.99964	100	1
GOTERM_BP_ALL	GO:0051094	Positive Regulation Of Developmental Process	13	2.06349	0.21346	pyr,pbl,Dsor1,Top3beta,Gbp1,spn-F,Nf1,sNPF,Pink1,Ns3,Raf,dpp,ebi	475	214	10996	1.40628	1	0.958064	98.6688	0.986688
GOTERM_BP_ALL	GO:0051123	Rna Polymerase Ii Transcriptional Preinitiation Complex Assembly	4	0.634921	0.147573	Rpt2,Rpt4,Dref,Taf10	475	31	10996	2.98703	1	0.929421	94.3419	0.943419
GOTERM_BP_ALL	GO:0051124	Synaptic Growth At Neuromuscular Junction	5	0.793651	0.723899	Nf1,Lar,rictor,repo,atl	475	113	10996	1.02431	1	0.999116	100	1
GOTERM_BP_ALL	GO:0051128	Regulation Of Cellular Component Organization	35	5.55556	0.606786	CG3618,Rpt4,RagA-B,Tip60,msl-3,Pink1,Vps16A,Rpt2,Mp20,msl-1,CG31687,CG9246,Nf1,cher,repo,rictor,atl,if,pbl,Lon,spn-F,CG15237,CG9915,B52,polybromo,Syn1,dre4,kuz,Top3beta,Lar,egg,Vps60,cmpy,dpp,ebi	475	815	10996	0.994149	1	0.997468	100	1
GOTERM_BP_ALL	GO:0051129	Negative Regulation Of Cellular Component Organization	7	1.11111	0.757165	msl-1,msl-3,Nf1,CG9246,CG15237,Pink1,polybromo	475	172	10996	0.94213	1	0.9994	100	1
GOTERM_BP_ALL	GO:0051169	Nuclear Transport	9	1.42857	0.25693	RanGAP,Nup98-96,noi,CG9915,Ranbp11,cos,Ns3,Tab2,CG18178	475	140	10996	1.48818	1	0.971527	99.5213	0.995213
GOTERM_BP_ALL	GO:0051170	Nuclear Import	5	0.793651	0.454688	Nup98-96,noi,Ranbp11,cos,Tab2	475	80	10996	1.44684	1	0.992925	99.9982	0.999982
GOTERM_BP_ALL	GO:0051171	Regulation Of Nitrogen Compound Metabolic Process	68	10.7937	0.302448	Dref,mRpL39,cv-d,Lmx1a,cos,Cbp20,MED8,RecQ4,Maf1,Lam,msl-1,mtTFB2,Pfdn5,Nf1,wisp,snRNP-U1-C,nom,bsh,Psi,Nf-YC,EndoGI,H15,B52,Rfx,dre4,Tab2,CG8273,DMAP1,FoxK,bru2,U2af38,Bin1,egg,mrn,Rcd5,dpp,rept,Rpt4,phtf,Tip60,msl-3,IKKbeta,Doa,Pink1,Gnf1,Oli,Rpt2,CG9246,lili,so,lok,Ino80,repo,CG4325,CG7059,CG43902,Lon,CG9915,polybromo,Nelf-A,trk,Sce,CG45071,Taf10,cmpy,CG3726,ebi,Raf	475	1458	10996	1.07967	1	0.976929	99.8464	0.998464
GOTERM_BP_ALL	GO:0051172	Negative Regulation Of Nitrogen Compound Metabolic Process	20	3.1746	0.797075	rept,CG43902,msl-3,Psi,EndoGI,Cbp20,polybromo,Nelf-A,Maf1,Lam,DMAP1,msl-1,bru2,CG9246,CG45071,Sce,Bin1,Ino80,egg,ebi	475	517	10996	0.895531	1	0.999639	100	1
GOTERM_BP_ALL	GO:0051173	Positive Regulation Of Nitrogen Compound Metabolic Process	16	2.53968	0.8782	Rpt4,msl-3,Dref,IKKbeta,H15,polybromo,dre4,Tab2,RecQ4,Rpt2,msl-1,Nf1,so,lok,egg,Rcd5	475	449	10996	0.824926	1	0.999913	100	1
GOTERM_BP_ALL	GO:0051174	Regulation Of Phosphorus Metabolic Process	14	2.22222	0.497401	Dsor1,Slmap,CG5608,Pink1,CycY,CSN5,Nf1,PTP-ER,sNPF,rictor,CG7059,Raf,ebi,dpp	475	293	10996	1.10612	1	0.994784	99.9996	0.999996
GOTERM_BP_ALL	GO:0051179	Localization	131	20.7937	0.00153223	CG2930,frtz,CG32669,Vps8,CG3009,cos,CG10420,RASSF8,CG8785,CG3792,RanGAP,CG2663,hook,CG42321,CG7627,wisp,CenB1A,CG3091,boca,GCC88,CG14744,sut2,pbl,Trs33,Tab2,CG8908,l(2)37Cd,CG7637,Trs31,CngB,FKBP59,CHMP2B,Apoltp,CG14232,Syngr,Hmt-1,Doa,Mdr49,CG5861,Oatp74D,MFS9,pHCl,so,cher,mtm,CG32576,tud,Fur2,repo,if,Grd,CG31103,Lsd-1,Dsor1,CG14439,CG7791,Hip1,CG18178,CG14130,Npc2h,Bili,Syx17,JhI-21,CG4462,euc,…	475	2388	10996	1.26993	0.989509	0.366013	2.72058	0.0272058
GOTERM_BP_ALL	GO:0051186	Cofactor Metabolic Process	18	2.85714	0.00120406	CG4858,v,Nmdmc,CG8080,CG8665,Sam-S,CG6145,Sptr,Mocs1,CG8043,CG8306,CG17683,CG6178,Ciao1,CG1441,CG7059,CG30427,CG2453	475	172	10996	2.42262	0.972142	0.400416	2.14385	0.0214385
GOTERM_BP_ALL	GO:0051188	Cofactor Biosynthetic Process	12	1.90476	0.00148557	Mocs1,Sptr,CG8043,CG4858,CG17683,Ciao1,CG6178,Nmdmc,CG8080,Sam-S,CG2453,CG6145	475	89	10996	3.12128	0.987947	0.387945	2.63878	0.0263878
GOTERM_BP_ALL	GO:0051223	Regulation Of Protein Transport	4	0.634921	0.708281	noi,cos,cmpy,Tab2	475	84	10996	1.10236	1	0.998987	100	1
GOTERM_BP_ALL	GO:0051225	Spindle Assembly	5	0.793651	0.356712	pbl,mop,wisp,Grip84,grp	475	70	10996	1.65353	1	0.98544	99.9642	0.999642
GOTERM_BP_ALL	GO:0051234	Establishment Of Localization	113	17.9365	0.000626404	CG2930,frtz,CG32669,Vps8,CG3009,cos,CG10420,RASSF8,CG8785,CG3792,RanGAP,CG2663,hook,CG42321,CG7627,wisp,CenB1A,CG3091,boca,GCC88,sut2,CG14744,Trs33,Tab2,CG8908,l(2)37Cd,CngB,Trs31,FKBP59,CHMP2B,Apoltp,CG14232,Syngr,Hmt-1,Doa,Mdr49,CG5861,Oatp74D,MFS9,pHCl,cher,mtm,CG32576,tud,Fur2,repo,Grd,Lsd-1,CG31103,CG14439,CG7791,Hip1,CG18178,CG14130,Npc2h,JhI-21,CG4462,Syx17,euc,CG31668,CG10194,CG7510,Vps60…	475	1957	10996	1.33668	0.844678	0.372219	1.1208	0.011208
GOTERM_BP_ALL	GO:0051236	Establishment Of Rna Localization	6	0.952381	0.450206	Nup98-96,Vps36,CG9915,tud,RASSF8,CG18178	475	102	10996	1.36173	1	0.992736	99.9979	0.999979
GOTERM_BP_ALL	GO:0051239	Regulation Of Multicellular Organismal Process	31	4.92063	0.618232	Gbp1,msl-3,Dref,Doa,Ns3,grp,RASSF8,rtv,TSG101,CG3267,CG31687,Nf1,cher,sNPF,rictor,atl,pyr,pbl,Dsor1,spn-F,fj,smp-30,Syn1,Gadd45,CSN5,kuz,Top3beta,Lar,dpp,ebi,Raf	475	724	10996	0.991207	1	0.997552	100	1
GOTERM_BP_ALL	GO:0051240	Positive Regulation Of Multicellular Organismal Process	12	1.90476	0.383091	pyr,pbl,Top3beta,Dsor1,Gbp1,spn-F,Nf1,sNPF,Ns3,Raf,ebi,dpp	475	226	10996	1.22918	1	0.987601	99.9832	0.999832
GOTERM_BP_ALL	GO:0051246	Regulation Of Protein Metabolic Process	26	4.12698	0.63449	pll,mRpL39,Slmap,Cbp20,cos,Spn28Dc,wds,CG9246,PTP-ER,sNPF,lok,Spn42Dd,Rpn3,Dsor1,Lon,CG9915,SCCRO4,CycY,CSN5,gus,bru2,viaf,Spn55B,dpp,Raf,ebi	475	610	10996	0.986699	1	0.997822	100	1
GOTERM_BP_ALL	GO:0051247	Positive Regulation Of Protein Metabolic Process	12	1.90476	0.485078	Dsor1,Lon,wds,Slmap,lok,sNPF,SCCRO4,Raf,ebi,dpp,CSN5,gus	475	245	10996	1.13385	1	0.994281	99.9993	0.999993
GOTERM_BP_ALL	GO:0051248	Negative Regulation Of Protein Metabolic Process	10	1.5873	0.644088	bru2,CG9246,PTP-ER,Cbp20,Spn55B,SCCRO4,Spn42Dd,Spn28Dc,ebi,CSN5	475	226	10996	1.02431	1	0.99795	100	1
GOTERM_BP_ALL	GO:0051252	Regulation Of Rna Metabolic Process	56	8.88889	0.412692	Dref,cv-d,Lmx1a,cos,MED8,Maf1,Lam,msl-1,mtTFB2,Pfdn5,snRNP-U1-C,nom,bsh,Psi,Nf-YC,EndoGI,H15,B52,Rfx,dre4,CG8273,DMAP1,FoxK,U2af38,Bin1,egg,mrn,Rcd5,dpp,Rpt4,phtf,rept,Tip60,msl-3,Doa,Gnf1,Oli,Rpt2,CG9246,lili,so,lok,repo,Ino80,CG43902,CG9915,polybromo,Nelf-A,trk,Sce,CG45071,Taf10,cmpy,CG3726,ebi,Raf	475	1232	10996	1.05225	1	0.990195	99.993	0.99993
GOTERM_BP_ALL	GO:0051253	Negative Regulation Of Rna Metabolic Process	18	2.85714	0.637913	rept,CG43902,msl-3,Psi,EndoGI,polybromo,Nelf-A,Maf1,Lam,DMAP1,msl-1,CG9246,CG45071,Sce,Bin1,Ino80,egg,ebi	475	419	10996	0.994488	1	0.997917	100	1
GOTERM_BP_ALL	GO:0051254	Positive Regulation Of Rna Metabolic Process	11	1.74603	0.960421	Rpt2,Rpt4,msl-1,msl-3,Dref,so,H15,lok,polybromo,Rcd5,dre4	475	369	10996	0.690093	1	0.999998	100	1
GOTERM_BP_ALL	GO:0051276	Chromosome Organization	33	5.2381	0.570782	rept,Tip60,msl-3,Doa,CG9293,RecQ4,Lam,msl-1,CG31687,Slbp,wds,CG9246,CG11412,Ino80,HmgD,SMC2,EndoGI,CG15237,CG9915,polybromo,dre4,DMAP1,Cap-G,Nup98-96,Top3beta,vtd,Sce,CG7637,Bin1,aurB,egg,Fib,ebi	475	756	10996	1.01049	1	0.996907	100	1
GOTERM_BP_ALL	GO:0051297	Centrosome Organization	7	1.11111	0.766804	Lam,betaTub97EF,Grip84,grp,Rcd5,Fib,RpL4	475	174	10996	0.931301	1	0.999475	100	1
GOTERM_BP_ALL	GO:0051298	Centrosome Duplication	4	0.634921	0.925922	betaTub97EF,Grip84,Rcd5,RpL4	475	131	10996	0.706854	1	0.999983	100	1
GOTERM_BP_ALL	GO:0051301	Cell Division	15	2.38095	0.568596	pbl,Dref,Exo84,pelo,Rint1,CSN5,RecQ4,hd,alphaTub84D,Cap-G,Zif,aurB,egg,Arv1,dpp	475	331	10996	1.04907	1	0.996882	100	1
GOTERM_BP_ALL	GO:0051321	Meiotic Cell Cycle	12	1.90476	0.826007	pbl,vtd,RanGAP,Sce,aurB,egg,Exo84,wisp,Grip84,grp,pelo,Rint1	475	322	10996	0.862713	1	0.999745	100	1
GOTERM_BP_ALL	GO:0051336	Regulation Of Hydrolase Activity	13	2.06349	0.109704	CG34408,pbl,CG4552,EndoGI,RanGAP,Nf1,Trs31,ArfGAP3,viaf,lok,Spn42Dd,conu,CenB1A	475	187	10996	1.60932	1	0.892262	87.6339	0.876339
GOTERM_BP_ALL	GO:0051345	Positive Regulation Of Hydrolase Activity	7	1.11111	0.299277	CG34408,pbl,RanGAP,Nf1,Trs31,lok,conu	475	105	10996	1.5433	1	0.97675	99.8334	0.998334
GOTERM_BP_ALL	GO:0051603	Proteolysis Involved In Cellular Protein Catabolic Process	20	3.1746	0.0775852	RYBP,Rpt4,Lon,Rpn9,Prosbeta2,Prosbeta3,Vps36,Pink1,Usp10,lsn,Der-2,CSN5,Rpt2,jet,CG11459,Rpn12,wds,Usp8,CG10435,Rpn3	475	310	10996	1.49351	1	0.860176	76.6065	0.766065
GOTERM_BP_ALL	GO:0051607	Defense Response To Virus	4	0.634921	0.16855	FoxK,IKKbeta,Listericin,Tab2	475	33	10996	2.806	1	0.945117	96.3857	0.963857
GOTERM_BP_ALL	GO:0051640	Organelle Localization	10	1.5873	0.809192	Lam,Syx17,Nup98-96,Syngr,lqfR,Exo84,Pink1,wisp,stac,Ns3	475	264	10996	0.876874	1	0.999679	100	1
GOTERM_BP_ALL	GO:0051641	Cellular Localization	45	7.14286	0.226768	noi,Syngr,Vps8,lqfR,Pink1,cos,CG10420,stac,lsn,Ns3,ttm50,Vps16A,Lam,lace,RanGAP,cher,hook,tud,rempA,wisp,GCC88,boca,CG33298,Kr-h2,pbl,Lsd-1,spn-F,CG7791,Vps36,CG9915,Exo84,Trs33,Tab2,CG18178,Npc2h,CG6404,Syx17,euc,Nup98-96,Trs31,Ranbp11,Vps13,cmpy,DCTN5-p25,Arv1	475	908	10996	1.14728	1	0.962386	99.0207	0.990207
GOTERM_BP_ALL	GO:0051648	Vesicle Localization	5	0.793651	0.847786	Syx17,Syngr,lqfR,Exo84,stac	475	137	10996	0.844871	1	0.999824	100	1
GOTERM_BP_ALL	GO:0051649	Establishment Of Localization In Cell	39	6.19048	0.0830521	noi,Syngr,Vps8,lqfR,Pink1,cos,CG10420,stac,lsn,Ns3,ttm50,Vps16A,Lam,RanGAP,cher,hook,tud,rempA,wisp,GCC88,boca,CG33298,CG7791,Vps36,CG9915,Exo84,Trs33,CG18178,Tab2,Npc2h,Syx17,euc,Nup98-96,Trs31,Vps13,Ranbp11,cmpy,DCTN5-p25,Arv1	475	699	10996	1.2916	1	0.864335	78.9788	0.789788
GOTERM_BP_ALL	GO:0051650	Establishment Of Vesicle Localization	5	0.793651	0.831099	Syx17,Syngr,lqfR,Exo84,stac	475	133	10996	0.870281	1	0.999767	100	1
GOTERM_BP_ALL	GO:0051656	Establishment Of Organelle Localization	9	1.42857	0.796354	Lam,Syx17,Syngr,lqfR,Exo84,Pink1,wisp,stac,Ns3	475	234	10996	0.890364	1	0.999637	100	1
GOTERM_BP_ALL	GO:0051674	Localization Of Cell	14	2.22222	0.734625	Bug22,pyr,pbl,Dsor1,CG4552,Mdr49,wol,gus,CSN5,kuz,so,if,Raf,dpp	475	346	10996	0.936684	1	0.999189	100	1
GOTERM_BP_ALL	GO:0051704	Multi-Organism Process	78	12.381	0.294438	AttA,twz,cos,Listericin,Cbp20,nmd,SPH93,Wwox,5-HT7,RecQ4,TSG101,hd,Lam,IM4,Spn42Dd,wisp,Grip84,boca,grass,pbl,Psi,spn-F,mop,H15,TotM,ppan,Exo84,CecA2,Tab2,pelo,gus,Drsl5,NimB3,DMAP1,dati,Cap-G,kuz,FoxK,Sp212,egg,dpp,pll,Rpt4,Gbp1,Drsl4,noi,IKKbeta,Doa,lqfR,lsn,Der-2,Mdr49,lili,so,cher,lok,tud,CG4325,if,out,Bug22,Dsor1,CG4552,Vps36,Yp2,polybromo,GILT1,CSN5,Tep4,JhI-21,Sce,IM33,aurB,Lar,Vps60,DCTN5…	475	1677	10996	1.07672	1	0.976292	99.8114	0.998114
GOTERM_BP_ALL	GO:0051707	Response To Other Organism	28	4.44444	0.00376625	pll,Drsl4,Gbp1,AttA,IKKbeta,Listericin,Der-2,SPH93,Wwox,wisp,CG4325,Spn42Dd,IM4,grass,mop,TotM,CecA2,Tab2,GILT1,Drsl5,Tep4,NimB3,JhI-21,DMAP1,FoxK,IM33,Sp212,CG17919	475	361	10996	1.79553	0.999987	0.482979	6.56226	0.0656226
GOTERM_BP_ALL	GO:0051716	Cellular Response To Stimulus	116	18.4127	0.00405903	Prosbeta2,cos,Listericin,Cbp20,Leash,5-HT7,RASSF8,RecQ4,RanGAP,wds,Nf1,CG4168,Gbeta5,rictor,CG34408,boca,grass,pbl,EndoGI,mop,Cyp6v1,RpII15,Tab2,Gadd45,Ext2,NimB3,Arl4,CG7637,CngB,teq,Tsp42Ef,conu,mrn,Rcd5,pll,RagA-B,Tip60,Slmap,Doa,CG11920,Gnf1,lok,if,Dsor1,mthl15,FMRFaR,Dh44-R2,ETHR,CG14130,Bili,Syx17,trk,CG7510,Vps60,St1,Fib,Raf,Prosbeta3,cv-d,Usp10,Wwox,CG6961,CG9107,CG3209,lace,Cyp28a5,sNPF,…	475	2127	10996	1.2625	0.999994	0.470705	7.05498	0.0705498
GOTERM_BP_ALL	GO:0051726	Regulation Of Cell Cycle	22	3.49206	0.0905352	rept,Dsor1,noi,Dref,CG15237,CycY,grp,RpII15,CG9293,Gadd45,CG8273,RecQ4,MED8,CSN5,CG31687,wds,lok,aurB,Grip84,Rcd5,Raf,ebi	475	356	10996	1.43059	1	0.874296	81.8597	0.818597
GOTERM_BP_ALL	GO:0051960	Regulation Of Nervous System Development	11	1.74603	0.873435	pyr,pbl,kuz,Top3beta,spn-F,Nf1,Lar,rictor,atl,Syn1,Raf	475	313	10996	0.81356	1	0.999901	100	1
GOTERM_BP_ALL	GO:0051962	Positive Regulation Of Nervous System Development	5	0.793651	0.631002	pyr,pbl,Top3beta,spn-F,Raf	475	100	10996	1.15747	1	0.997806	100	1
GOTERM_BP_ALL	GO:0051963	Regulation Of Synapse Assembly	4	0.634921	0.859034	Top3beta,Nf1,atl,Syn1	475	110	10996	0.841799	1	0.999864	100	1
GOTERM_BP_ALL	GO:0055065	Metal Ion Homeostasis	4	0.634921	0.764492	Gbp1,Hmt-1,MtnB,FMRFaR	475	92	10996	1.0065	1	0.999454	100	1
GOTERM_BP_ALL	GO:0055080	Cation Homeostasis	5	0.793651	0.822201	Gbp1,Hmt-1,MtnB,FMRFaR,Raf	475	131	10996	0.883568	1	0.999732	100	1
GOTERM_BP_ALL	GO:0055082	Cellular Chemical Homeostasis	5	0.793651	0.81292	Gbp1,Hmt-1,FMRFaR,CG2818,Raf	475	129	10996	0.897266	1	0.999697	100	1
GOTERM_BP_ALL	GO:0055085	Transmembrane Transport	29	4.60317	0.148333	CG31547,CG18281,Hmt-1,CG32669,CG10420,Mdr49,ttm50,rtv,CG8785,nAChRalpha4,MFS9,CG7627,out,Task7,CG6231,CG14744,sut2,CG31103,CG18788,CG14439,CG31272,Atet,CG4462,JhI-21,CG5805,CG30394,CG31668,CngB,CG7510	475	528	10996	1.27147	1	0.929421	94.4321	0.944321
GOTERM_BP_ALL	GO:0055086	Nucleobase-Containing Small Molecule Metabolic Process	15	2.38095	0.639939	l(2)k01209,CG8525,CG11883,Pink1,CG8080,CG6145,CG8891,CG12895,Mocs1,CG8360,b,Nf1,viaf,CG12065,CG7059	475	347	10996	1.0007	1	0.997857	100	1
GOTERM_BP_ALL	GO:0055114	Oxidation-Reduction Process	30	4.7619	0.283157	Cyp4ac3,Pink1,Cyp4ac1,Cyp4ac2,Nmdmc,CG8665,Sptr,Cyp28a5,CG10495,CG31075,CG9512,CG9319,CG8399,CG1434,Cyp6v1,CG4199,Cyp305a1,CG3999,GILT1,CG12895,CG31648,SdhA,CG4860,T3dh,Mfe2,GILT3,Adi1,D2hgdh,CG31673,CG4592	475	598	10996	1.16134	1	0.975753	99.7492	0.997492
GOTERM_BP_ALL	GO:0060033	Anatomical Structure Regression	4	0.634921	0.882188	mri,rept,Doa,CecA2	475	116	10996	0.798258	1	0.999921	100	1
GOTERM_BP_ALL	GO:0060255	Regulation Of Macromolecule Metabolic Process	79	12.5397	0.581391	Dref,mRpL39,cv-d,Lmx1a,cos,Cbp20,Spn28Dc,Maf1,RecQ4,MED8,Lam,mtTFB2,msl-1,wds,Pfdn5,sNPF,Spn42Dd,Rpn3,snRNP-U1-C,nom,bsh,Psi,Nf-YC,EndoGI,H15,B52,Rfx,CycY,dre4,CG8273,gus,DMAP1,Nup98-96,vtd,FoxK,bru2,U2af38,Bin1,Spn55B,egg,mrn,Rcd5,dpp,rept,pll,Rpt4,phtf,Tip60,msl-3,Slmap,Doa,Gnf1,Oli,Rpt2,CG9246,lili,so,PTP-ER,lok,Ino80,repo,CG7059,Dsor1,CG43902,Lon,CG9915,SCCRO4,polybromo,Nelf-A,CSN5,trk,Sce,CG…	475	1838	10996	0.994999	1	0.997211	100	1
GOTERM_BP_ALL	GO:0060271	Cilium Morphogenesis	5	0.793651	0.454688	Bug22,CG15666,dnd,CG8116,rempA	475	80	10996	1.44684	1	0.992925	99.9982	0.999982
GOTERM_BP_ALL	GO:0060284	Regulation Of Cell Development	7	1.11111	0.977335	pyr,pbl,kuz,spn-F,Lar,rictor,Raf	475	269	10996	0.602403	1	1	100	1
GOTERM_BP_ALL	GO:0060341	Regulation Of Cellular Localization	6	0.952381	0.727233	lace,noi,spn-F,CG9915,cos,Tab2	475	140	10996	0.99212	1	0.999151	100	1
GOTERM_BP_ALL	GO:0060429	Epithelium Development	50	7.93651	0.611902	rept,Rpt4,dnd,Hydr2,frtz,cv-d,cos,stac,nmd,grp,pasi1,Sam-S,Bx42,TSG101,RecQ4,Lam,hd,lace,so,cher,if,boca,CG9572,Myo31DF,pbl,Dsor1,Rab30,Zpr1,CG4552,mop,H15,ppan,fj,polybromo,smp-30,CSN5,gus,ImpE1,CG14204,Cap-G,kuz,Usp8,Sce,GckIII,Vps60,egg,Idgf2,dpp,Raf,ebi	475	1171	10996	0.988449	1	0.997548	100	1
GOTERM_BP_ALL	GO:0060446	Branching Involved In Open Tracheal System Development	8	1.26984	0.0449404	Lam,dnd,Zpr1,GckIII,stac,Raf,dpp,TSG101	475	76	10996	2.43679	1	0.842246	56.269	0.56269
GOTERM_BP_ALL	GO:0060541	Respiratory System Development	12	1.90476	0.553746	Lam,dnd,Zpr1,GckIII,fj,stac,if,pasi1,rtv,Raf,dpp,TSG101	475	257	10996	1.08091	1	0.996549	100	1
GOTERM_BP_ALL	GO:0060548	Negative Regulation Of Cell Death	5	0.793651	0.760469	RYBP,Tip60,Pink1,Raf,ebi	475	119	10996	0.972667	1	0.999419	100	1
GOTERM_BP_ALL	GO:0060562	Epithelial Tube Morphogenesis	23	3.65079	0.783525	Myo31DF,rept,pbl,dnd,Rab30,Zpr1,frtz,cv-d,cos,stac,fj,polybromo,smp-30,gus,TSG101,Lam,ImpE1,Usp8,so,GckIII,if,Raf,dpp	475	587	10996	0.907049	1	0.999585	100	1
GOTERM_BP_ALL	GO:0060968	Regulation Of Gene Silencing	4	0.634921	0.668227	msl-1,msl-3,egg,polybromo	475	79	10996	1.17213	1	0.998506	100	1
GOTERM_BP_ALL	GO:0061024	Membrane Organization	16	2.53968	0.18917	boca,CG33298,CG10420,Exo84,Pink1,wol,Vps16A,ttm50,CG14130,pelo,CG6404,Syx17,Lam,CG42321,atl,Arv1	475	270	10996	1.37182	1	0.949305	97.6995	0.976995
GOTERM_BP_ALL	GO:0061025	Membrane Fusion	4	0.634921	0.586418	Syx17,Pink1,atl,Vps16A	475	70	10996	1.32283	1	0.997251	100	1
GOTERM_BP_ALL	GO:0061057	Peptidoglycan Recognition Protein Signaling Pathway	4	0.634921	0.0744146	Gbp1,IKKbeta,Listericin,Tab2	475	23	10996	4.026	1	0.864455	75.117	0.75117
GOTERM_BP_ALL	GO:0061061	Muscle Structure Development	11	1.74603	0.804745	Bug22,Mp20,pll,pyr,Zasp66,kuz,nom,HmgD,atl,if,dpp	475	289	10996	0.881122	1	0.999655	100	1
GOTERM_BP_ALL	GO:0061138	Morphogenesis Of A Branching Epithelium	8	1.26984	0.0449404	Lam,dnd,Zpr1,GckIII,stac,Raf,dpp,TSG101	475	76	10996	2.43679	1	0.842246	56.269	0.56269
GOTERM_BP_ALL	GO:0061564	Axon Development	11	1.74603	0.930424	fend,pbl,kuz,Nf-YC,EndoGI,cher,wrapper,Lar,Oli,if,CSN5	475	343	10996	0.742403	1	0.999985	100	1
GOTERM_BP_ALL	GO:0061640	Cytoskeleton-Dependent Cytokinesis	6	0.952381	0.508602	Cap-G,pbl,alphaTub84D,aurB,Exo84,Rint1	475	109	10996	1.27428	1	0.995232	99.9997	0.999997
GOTERM_BP_ALL	GO:0065003	Macromolecular Complex Assembly	28	4.44444	0.52479	Rpt4,rept,Dref,Vps8,twz,stac,Vps16A,LSm3,Maf1,Rpt2,CG9107,msl-1,Or43a,rictor,Grip84,RpLP0-like,atl,snRNP-U1-C,Kr-h2,Lon,Rpn9,Exo84,ppan,B52,CG6404,Rpn12,CG31648,Taf10	475	625	10996	1.0371	1	0.995745	99.9998	0.999998
GOTERM_BP_ALL	GO:0065004	Protein-Dna Complex Assembly	5	0.793651	0.96116	Rpt2,Rpt4,msl-1,Dref,Taf10	475	185	10996	0.625661	1	0.999998	100	1
GOTERM_BP_ALL	GO:0065007	Biological Regulation	210	33.3333	0.01005	Dref,Listericin,RecQ4,MED8,mtTFB2,RanGAP,wds,Pfdn5,CG42321,wisp,Grip84,CG34408,bsh,mop,EndoGI,CG4199,RpII15,Rfx,Tab2,Ext2,Arl4,CG4860,Trs31,teq,CngB,FKBP59,mrn,v,Slmap,CG6495,Gnf1,pasi1,CG9293,Mp20,so,cher,lok,repo,Fur2,CG9512,if,CG2818,CG7059,Dsor1,FMRFaR,SCCRO4,CG11007,CG14130,Npc2h,Syx17,viaf,Taf10,CG7510,Vps60,CG3726,CG5608,Maf1,CG3209,Rpn3,Hsc70-5,Nf-YC,Zpr1,Exo84,CycY,DMAP1,dati,kuz,Nup98-9…	475	4274	10996	1.13743	1	0.565641	16.6143	0.166143
GOTERM_BP_ALL	GO:0065008	Regulation Of Biological Quality	54	8.57143	0.67444	Dref,cos,stac,rtv,Nf1,CG42321,sNPF,rictor,Hsc70-5,atl,pbl,Zpr1,EndoGI,CG4199,Exo84,fj,Syn1,dati,kuz,CG4860,CngB,teq,CG7637,Vps13,Arv1,dpp,CG3618,Tip60,Gbp1,Syngr,Hmt-1,lqfR,pasi1,Mp20,MtnB,CG9512,CG2818,if,Task7,CG33298,Lsd-1,CG5027,FMRFaR,CG11007,smp-30,CG14130,Npc2h,CSN5,Syx17,Top3beta,adp,Lar,ebi,Raf	475	1292	10996	0.967548	1	0.998592	100	1
GOTERM_BP_ALL	GO:0065009	Regulation Of Molecular Function	20	3.1746	0.239346	CG34408,pbl,CG4552,EndoGI,SCCRO4,CG5608,cos,fj,CycY,rtv,CSN5,RanGAP,Nf1,ArfGAP3,Trs31,viaf,lok,Spn42Dd,conu,CenB1A	475	368	10996	1.25812	1	0.965739	99.2709	0.992709
GOTERM_BP_ALL	GO:0070085	Glycosylation	5	0.793651	0.717419	CG3792,CG9536,CG8668,wol,Ext2	475	112	10996	1.03346	1	0.999059	100	1
GOTERM_BP_ALL	GO:0070201	Regulation Of Establishment Of Protein Localization	5	0.793651	0.529377	Bili,noi,cos,cmpy,Tab2	475	88	10996	1.31531	1	0.995761	99.9999	0.999999
GOTERM_BP_ALL	GO:0070271	Protein Complex Biogenesis	17	2.69841	0.799706	Kr-h2,Rpt4,Lon,Rpn9,twz,B52,Exo84,stac,Vps16A,Maf1,CG6404,Rpt2,Rpn12,CG31648,Or43a,Grip84,atl	475	442	10996	0.890364	1	0.999648	100	1
GOTERM_BP_ALL	GO:0070371	Erk1 And Erk2 Cascade	5	0.793651	0.0921537	Dsor1,Slmap,PTP-ER,sNPF,Raf	475	40	10996	2.89368	1	0.871571	82.4317	0.824317
GOTERM_BP_ALL	GO:0070372	Regulation Of Erk1 And Erk2 Cascade	5	0.793651	0.0921537	Dsor1,Slmap,PTP-ER,sNPF,Raf	475	40	10996	2.89368	1	0.871571	82.4317	0.824317
GOTERM_BP_ALL	GO:0070374	Positive Regulation Of Erk1 And Erk2 Cascade	4	0.634921	0.201466	Dsor1,Slmap,sNPF,Raf	475	36	10996	2.57216	1	0.954749	98.2523	0.982523
GOTERM_BP_ALL	GO:0070646	Protein Modification By Small Protein Removal	4	0.634921	0.535768	CG4452,Usp8,Usp10,CSN5	475	65	10996	1.42458	1	0.995949	99.9999	0.999999
GOTERM_BP_ALL	GO:0070647	Protein Modification By Small Protein Conjugation Or Removal	15	2.38095	0.68531	CG1812,UbcE2M,Pink1,SCCRO4,CG14322,Usp10,CSN5,CG4452,jet,Usp8,CG32486,Sce,CG14646,CG4325,CG15097	475	358	10996	0.96995	1	0.998667	100	1
GOTERM_BP_ALL	GO:0070727	Cellular Macromolecule Localization	27	4.28571	0.253401	noi,Vps8,CG10420,cos,lsn,Vps16A,ttm50,Lam,RanGAP,tud,wisp,GCC88,boca,Kr-h2,CG33298,pbl,Lsd-1,spn-F,CG7791,Vps36,Exo84,Tab2,Syx17,CG6404,Nup98-96,Vps13,Ranbp11	475	524	10996	1.19282	1	0.970287	99.4787	0.994787
GOTERM_BP_ALL	GO:0070848	Response To Growth Factor	6	0.952381	0.270414	pyr,Zpr1,lili,cv-d,cmpy,dpp	475	81	10996	1.71478	1	0.973158	99.6556	0.996556
GOTERM_BP_ALL	GO:0070887	Cellular Response To Chemical Stimulus	20	3.1746	0.239346	RagA-B,pyr,Gbp1,Lon,Zpr1,Cyp6v1,cv-d,Cbp20,Der-2,Ns3,ETHR,Dh44-R2,CG3209,Cyp28a5,mAChR-A,lili,sNPF,St1,cmpy,dpp	475	368	10996	1.25812	1	0.965739	99.2709	0.992709
GOTERM_BP_ALL	GO:0070897	Dna-Templated Transcriptional Preinitiation Complex Assembly	4	0.634921	0.157953	Rpt2,Rpt4,Dref,Taf10	475	32	10996	2.89368	1	0.934932	95.4611	0.954611
GOTERM_BP_ALL	GO:0070925	Organelle Assembly	20	3.1746	0.129452	Bug22,CG15666,pbl,dnd,CG8116,mop,ppan,lsn,grp,LSm3,TSG101,CG9107,Zasp66,rempA,rictor,wisp,Grip84,RpLP0-like,if,Rcd5	475	333	10996	1.39036	1	0.916426	91.7397	0.917397
GOTERM_BP_ALL	GO:0071103	Dna Conformation Change	7	1.11111	0.935777	Cap-G,Top3beta,Slbp,EndoGI,aurB,SMC2,RecQ4	475	230	10996	0.704549	1	0.999989	100	1
GOTERM_BP_ALL	GO:0071310	Cellular Response To Organic Substance	15	2.38095	0.249087	RagA-B,pyr,Gbp1,Zpr1,cv-d,Cbp20,Der-2,Ns3,ETHR,Dh44-R2,CG3209,lili,sNPF,cmpy,dpp	475	264	10996	1.31531	1	0.968598	99.4218	0.994218
GOTERM_BP_ALL	GO:0071363	Cellular Response To Growth Factor Stimulus	6	0.952381	0.262122	pyr,Zpr1,lili,cv-d,cmpy,dpp	475	80	10996	1.73621	1	0.972263	99.578	0.99578
GOTERM_BP_ALL	GO:0071417	Cellular Response To Organonitrogen Compound	4	0.634921	0.503747	RagA-B,Gbp1,sNPF,Ns3	475	62	10996	1.49351	1	0.995069	99.9997	0.999997
GOTERM_BP_ALL	GO:0071495	Cellular Response To Endogenous Stimulus	13	2.06349	0.0731621	pyr,CG3209,RagA-B,Gbp1,Zpr1,lili,cv-d,sNPF,cmpy,Ns3,ETHR,Dh44-R2,dpp	475	174	10996	1.72956	1	0.866825	74.5043	0.745043
GOTERM_BP_ALL	GO:0071496	Cellular Response To External Stimulus	13	2.06349	0.00630884	RagA-B,CG4866,CG11920,Ns3,Vps16A,Syx17,CG9107,CG30349,CG7637,rictor,Fib,CG7728,Raf	475	122	10996	2.46675	1	0.501743	10.7601	0.107601
GOTERM_BP_ALL	GO:0071702	Organic Substance Transport	48	7.61905	0.00716955	CG31547,CG2930,Gbp1,noi,Hmt-1,cv-d,Vps8,CG3009,Doa,cos,CG10420,lsn,Ns3,ttm50,Vps16A,RASSF8,TSG101,CG8785,RanGAP,Oatp74D,CG42321,tud,rempA,GCC88,boca,sut2,CG33298,Lsd-1,CG7791,Vps36,CG9915,Tab2,CG18178,Npc2h,JhI-21,Syx17,CG8908,euc,CG30394,Nup98-96,Vps13,Ranbp11,Vps60,cmpy,Strumpellin,Apoltp,Arv1,Oatp33Ea	475	758	10996	1.46593	1	0.509741	12.1404	0.121404
GOTERM_BP_ALL	GO:0071704	Organic Substance Metabolic Process	255	40.4762	0.520197	Dref,Vps8,l(2)37Cb,MED8,RecQ4,Bx42,CG8891,CG4452,CG3792,CG4467,mtTFB2,Pfdn5,wds,c12.1,CG32486,wisp,CG1812,bsh,mop,EndoGI,CG14322,RpII15,Rfx,Tab2,Ext2,AsnRS,CG4860,teq,Mfe2,Sp212,CG3530,mrn,Slmap,v,CG6495,Cda5,Nmdmc,CG11920,Gnf1,CG9293,CG11412,so,lok,Fur2,repo,CG9512,CG7059,CG2818,CG11029,Dsor1,SCCRO4,CG14130,Rpn12,Hmgs,Taf10,viaf,CG10435,CG3726,RpL31,CG5608,CG8665,LSm3,Maf1,CG9107,Sptr,Eip55E,CG1…	475	5893	10996	1.00172	1	0.995554	99.9998	0.999998
GOTERM_BP_ALL	GO:0071705	Nitrogen Compound Transport	13	2.06349	0.259345	CG31547,CG2930,Gbp1,Hmt-1,Vps36,CG9915,CG18178,RASSF8,CG8785,JhI-21,Nup98-96,CG30394,tud	475	224	10996	1.3435	1	0.971413	99.5485	0.995485
GOTERM_BP_ALL	GO:0071772	Response To Bmp	4	0.634921	0.16855	lili,cv-d,cmpy,dpp	475	33	10996	2.806	1	0.945117	96.3857	0.963857
GOTERM_BP_ALL	GO:0071773	Cellular Response To Bmp Stimulus	4	0.634921	0.157953	lili,cv-d,cmpy,dpp	475	32	10996	2.89368	1	0.934932	95.4611	0.954611
GOTERM_BP_ALL	GO:0071822	Protein Complex Subunit Organization	19	3.01587	0.841999	rept,Kr-h2,Rpt4,Tip60,Lon,Rpn9,twz,B52,Exo84,stac,Vps16A,Maf1,CG6404,Rpt2,Rpn12,CG31648,Or43a,Grip84,atl	475	510	10996	0.862431	1	0.999807	100	1
GOTERM_BP_ALL	GO:0071824	Protein-Dna Complex Subunit Organization	8	1.26984	0.861113	Rpt2,Rpt4,rept,msl-1,Tip60,Dref,Taf10,mrn	475	226	10996	0.81945	1	0.999869	100	1
GOTERM_BP_ALL	GO:0071826	Ribonucleoprotein Complex Subunit Organization	10	1.5873	0.236531	CG9107,rept,Vps8,tud,rictor,B52,ppan,RpLP0-like,LSm3,snRNP-U1-C	475	157	10996	1.47449	1	0.965127	99.2208	0.992208
GOTERM_BP_ALL	GO:0071840	Cellular Component Organization Or Biogenesis	165	26.1905	0.076068	Dref,mRpL39,frtz,Vps8,twz,cos,CG10420,mRpL32,Tcp-1eta,RecQ4,CG6145,Pex23,CG8891,hd,dpr18,msl-1,mtTFB2,RanGAP,wds,Nf1,CG42321,rictor,wisp,Grip84,CenB1A,atl,snRNP-U1-C,boca,scramb1,pbl,CG8116,mop,EndoGI,Rfx,RpII15,Syn1,Tab2,Zasp66,Cap-G,mRpL46,CG7637,Bin1,mrn,Rcd5,RagA-B,Tip60,Doa,CG11920,Gnf1,pasi1,CG9293,Mp20,CG9246,CG11412,wrapper,cher,mtm,tud,repo,HmgD,if,Lsd-1,Rpn9,CG7791,Nelf-A,CG14130,ETHR,S…	475	3463	10996	1.10299	1	0.863669	75.9046	0.759046
GOTERM_BP_ALL	GO:0072001	Renal System Development	4	0.634921	0.668227	pyr,pbl,kuz,dpp	475	79	10996	1.17213	1	0.998506	100	1
GOTERM_BP_ALL	GO:0072329	Monocarboxylic Acid Catabolic Process	4	0.634921	0.318513	CG4860,Mfe2,CG9319,CG4592	475	46	10996	2.013	1	0.979277	99.899	0.99899
GOTERM_BP_ALL	GO:0072358	Cardiovascular System Development	4	0.634921	0.859034	pyr,kuz,H15,dpp	475	110	10996	0.841799	1	0.999864	100	1
GOTERM_BP_ALL	GO:0072359	Circulatory System Development	4	0.634921	0.859034	pyr,kuz,H15,dpp	475	110	10996	0.841799	1	0.999864	100	1
GOTERM_BP_ALL	GO:0072521	Purine-Containing Compound Metabolic Process	5	0.793651	0.998187	Mocs1,CG12895,Nf1,Pink1,CG7059	475	278	10996	0.416357	1	1	100	1
GOTERM_BP_ALL	GO:0072594	Establishment Of Protein Localization To Organelle	12	1.90476	0.150544	GCC88,Nup98-96,noi,CG7791,Vps36,Ranbp11,Vps13,cos,CG10420,lsn,ttm50,Tab2	475	179	10996	1.55192	1	0.931372	94.6863	0.946863
GOTERM_BP_ALL	GO:0080090	Regulation Of Primary Metabolic Process	85	13.4921	0.379171	Dref,mRpL39,cv-d,Lmx1a,cos,CG5608,Cbp20,Spn28Dc,Maf1,RecQ4,MED8,Lam,mtTFB2,msl-1,wds,Pfdn5,Nf1,sNPF,Spn42Dd,Rpn3,snRNP-U1-C,mri,nom,bsh,Psi,Nf-YC,EndoGI,H15,B52,Rfx,CycY,dre4,CG8273,gus,DMAP1,FoxK,bru2,U2af38,Bin1,Spn55B,egg,mrn,Rcd5,dpp,rept,pll,phtf,Rpt4,Tip60,msl-3,Slmap,CG6495,Doa,Pink1,Gnf1,Oli,Rpt2,CG9548,CG9246,lili,so,PTP-ER,lok,Ino80,Fur2,repo,CG7059,Lsd-1,Dsor1,CG43902,Lon,CG9915,SCCRO4…	475	1878	10996	1.04777	1	0.987212	99.9811	0.999811
GOTERM_BP_ALL	GO:0080134	Regulation Of Response To Stress	12	1.90476	0.590037	CG6961,DMAP1,IKKbeta,ubl,lok,Doa,CG4168,Listericin,Tab2,Spn28Dc,ebi,GILT1	475	264	10996	1.05225	1	0.997267	100	1
GOTERM_BP_ALL	GO:0090066	Regulation Of Anatomical Structure Size	10	1.5873	0.654445	pbl,kuz,Lar,sNPF,rictor,fj,smp-30,pasi1,rtv,dpp	475	228	10996	1.01533	1	0.998193	100	1
GOTERM_BP_ALL	GO:0090092	Regulation Of Transmembrane Receptor Protein Serine/Threonine Kinase Signaling Pathway	4	0.634921	0.492824	lili,cv-d,cmpy,dpp	475	61	10996	1.518	1	0.994485	99.9995	0.999995
GOTERM_BP_ALL	GO:0090130	Tissue Migration	9	1.42857	0.566114	pyr,pbl,kuz,Dsor1,CG4552,if,wol,Raf,dpp	475	188	10996	1.10822	1	0.996841	100	1
GOTERM_BP_ALL	GO:0090132	Epithelium Migration	6	0.952381	0.892952	kuz,Dsor1,CG4552,if,Raf,dpp	475	180	10996	0.771649	1	0.999943	100	1
GOTERM_BP_ALL	GO:0090304	Nucleic Acid Metabolic Process	96	15.2381	0.363128	Dref,mRpL39,cv-d,Lmx1a,Vps8,l(2)37Cb,cos,Cbp20,FLASH,LSm3,Bx42,Maf1,RecQ4,MED8,CG9107,Lam,hd,mtTFB2,msl-1,Slbp,Pfdn5,c12.1,CG10495,pit,wisp,RpLP0-like,snRNP-U1-C,CG5589,bsh,nom,Psi,Zpr1,Nf-YC,EndoGI,H15,B52,CG4866,RpII15,Rfx,Cpsf100,dre4,CG8273,pelo,DMAP1,vtd,AsnRS,FoxK,CG7637,U2af38,Bin1,egg,mrn,Rcd5,CG3817,dpp,rept,phtf,Rpt4,Tip60,msl-3,noi,Doa,CG11920,Gnf1,Oli,Rpt2,CG9548,CG9246,lili,so,lok,In…	475	2126	10996	1.04532	1	0.985834	99.9701	0.999701
GOTERM_BP_ALL	GO:0090407	Organophosphate Biosynthetic Process	8	1.26984	0.81417	Mocs1,l(2)k01209,Nf1,CG5991,PTPMT1,CG8080,wol,CG6145	475	212	10996	0.873565	1	0.999702	100	1
GOTERM_BP_ALL	GO:0090596	Sensory Organ Morphogenesis	13	2.06349	0.866744	Lam,Dref,ArfGAP3,so,PTP-ER,Lar,Doa,hook,fj,pelo,dpp,CSN5,ebi	475	364	10996	0.826767	1	0.99989	100	1
GOTERM_BP_ALL	GO:0097352	Autophagosome Maturation	4	0.634921	0.0995302	Pex23,Syx17,Epg5,Vps16A	475	26	10996	3.56146	1	0.878188	84.8297	0.848297
GOTERM_BP_ALL	GO:0097479	Synaptic Vesicle Localization	5	0.793651	0.803247	Syx17,Syngr,lqfR,Exo84,stac	475	127	10996	0.911397	1	0.999656	100	1
GOTERM_BP_ALL	GO:0097480	Establishment Of Synaptic Vesicle Localization	5	0.793651	0.787984	Syx17,Syngr,lqfR,Exo84,stac	475	124	10996	0.933447	1	0.999601	100	1
GOTERM_BP_ALL	GO:0097485	Neuron Projection Guidance	8	1.26984	0.953434	fend,kuz,Nf-YC,EndoGI,cher,Lar,Oli,if	475	273	10996	0.678373	1	0.999996	100	1
GOTERM_BP_ALL	GO:0097576	Vacuole Fusion	4	0.634921	0.108566	Pex23,Syx17,Epg5,Vps16A	475	27	10996	3.42955	1	0.89116	87.3466	0.873466
GOTERM_BP_ALL	GO:0097659	Nucleic Acid-Templated Transcription	52	8.25397	0.680203	Dref,cv-d,Lmx1a,cos,MED8,Maf1,Lam,msl-1,mtTFB2,Pfdn5,nom,bsh,Nf-YC,H15,B52,Rfx,RpII15,dre4,DMAP1,FoxK,Bin1,egg,mrn,Rcd5,dpp,Rpt4,phtf,rept,Tip60,msl-3,Gnf1,Oli,Rpt2,CG9246,lili,so,lok,repo,Ino80,CG9915,polybromo,Nelf-A,CG18178,trk,Rpb10,CG45071,Sce,Taf10,cmpy,CG3726,ebi,Raf	475	1247	10996	0.965335	1	0.998664	100	1
GOTERM_BP_ALL	GO:0098542	Defense Response To Other Organism	19	3.01587	0.0542011	grass,pll,Drsl4,Gbp1,AttA,TotM,IKKbeta,Listericin,Der-2,SPH93,Wwox,CecA2,Tab2,Drsl5,GILT1,JhI-21,NimB3,FoxK,Spn42Dd	475	277	10996	1.58787	1	0.84121	63.2996	0.632996
GOTERM_BP_ALL	GO:0098602	Single Organism Cell Adhesion	5	0.793651	0.668944	Gbp1,mop,wrapper,if,alpha-Est5	475	105	10996	1.10236	1	0.998505	100	1
GOTERM_BP_ALL	GO:0098609	Cell-Cell Adhesion	6	0.952381	0.738587	Gbp1,mop,wrapper,Lar,if,alpha-Est5	475	142	10996	0.978147	1	0.999222	100	1
GOTERM_BP_ALL	GO:0098655	Cation Transmembrane Transport	4	0.634921	0.95278	Task7,nAChRalpha4,Hmt-1,rtv	475	145	10996	0.638606	1	0.999996	100	1
GOTERM_BP_ALL	GO:0098722	Asymmetric Stem Cell Division	4	0.634921	0.546178	Zif,aurB,egg,pelo	475	66	10996	1.403	1	0.996366	99.9999	0.999999
GOTERM_BP_ALL	GO:0098771	Inorganic Ion Homeostasis	6	0.952381	0.697316	Gbp1,Hmt-1,MtnB,FMRFaR,CG2818,Raf	475	135	10996	1.02887	1	0.998817	100	1
GOTERM_BP_ALL	GO:0098813	Nuclear Chromosome Segregation	10	1.5873	0.589867	CG31687,Cap-G,vtd,RanGAP,Slbp,CG15237,Sce,aurB,SMC2,grp	475	216	10996	1.07173	1	0.997295	100	1
GOTERM_BP_ALL	GO:0098916	Anterograde Trans-Synaptic Signaling	13	2.06349	0.656038	Syx17,scramb1,CG5541,Tip60,nAChRalpha4,mAChR-A,Syngr,lqfR,Exo84,Pink1,stac,rtv,5-HT7	475	302	10996	0.996501	1	0.99822	100	1
GOTERM_BP_ALL	GO:0099003	Vesicle Mediated Transport In Synapse	5	0.793651	0.730269	Syx17,Syngr,lqfR,Exo84,stac	475	114	10996	1.01533	1	0.99918	100	1
GOTERM_BP_ALL	GO:0099504	Synaptic Vesicle Cycle	6	0.952381	0.594736	Syx17,Syngr,lqfR,Exo84,stac,cmpy	475	120	10996	1.15747	1	0.997365	100	1
GOTERM_BP_ALL	GO:0099531	Presynaptic Process Involved In Chemical Synaptic Transmission	5	0.793651	0.771792	Syx17,Syngr,lqfR,Exo84,stac	475	121	10996	0.95659	1	0.999498	100	1
GOTERM_BP_ALL	GO:0099536	Synaptic Signaling	13	2.06349	0.656038	Syx17,scramb1,CG5541,Tip60,nAChRalpha4,mAChR-A,Syngr,lqfR,Exo84,Pink1,stac,rtv,5-HT7	475	302	10996	0.996501	1	0.99822	100	1
GOTERM_BP_ALL	GO:0099537	Trans-Synaptic Signaling	13	2.06349	0.656038	Syx17,scramb1,CG5541,Tip60,nAChRalpha4,mAChR-A,Syngr,lqfR,Exo84,Pink1,stac,rtv,5-HT7	475	302	10996	0.996501	1	0.99822	100	1
GOTERM_BP_ALL	GO:0099643	Signal Release From Synapse	5	0.793651	0.730269	Syx17,Syngr,lqfR,Exo84,stac	475	114	10996	1.01533	1	0.99918	100	1
GOTERM_BP_ALL	GO:0198738	Cell-Cell Signaling By Wnt	8	1.26984	0.370918	boca,Bili,pbl,Usp8,lqfR,fj,Wwox,Ext2	475	136	10996	1.36173	1	0.987034	99.9761	0.999761
GOTERM_BP_ALL	GO:1900424	Regulation Of Defense Response To Bacterium	4	0.634921	0.201466	IKKbeta,Listericin,Tab2,GILT1	475	36	10996	2.57216	1	0.954749	98.2523	0.982523
GOTERM_BP_ALL	GO:1900426	Positive Regulation Of Defense Response To Bacterium	4	0.634921	0.0908155	IKKbeta,Listericin,Tab2,GILT1	475	25	10996	3.70392	1	0.873229	81.96	0.8196
GOTERM_BP_ALL	GO:1901071	Glucosamine-Containing Compound Metabolic Process	6	0.952381	0.684738	CG14300,teq,Cda5,Idgf2,rtv,Ext2	475	133	10996	1.04434	1	0.998671	100	1
GOTERM_BP_ALL	GO:1901135	Carbohydrate Derivative Metabolic Process	21	3.33333	0.957632	CG9536,l(2)k01209,CG8525,CG14300,Cda5,Pink1,wol,rtv,Ext2,CG12895,Mocs1,CG8360,CG3792,Nf1,teq,viaf,CG8668,CG12913,CG12065,Idgf2,CG7059	475	646	10996	0.752537	1	0.999997	100	1
GOTERM_BP_ALL	GO:1901137	Carbohydrate Derivative Biosynthetic Process	10	1.5873	0.929614	CG3792,CG9536,l(2)k01209,Nf1,CG8668,viaf,CG12913,wol,rtv,Ext2	475	314	10996	0.737244	1	0.999985	100	1
GOTERM_BP_ALL	GO:1901293	Nucleoside Phosphate Biosynthetic Process	4	0.634921	0.934762	l(2)k01209,Nf1,CG8080,CG6145	475	135	10996	0.68591	1	0.999988	100	1
GOTERM_BP_ALL	GO:1901360	Organic Cyclic Compound Metabolic Process	123	19.5238	0.235755	mRpL39,Dref,Vps8,l(2)37Cb,cos,Cbp20,Bx42,RecQ4,CG6145,MED8,hd,CG8891,mtTFB2,msl-1,Pfdn5,Nf1,c12.1,CG10495,wisp,snRNP-U1-C,bsh,nom,EndoGI,Hsl,Rfx,RpII15,CG8273,yellow-f2,AsnRS,CG7637,Bin1,CG14906,mrn,Rcd5,CG8525,Tip60,v,Doa,Nmdmc,CG11920,Gnf1,CG9548,CG9246,so,lok,repo,CG9512,CG7059,Nelf-A,CG1677,CG18178,CG12895,trk,CG45071,viaf,Taf10,CG3726,Fib,Raf,cv-d,Lmx1a,CG8665,FLASH,LSm3,Spn28Dc,Maf1,Lam,Spt…	475	2667	10996	1.06764	1	0.965666	99.2064	0.992064
GOTERM_BP_ALL	GO:1901361	Organic Cyclic Compound Catabolic Process	11	1.74603	0.120882	CG8891,CG8360,b,CG8525,GstZ2,v,Zpr1,CG11883,RpLP0-like,CG8665,pelo	475	152	10996	1.67529	1	0.908656	90.1479	0.901479
GOTERM_BP_ALL	GO:1901362	Organic Cyclic Compound Biosynthetic Process	65	10.3175	0.680825	Dref,cv-d,Lmx1a,cos,CG6145,MED8,RecQ4,Maf1,hd,Sptr,Lam,msl-1,mtTFB2,Pfdn5,Nf1,nom,bsh,Nf-YC,H15,B52,RpII15,Rfx,dre4,DMAP1,yellow-f2,FoxK,CG7637,Bin1,egg,mrn,Rcd5,dpp,rept,Rpt4,phtf,Tip60,msl-3,v,Gnf1,Nmdmc,Oli,Rpt2,CG9246,lili,so,lok,repo,Ino80,l(2)k01209,CG9915,polybromo,CG8080,Nelf-A,CG18178,Mocs1,trk,Rpb10,Sce,CG45071,Taf10,viaf,cmpy,CG3726,ebi,Raf	475	1556	10996	0.967041	1	0.998661	100	1
GOTERM_BP_ALL	GO:1901565	Organonitrogen Compound Catabolic Process	12	1.90476	0.0795697	CG3376,CG8360,CG4467,b,GstZ2,v,Cda5,CG10365,Idgf2,CG3999,CG8665,CG3267	475	158	10996	1.75819	1	0.86293	77.4954	0.774954
GOTERM_BP_ALL	GO:1901566	Organonitrogen Compound Biosynthetic Process	33	5.2381	0.998867	mRpL39,RpL31,IKKbeta,Cbp20,mRpL32,mRpL43,Nmdmc,rtv,CG6145,Sptr,Eip55E,lace,b,Nf1,RpLP0-like,l(2)k01209,CG8080,mRpL24,Tab2,Ext2,mRpL1,Mocs1,CG5805,mRpL9,mRpL46,yellow-f2,eIF-2alpha,AsnRS,bru2,viaf,CG12913,Adi1,RpL4	475	1171	10996	0.652376	1	1	100	1
GOTERM_BP_ALL	GO:1901575	Organic Substance Catabolic Process	50	7.93651	0.00561687	Prosbeta2,Prosbeta3,Usp10,CG8665,CG8891,jet,CG4467,wds,RpLP0-like,Rpn3,RYBP,CG3376,Zpr1,CG11883,Hsl,pelo,gus,CG4860,Mfe2,CG4592,Rpt4,CG8525,v,IKKbeta,Cda5,Pink1,Der-2,lsn,CG3267,CG6753,Rpt2,CG11459,CG8360,b,CG9319,CG10365,CG2818,CG7059,Lsd-1,GstZ2,Lon,Rpn9,Vps36,CG3999,CSN5,Rpn12,CG13369,Usp8,CG10435,Idgf2	475	787	10996	1.47074	1	0.50218	9.63568	0.0963568
GOTERM_BP_ALL	GO:1901576	Organic Substance Biosynthetic Process	101	16.0317	0.997266	mRpL39,Dref,mRpL32,Cbp20,cos,RecQ4,CG6145,MED8,hd,CG3792,mtTFB2,msl-1,Pfdn5,Nf1,bsh,nom,Rfx,RpII15,Tab2,Ext2,mRpL46,yellow-f2,AsnRS,bru2,CG7637,Bin1,mrn,Rcd5,Tip60,v,Gnf1,Nmdmc,CG9246,so,lok,repo,CG7059,PTPMT1,smp-30,Nelf-A,CG18178,Hmgs,trk,CG45071,viaf,Taf10,CG3726,Raf,RpL31,cv-d,Lmx1a,mRpL43,rtv,Maf1,Sptr,Lam,Eip55E,lace,RpLP0-like,CG2453,Nf-YC,H15,B52,dre4,mRpL24,DMAP1,eIF-2alpha,FoxK,CG8668,C…	475	2901	10996	0.805962	1	1	100	1
GOTERM_BP_ALL	GO:1901657	Glycosyl Compound Metabolic Process	8	1.26984	0.890813	Mocs1,CG12895,CG8360,l(2)k01209,viaf,CG12065,Pink1,CG7059	475	237	10996	0.781417	1	0.999939	100	1
GOTERM_BP_ALL	GO:1901698	Response To Nitrogen Compound	9	1.42857	0.294311	CG3209,RagA-B,nAChRalpha4,mAChR-A,Gbp1,sNPF,Cbp20,Mdr49,Ns3	475	146	10996	1.42702	1	0.976566	99.8108	0.998108
GOTERM_BP_ALL	GO:1901699	Cellular Response To Nitrogen Compound	6	0.952381	0.312609	RagA-B,mAChR-A,Gbp1,sNPF,Cbp20,Ns3	475	86	10996	1.61508	1	0.977968	99.8821	0.998821
GOTERM_BP_ALL	GO:1901700	Response To Oxygen-Containing Compound	10	1.5873	0.942254	CG3209,rept,RagA-B,mAChR-A,Gbp1,adp,cher,sNPF,Mdr49,Ns3	475	323	10996	0.716702	1	0.999992	100	1
GOTERM_BP_ALL	GO:1901701	Cellular Response To Oxygen-Containing Compound	6	0.952381	0.532869	CG3209,RagA-B,mAChR-A,Gbp1,sNPF,Ns3	475	112	10996	1.24015	1	0.995875	99.9999	0.999999
GOTERM_BP_ALL	GO:1901987	Regulation Of Cell Cycle Phase Transition	10	1.5873	0.178882	rept,CG31687,Dsor1,wds,CG15237,grp,RpII15,Rcd5,RecQ4,CSN5	475	146	10996	1.58558	1	0.948093	97.1137	0.971137
GOTERM_BP_ALL	GO:1901988	Negative Regulation Of Cell Cycle Phase Transition	9	1.42857	0.0904921	rept,Dsor1,wds,CG15237,grp,RpII15,Rcd5,RecQ4,CSN5	475	107	10996	1.94715	1	0.876083	81.8443	0.818443
GOTERM_BP_ALL	GO:1901990	Regulation Of Mitotic Cell Cycle Phase Transition	10	1.5873	0.178882	rept,CG31687,Dsor1,wds,CG15237,grp,RpII15,Rcd5,RecQ4,CSN5	475	146	10996	1.58558	1	0.948093	97.1137	0.971137
GOTERM_BP_ALL	GO:1901991	Negative Regulation Of Mitotic Cell Cycle Phase Transition	9	1.42857	0.0904921	rept,Dsor1,wds,CG15237,grp,RpII15,Rcd5,RecQ4,CSN5	475	107	10996	1.94715	1	0.876083	81.8443	0.818443
GOTERM_BP_ALL	GO:1902275	Regulation Of Chromatin Organization	8	1.26984	0.178561	msl-1,msl-3,CG9246,CG9915,egg,polybromo,dre4,ebi	475	107	10996	1.7308	1	0.950107	97.0934	0.970934
GOTERM_BP_ALL	GO:1902531	Regulation Of Intracellular Signal Transduction	15	2.38095	0.591493	CG34408,RagA-B,pbl,Dsor1,Slmap,Leash,Nf1,PTP-ER,sNPF,Vps60,rictor,CG12213,Raf,ebi,dpp	475	336	10996	1.03346	1	0.997295	100	1
GOTERM_BP_ALL	GO:1902532	Negative Regulation Of Intracellular Signal Transduction	4	0.634921	0.770861	Nf1,PTP-ER,Vps60,ebi	475	93	10996	0.995676	1	0.999501	100	1
GOTERM_BP_ALL	GO:1902533	Positive Regulation Of Intracellular Signal Transduction	7	1.11111	0.70464	RagA-B,Dsor1,Slmap,sNPF,rictor,CG12213,Raf	475	162	10996	1.00029	1	0.998942	100	1
GOTERM_BP_ALL	GO:1902578	Single-Organism Localization	79	12.5397	0.0636028	CG31547,cv-d,CG32669,CG3009,cos,CG10420,stac,ttm50,RASSF8,rtv,CG8785,CG42321,hook,CG7627,CenB1A,CG30427,boca,CG6231,sut2,CG14744,pbl,Exo84,CG31272,Tab2,DMAP1,CG8908,Nup98-96,kuz,l(2)37Cd,CngB,T3dh,Ranbp11,Vps13,FKBP59,Apoltp,Arv1,Gbp1,CG18281,noi,Syngr,Hmt-1,Doa,lqfR,Pink1,Mdr49,CG5861,nAChRalpha4,Oatp74D,MFS9,pHCl,cher,tud,rempA,Fur2,Task7,out,CG33298,Grd,CG31103,Lsd-1,CG18788,CG14439,CG4552,Ate…	475	1534	10996	1.19218	1	0.849859	69.3362	0.693362
GOTERM_BP_ALL	GO:1902580	Single-Organism Cellular Localization	20	3.1746	0.393429	boca,noi,Syngr,lqfR,CG10420,Exo84,cos,Pink1,stac,ttm50,Tab2,Npc2h,CG6404,Syx17,euc,Nup98-96,Ranbp11,tud,DCTN5-p25,Arv1	475	407	10996	1.13757	1	0.98799	99.9876	0.999876
GOTERM_BP_ALL	GO:1902582	Single-Organism Intracellular Transport	14	2.22222	0.141063	boca,noi,CG10420,cos,Pink1,ttm50,Tab2,Npc2h,euc,Nup98-96,Ranbp11,tud,DCTN5-p25,Arv1	475	216	10996	1.50043	1	0.924408	93.5122	0.935122
GOTERM_BP_ALL	GO:1902589	Single-Organism Organelle Organization	44	6.98413	0.205959	CG3618,dnd,Pink1,cos,nmd,grp,Tcp-1eta,ttm50,Vps16A,Lam,Pex23,betaTub97EF,CG31687,Slbp,mtm,cher,rempA,rictor,wisp,Grip84,SMC2,Hsc70-5,atl,if,Bug22,CG15666,pbl,CG8116,spn-F,mop,CG15237,CG14130,Syx17,Zasp66,Cap-G,Epg5,vtd,Sce,GckIII,aurB,prel,Fib,Rcd5,RpL4	475	880	10996	1.15747	1	0.955642	98.421	0.98421
GOTERM_BP_ALL	GO:1902593	Single-Organism Nuclear Import	5	0.793651	0.454688	Nup98-96,noi,Ranbp11,cos,Tab2	475	80	10996	1.44684	1	0.992925	99.9982	0.999982
GOTERM_BP_ALL	GO:1902679	Negative Regulation Of Rna Biosynthetic Process	15	2.38095	0.835765	rept,msl-3,polybromo,Nelf-A,Maf1,Lam,DMAP1,msl-1,CG9246,CG45071,Sce,Bin1,Ino80,egg,ebi	475	404	10996	0.85951	1	0.999781	100	1
GOTERM_BP_ALL	GO:1902680	Positive Regulation Of Rna Biosynthetic Process	11	1.74603	0.950599	Rpt2,Rpt4,msl-1,msl-3,Dref,so,H15,lok,polybromo,Rcd5,dre4	475	359	10996	0.709315	1	0.999995	100	1
GOTERM_BP_ALL	GO:1902749	Regulation Of Cell Cycle G2/M Phase Transition	8	1.26984	0.0734634	rept,Dsor1,wds,grp,RpII15,Rcd5,RecQ4,CSN5	475	85	10996	2.17877	1	0.865582	74.653	0.74653
GOTERM_BP_ALL	GO:1902750	Negative Regulation Of Cell Cycle G2/M Phase Transition	8	1.26984	0.0476854	rept,Dsor1,wds,grp,RpII15,Rcd5,RecQ4,CSN5	475	77	10996	2.40514	1	0.837185	58.4755	0.584755
GOTERM_BP_ALL	GO:1903046	Meiotic Cell Cycle Process	9	1.42857	0.957694	pbl,vtd,RanGAP,Exo84,wisp,Grip84,grp,pelo,Rint1	475	307	10996	0.678649	1	0.999997	100	1
GOTERM_BP_ALL	GO:1903047	Mitotic Cell Cycle Process	27	4.28571	0.138028	rept,noi,Tcp-1eta,grp,RecQ4,Lam,CG31687,alphaTub84D,wds,Slbp,cher,lok,wisp,SMC2,Grip84,pbl,Dsor1,CG15237,B52,Nelf-A,RpII15,pelo,CSN5,Cap-G,vtd,aurB,Rcd5	475	481	10996	1.29945	1	0.924341	93.0872	0.930872
GOTERM_BP_ALL	GO:1903311	Regulation Of Mrna Metabolic Process	7	1.11111	0.205244	CG43902,Psi,U2af38,CG9915,Doa,B52,snRNP-U1-C	475	92	10996	1.76137	1	0.955732	98.3952	0.983952
GOTERM_BP_ALL	GO:1903506	Regulation Of Nucleic Acid-Templated Transcription	49	7.77778	0.620875	rept,phtf,Rpt4,Tip60,msl-3,Dref,cv-d,Lmx1a,cos,Gnf1,Oli,Maf1,MED8,Rpt2,Lam,mtTFB2,msl-1,Pfdn5,CG9246,lili,so,lok,Ino80,repo,bsh,nom,Nf-YC,H15,CG9915,B52,polybromo,Rfx,Nelf-A,dre4,DMAP1,FoxK,trk,Sce,CG45071,Bin1,Taf10,egg,cmpy,CG3726,mrn,Rcd5,Raf,ebi,dpp	475	1151	10996	0.985512	1	0.997595	100	1
GOTERM_BP_ALL	GO:1903507	Negative Regulation Of Nucleic Acid-Templated Transcription	15	2.38095	0.835765	rept,msl-3,polybromo,Nelf-A,Maf1,Lam,DMAP1,msl-1,CG9246,CG45071,Sce,Bin1,Ino80,egg,ebi	475	404	10996	0.85951	1	0.999781	100	1
GOTERM_BP_ALL	GO:1903508	Positive Regulation Of Nucleic Acid-Templated Transcription	11	1.74603	0.950599	Rpt2,Rpt4,msl-1,msl-3,Dref,so,H15,lok,polybromo,Rcd5,dre4	475	359	10996	0.709315	1	0.999995	100	1
GOTERM_BP_ALL	GO:1903825	Organic Acid Transmembrane Transport	4	0.634921	0.24736	CG31547,JhI-21,CG8785,CG30394	475	40	10996	2.31495	1	0.968163	99.3974	0.993974
GOTERM_BP_ALL	GO:1905039	Carboxylic Acid Transmembrane Transport	4	0.634921	0.24736	CG31547,JhI-21,CG8785,CG30394	475	40	10996	2.31495	1	0.968163	99.3974	0.993974
GOTERM_BP_ALL	GO:1905114	Cell Surface Receptor Signaling Pathway Involved In Cell-Cell Signaling	8	1.26984	0.385149	boca,Bili,pbl,Usp8,lqfR,fj,Wwox,Ext2	475	138	10996	1.342	1	0.987644	99.9841	0.999841
GOTERM_BP_ALL	GO:1905268	Negative Regulation Of Chromatin Organization	4	0.634921	0.212757	msl-1,msl-3,CG9246,polybromo	475	37	10996	2.50265	1	0.95816	98.6473	0.986473
GOTERM_BP_ALL	GO:2000026	Regulation Of Multicellular Organismal Development	22	3.49206	0.647773	pyr,pbl,spn-F,Dref,fj,grp,smp-30,Syn1,CSN5,CG3267,TSG101,CG31687,Top3beta,kuz,Nf1,cher,Lar,rictor,atl,Raf,dpp,ebi	475	518	10996	0.983182	1	0.998025	100	1
GOTERM_BP_ALL	GO:2000112	Regulation Of Cellular Macromolecule Biosynthetic Process	54	8.57143	0.719892	Dref,mRpL39,cv-d,Lmx1a,Cbp20,cos,MED8,RecQ4,Maf1,Lam,msl-1,mtTFB2,Pfdn5,nom,bsh,Nf-YC,H15,B52,Rfx,dre4,DMAP1,FoxK,bru2,Bin1,egg,mrn,Rcd5,dpp,Rpt4,phtf,rept,Tip60,msl-3,Gnf1,Oli,Rpt2,CG9246,lili,so,lok,repo,Ino80,Lon,CG9915,polybromo,Nelf-A,trk,Sce,CG45071,Taf10,cmpy,CG3726,ebi,Raf	475	1313	10996	0.952073	1	0.999092	100	1
GOTERM_BP_ALL	GO:2000113	Negative Regulation Of Cellular Macromolecule Biosynthetic Process	17	2.69841	0.903924	rept,msl-3,Cbp20,polybromo,Nelf-A,Maf1,Lam,DMAP1,msl-1,CG9246,bru2,CG45071,Sce,Bin1,Ino80,egg,ebi	475	490	10996	0.803145	1	0.999961	100	1
GOTERM_BP_ALL	GO:2001141	Regulation Of Rna Biosynthetic Process	49	7.77778	0.620875	rept,phtf,Rpt4,Tip60,msl-3,Dref,cv-d,Lmx1a,cos,Gnf1,Oli,Maf1,MED8,Rpt2,Lam,mtTFB2,msl-1,Pfdn5,CG9246,lili,so,lok,Ino80,repo,bsh,nom,Nf-YC,H15,CG9915,B52,polybromo,Rfx,Nelf-A,dre4,DMAP1,FoxK,trk,Sce,CG45071,Bin1,Taf10,egg,cmpy,CG3726,mrn,Rcd5,Raf,ebi,dpp	475	1151	10996	0.985512	1	0.997595	100	1
GOTERM_BP_ALL	GO:2001251	Negative Regulation Of Chromosome Organization	5	0.793651	0.221081	msl-1,msl-3,CG9246,CG15237,polybromo	475	56	10996	2.06692	1	0.960937	98.8827	0.988827
GOTERM_BP_DIRECT	GO:0000281	Mitotic Cytokinesis	4	0.634921	0.535768	Cap-G,pbl,alphaTub84D,aurB	475	65	10996	1.42458	1	0.999993	99.9995	0.999995
GOTERM_BP_DIRECT	GO:0000381	Regulation Of Alternative Mrna Splicing, Via Spliceosome	5	0.793651	0.386388	Psi,U2af38,Doa,B52,snRNP-U1-C	475	73	10996	1.58558	1	0.999959	99.96	0.9996
GOTERM_BP_DIRECT	GO:0000398	Mrna Splicing, Via Spliceosome	14	2.22222	0.17778	Bug22,noi,ubl,B52,l(2)37Cb,Cbp20,CG1677,LSm3,Bx42,CG9548,c12.1,Bin1,U2af38,snRNP-U1-C	475	226	10996	1.43404	1	0.99913	95.6544	0.956544
GOTERM_BP_DIRECT	GO:0001700	Embryonic Development Via The Syncytial Blastoderm	4	0.634921	0.737574	Hmgs,Lar,grp,Bx42	475	88	10996	1.05225	1	1	100	1
GOTERM_BP_DIRECT	GO:0001745	Compound Eye Morphogenesis	6	0.952381	0.770566	Lam,Dref,so,ArfGAP3,pelo,dpp	475	148	10996	0.938492	1	1	100	1
GOTERM_BP_DIRECT	GO:0003333	Amino Acid Transmembrane Transport	4	0.634921	0.16855	CG31547,JhI-21,CG8785,CG30394	475	33	10996	2.806	1	0.999178	94.8033	0.948033
GOTERM_BP_DIRECT	GO:0006281	Dna Repair	6	0.952381	0.338344	DMAP1,rept,Ino80,Gnf1,dre4,RecQ4	475	89	10996	1.56064	1	0.999932	99.8662	0.998662
GOTERM_BP_DIRECT	GO:0006338	Chromatin Remodeling	5	0.793651	0.151261	DMAP1,rept,msl-3,wds,Ino80	475	48	10996	2.4114	1	0.998862	92.7737	0.927737
GOTERM_BP_DIRECT	GO:0006342	Chromatin Silencing	4	0.634921	0.936815	Lam,rept,Sce,Bin1	475	136	10996	0.680867	1	1	100	1
GOTERM_BP_DIRECT	GO:0006351	Transcription, Dna-Templated	16	2.53968	0.659478	rept,phtf,bsh,Tip60,msl-3,H15,CG9915,Nelf-A,Gnf1,RpII15,dre4,Maf1,Sce,Bin1,Ino80,egg	475	376	10996	0.985084	1	1	100	1
GOTERM_BP_DIRECT	GO:0006355	Regulation Of Transcription, Dna-Templated	16	2.53968	0.751568	rept,nom,bsh,Tip60,msl-3,Dref,Nf-YC,Lmx1a,Gnf1,Rfx,Oli,mtTFB2,Pfdn5,FoxK,Taf10,repo	475	401	10996	0.92367	1	1	100	1
GOTERM_BP_DIRECT	GO:0006364	Rrna Processing	7	1.11111	0.0121546	CG9107,CG5589,CG4866,CG11920,RpLP0-like,Fib,CG3817	475	45	10996	3.60103	0.999999	0.967022	17.792	0.17792
GOTERM_BP_DIRECT	GO:0006412	Translation	10	1.5873	0.999979	mRpL1,CG5805,mRpL9,mRpL39,RpL31,mRpL32,mRpL43,RpLP0-like,mRpL24,RpL4	475	601	10996	0.385183	1	1	100	1
GOTERM_BP_DIRECT	GO:0006468	Protein Phosphorylation	12	1.90476	0.600164	pll,Dsor1,Dref,IKKbeta,GckIII,lok,Doa,aurB,Pink1,fj,grp,Pkcdelta	475	266	10996	1.04434	1	0.999998	100	1
GOTERM_BP_DIRECT	GO:0006470	Protein Dephosphorylation	9	1.42857	0.0635036	CG10352,mop,mtm,PTPMT1,PTP-ER,Lar,CG17746,CG3530,ttm50	475	99	10996	2.1045	1	0.994647	65.045	0.65045
GOTERM_BP_DIRECT	GO:0006486	Protein Glycosylation	4	0.634921	0.425011	CG3792,CG9536,CG8668,Ext2	475	55	10996	1.6836	1	0.99996	99.9859	0.999859
GOTERM_BP_DIRECT	GO:0006508	Proteolysis	13	2.06349	0.986437	grass,CG13318,Ance-5,CG9733,CG31233,SPH93,CG8550,CG11459,CG4467,teq,Sp212,Fur2,CG6462	475	475	10996	0.633565	1	1	100	1
GOTERM_BP_DIRECT	GO:0006511	Ubiquitin-Dependent Protein Catabolic Process	5	0.793651	0.366614	Rpn12,Usp8,Rpn9,Usp10,Rpn3	475	71	10996	1.63024	1	0.999945	99.9335	0.999335
GOTERM_BP_DIRECT	GO:0006909	Phagocytosis	11	1.74603	0.413772	CG9449,DMAP1,kuz,Nup98-96,CG10194,CG4552,l(2)37Cd,hook,CenB1A,CG5861,CG30427	475	209	10996	1.21839	1	0.999966	99.9808	0.999808
GOTERM_BP_DIRECT	GO:0007067	Mitotic Nuclear Division	8	1.26984	0.392271	vtd,noi,cher,B52,SMC2,Grip84,RpII15,pelo	475	139	10996	1.33234	1	0.999951	99.9657	0.999657
GOTERM_BP_DIRECT	GO:0007076	Mitotic Chromosome Condensation	4	0.634921	0.0744146	Cap-G,Slbp,aurB,SMC2	475	23	10996	4.026	1	0.995455	71.0286	0.710286
GOTERM_BP_DIRECT	GO:0007095	Mitotic G2 Dna Damage Checkpoint	8	1.26984	0.0349872	rept,Dsor1,wds,grp,RpII15,Rcd5,RecQ4,CSN5	475	72	10996	2.57216	1	0.993044	43.479	0.43479
GOTERM_BP_DIRECT	GO:0007155	Cell Adhesion	5	0.793651	0.581957	Mp20,CG3618,pbl,Lar,if	475	94	10996	1.23135	1	0.999997	99.9999	0.999999
GOTERM_BP_DIRECT	GO:0007186	G-Protein Coupled Receptor Signaling Pathway	8	1.26984	0.420748	mthl15,AstC-R1,CG13229,Dh31-R,FMRFaR,Gbeta5,ETHR,Dh44-R2	475	143	10996	1.29508	1	0.999961	99.9841	0.999841
GOTERM_BP_DIRECT	GO:0007281	Germ Cell Development	6	0.952381	0.0333688	out,lok,tud,dpp,CSN5,gus	475	42	10996	3.30707	1	0.995532	41.9411	0.419411
GOTERM_BP_DIRECT	GO:0007283	Spermatogenesis	8	1.26984	0.552103	Lam,Psi,so,Lar,Grip84,DCTN5-p25,pelo,Raf	475	162	10996	1.14318	1	0.999994	99.9997	0.999997
GOTERM_BP_DIRECT	GO:0007298	Border Follicle Cell Migration	5	0.793651	0.822201	kuz,Dsor1,CG4552,if,Raf	475	131	10996	0.883568	1	1	100	1
GOTERM_BP_DIRECT	GO:0007411	Axon Guidance	4	0.634921	0.987863	kuz,Nf-YC,Lar,if	475	185	10996	0.500529	1	1	100	1
GOTERM_BP_DIRECT	GO:0007419	Ventral Cord Development	4	0.634921	0.708281	kuz,mop,Sce,if	475	84	10996	1.10236	1	1	100	1
GOTERM_BP_DIRECT	GO:0007430	Terminal Branching, Open Tracheal System	4	0.634921	0.201466	Lam,Zpr1,GckIII,TSG101	475	36	10996	2.57216	1	0.999504	97.2793	0.972793
GOTERM_BP_DIRECT	GO:0007476	Imaginal Disc-Derived Wing Morphogenesis	4	0.634921	0.996141	cos,if,Raf,dpp	475	217	10996	0.426718	1	1	100	1
GOTERM_BP_DIRECT	GO:0007616	Long-Term Memory	4	0.634921	0.605663	CG5541,Nf1,teq,cher	475	72	10996	1.28608	1	0.999997	100	1
GOTERM_BP_DIRECT	GO:0008045	Motor Neuron Axon Guidance	5	0.793651	0.317152	fend,EndoGI,cher,Lar,Oli	475	66	10996	1.75375	1	0.999937	99.7783	0.997783
GOTERM_BP_DIRECT	GO:0008340	Determination Of Adult Lifespan	8	1.26984	0.603543	miple2,Nf1,cher,hook,sNPF,Tsp42Ef,Sam-S,CG30427	475	170	10996	1.08939	1	0.999998	100	1
GOTERM_BP_DIRECT	GO:0008344	Adult Locomotory Behavior	5	0.793651	0.239729	Lam,dati,Nf1,FMRFaR,twz	475	58	10996	1.99564	1	0.999743	98.7611	0.987611
GOTERM_BP_DIRECT	GO:0008347	Glial Cell Migration	4	0.634921	0.147573	pyr,kuz,so,CSN5	475	31	10996	2.98703	1	0.998944	92.2539	0.922539
GOTERM_BP_DIRECT	GO:0008360	Regulation Of Cell Shape	6	0.952381	0.475498	Mp20,CG3618,pbl,Lar,if,dpp	475	105	10996	1.32283	1	0.999979	99.9968	0.999968
GOTERM_BP_DIRECT	GO:0009267	Cellular Response To Starvation	13	2.06349	0.000755255	RagA-B,CG4866,CG11920,Ns3,Vps16A,Syx17,CG9107,CG30349,CG7637,rictor,Fib,CG7728,Raf	475	95	10996	3.16782	0.569662	0.343998	1.20313	0.0120313
GOTERM_BP_DIRECT	GO:0010906	Regulation Of Glucose Metabolic Process	9	1.42857	0.497015	mri,mtTFB2,CG9548,U2af38,CG6495,sNPF,repo,Fur2,Rfx	475	177	10996	1.17709	1	0.999985	99.9983	0.999983
GOTERM_BP_DIRECT	GO:0016197	Endosomal Transport	4	0.634921	0.127531	Vps8,hook,CHMP2B,Vps16A	475	29	10996	3.19303	1	0.998243	88.7598	0.887598
GOTERM_BP_DIRECT	GO:0016226	Iron-Sulfur Cluster Assembly	4	0.634921	0.0461533	CG8043,CG4858,CG17683,Ciao1	475	19	10996	4.87357	1	0.99172	53.0934	0.530934
GOTERM_BP_DIRECT	GO:0016311	Dephosphorylation	4	0.634921	0.492824	CG9449,mtm,PTPMT1,CG3530	475	61	10996	1.518	1	0.999986	99.9981	0.999981
GOTERM_BP_DIRECT	GO:0016322	Neuron Remodeling	4	0.634921	0.342413	vtd,Usp8,mop,TSG101	475	48	10996	1.92912	1	0.999929	99.8788	0.998788
GOTERM_BP_DIRECT	GO:0016567	Protein Ubiquitination	5	0.793651	0.880297	CG1812,jet,CG32486,CG4325,CG15097	475	146	10996	0.79279	1	1	100	1
GOTERM_BP_DIRECT	GO:0016573	Histone Acetylation	6	0.952381	0.0872928	DMAP1,rept,Tip60,wds,CG11412,CG9293	475	55	10996	2.5254	1	0.995323	76.8536	0.768536
GOTERM_BP_DIRECT	GO:0019233	Sensory Perception Of Pain	35	5.55556	0.0650665	CAHbeta,CG5541,CG8520,Mob3,msl-3,Ance-5,lqfR,l(2)37Cb,lsn,Gnf1,ttm50,kraken,CG1847,CG9548,b,c12.1,pit,CG7778,Ciao1,qkr58E-2,CG7059,CG30427,l(2)k01209,pbl,CG31103,Psi,mop,Vps36,mRpL24,mRpL1,mRpL46,dati,Trs31,aurB,CG7728	475	602	10996	1.3459	1	0.9933	65.9679	0.659679
GOTERM_BP_DIRECT	GO:0022008	Neurogenesis	47	7.46032	2.25048e-05	rept,Rpt4,Dref,Syngr,Prosbeta3,l(2)37Cb,CG11317,CG11306,Gnf1,Tcp-1eta,GstE11,CG9004,RanGAP,wds,pHCl,CG9246,CG12158,CG1092,CG5569,CG17683,Ciao1,SMC2,CG10365,snRNP-U1-C,pbl,Lsd-1,PTPMT1,Yp2,ubl,H15,ppan,RpII15,Atet,CG1677,Cpsf100,CG14174,dre4,ETHR,Rint1,Rpn12,Hmgs,Cap-G,Sce,aurB,CG7728,CG3817,CG10126	475	565	10996	1.92571	0.0248028	0.0248028	0.036048	0.00036048
GOTERM_BP_DIRECT	GO:0022416	Chaeta Development	5	0.793651	0.307308	CG14204,Hydr2,Dref,Sam-S,ebi	475	65	10996	1.78073	1	0.999927	99.7212	0.997212
GOTERM_BP_DIRECT	GO:0030707	Ovarian Follicle Cell Development	4	0.634921	0.764492	Rpt4,mop,cos,dpp	475	92	10996	1.0065	1	1	100	1
GOTERM_BP_DIRECT	GO:0032543	Mitochondrial Translation	7	1.11111	0.172341	mRpL1,mRpL9,mRpL46,mRpL39,mRpL32,mRpL43,mRpL24	475	87	10996	1.8626	1	0.999121	95.1702	0.951702
GOTERM_BP_DIRECT	GO:0035220	Wing Disc Development	5	0.793651	0.529377	CG14204,Hydr2,egg,Sam-S,ebi	475	88	10996	1.31531	1	0.999993	99.9994	0.999994
GOTERM_BP_DIRECT	GO:0040018	Positive Regulation Of Multicellular Organism Growth	5	0.793651	0.211907	Dsor1,Gbp1,Nf1,sNPF,Ns3	475	55	10996	2.1045	1	0.999597	97.7966	0.977966
GOTERM_BP_DIRECT	GO:0042384	Cilium Assembly	4	0.634921	0.294637	CG15666,dnd,CG8116,rempA	475	44	10996	2.1045	1	0.999925	99.6272	0.996272
GOTERM_BP_DIRECT	GO:0042981	Regulation Of Apoptotic Process	6	0.952381	0.0276683	CG43902,Dref,Vps36,cos,lsn,dpp	475	40	10996	3.47242	1	0.994586	36.206	0.36206
GOTERM_BP_DIRECT	GO:0043087	Regulation Of Gtpase Activity	4	0.634921	0.366246	pbl,CG4552,ArfGAP3,CenB1A	475	50	10996	1.85196	1	0.999954	99.9329	0.999329
GOTERM_BP_DIRECT	GO:0043161	Proteasome-Mediated Ubiquitin-Dependent Protein Catabolic Process	7	1.11111	0.178739	Rpt2,Rpt4,Rpn12,Rpn9,Prosbeta2,Prosbeta3,Rpn3	475	88	10996	1.84144	1	0.998959	95.7349	0.957349
GOTERM_BP_DIRECT	GO:0043547	Positive Regulation Of Gtpase Activity	5	0.793651	0.105716	pbl,RanGAP,Nf1,Trs31,conu	475	42	10996	2.75589	1	0.995579	83.3044	0.833044
GOTERM_BP_DIRECT	GO:0045087	Innate Immune Response	7	1.11111	0.291725	grass,pll,AttA,IKKbeta,TotM,IM4,CecA2	475	104	10996	1.55814	1	0.999934	99.6018	0.996018
GOTERM_BP_DIRECT	GO:0045892	Negative Regulation Of Transcription, Dna-Templated	6	0.952381	0.594736	DMAP1,CG45071,Bin1,egg,Ino80,ebi	475	120	10996	1.15747	1	0.999998	99.9999	0.999999
GOTERM_BP_DIRECT	GO:0045944	Positive Regulation Of Transcription From Rna Polymerase Ii Promoter	4	0.634921	0.997422	so,H15,lok,Rcd5	475	228	10996	0.406131	1	1	100	1
GOTERM_BP_DIRECT	GO:0046331	Lateral Inhibition	11	1.74603	0.425495	Lam,mri,CG13827,Hmgs,Epg5,ArfGAP3,CG5608,CG12065,CG15443,Gnf1,Tab2	475	211	10996	1.20684	1	0.999954	99.9861	0.999861
GOTERM_BP_DIRECT	GO:0048477	Oogenesis	13	2.06349	0.711494	boca,kuz,lili,Yp2,Lar,Doa,lqfR,egg,ppan,wisp,dpp,RecQ4,CSN5	475	315	10996	0.955375	1	1	100	1
GOTERM_BP_DIRECT	GO:0048749	Compound Eye Development	7	1.11111	0.468941	Sobp,Dref,so,Doa,a,Pink1,RASSF8	475	127	10996	1.27596	1	0.999977	99.996	0.99996
GOTERM_BP_DIRECT	GO:0048812	Neuron Projection Morphogenesis	8	1.26984	0.214743	CG8891,scramb1,Kank,Exo84,CG45057,ETHR,CG31126,CG6145	475	113	10996	1.6389	1	0.999551	97.9202	0.979202
GOTERM_BP_DIRECT	GO:0048813	Dendrite Morphogenesis	9	1.42857	0.541429	Bug22,Dref,rictor,HmgD,CG6701,Rfx,prel,Gnf1,Tab2	475	184	10996	1.13231	1	0.999992	99.9996	0.999996
GOTERM_BP_DIRECT	GO:0050829	Defense Response To Gram-Negative Bacterium	5	0.793651	0.690387	AttA,IKKbeta,Listericin,Wwox,CecA2	475	108	10996	1.07173	1	1	100	1
GOTERM_BP_DIRECT	GO:0050830	Defense Response To Gram-Positive Bacterium	6	0.952381	0.092646	grass,AttA,TotM,Listericin,SPH93,CecA2	475	56	10996	2.4803	1	0.995595	78.9353	0.789353
GOTERM_BP_DIRECT	GO:0050832	Defense Response To Fungus	4	0.634921	0.318513	JhI-21,Drsl4,Spn42Dd,Drsl5	475	46	10996	2.013	1	0.999926	99.7853	0.997853
GOTERM_BP_DIRECT	GO:0051124	Synaptic Growth At Neuromuscular Junction	4	0.634921	0.24736	Lar,rictor,repo,atl	475	40	10996	2.31495	1	0.999706	98.946	0.98946
GOTERM_BP_DIRECT	GO:0051225	Spindle Assembly	4	0.634921	0.0995302	pbl,mop,Grip84,grp	475	26	10996	3.56146	1	0.995098	81.3549	0.813549
GOTERM_BP_DIRECT	GO:0055085	Transmembrane Transport	19	3.01587	0.0762569	out,CG6231,CG14744,sut2,CG31103,CG18788,CG18281,CG14439,CG32669,Mdr49,CG31272,Atet,CG4462,CG5805,MFS9,CG31668,CngB,CG7510,CG7627	475	290	10996	1.51669	1	0.994523	71.9387	0.719387
GOTERM_BP_DIRECT	GO:0055114	Oxidation-Reduction Process	22	3.49206	0.243294	CG1434,Cyp6v1,Cyp4ac3,CG4199,Cyp4ac1,Cyp4ac2,Cyp305a1,Nmdmc,CG3999,CG8665,GILT1,Sptr,Cyp28a5,CG10495,T3dh,CG31075,CG9512,GILT3,Adi1,D2hgdh,CG8399,CG31673	475	412	10996	1.23614	1	0.999722	98.851	0.98851
GOTERM_BP_DIRECT	GO:0060271	Cilium Morphogenesis	5	0.793651	0.098826	Bug22,CG15666,dnd,CG8116,rempA	475	41	10996	2.82311	1	0.996034	81.1199	0.811199
GOTERM_BP_DIRECT	GO:0061057	Peptidoglycan Recognition Protein Signaling Pathway	4	0.634921	0.0401112	Gbp1,IKKbeta,Listericin,Tab2	475	18	10996	5.14433	1	0.989628	48.0999	0.480999
GOTERM_BP_DIRECT	GO:0070374	Positive Regulation Of Erk1 And Erk2 Cascade	4	0.634921	0.201466	Dsor1,Slmap,sNPF,Raf	475	36	10996	2.57216	1	0.999504	97.2793	0.972793
GOTERM_BP_DIRECT	GO:0097352	Autophagosome Maturation	4	0.634921	0.0744146	Pex23,Syx17,Epg5,Vps16A	475	23	10996	4.026	1	0.995455	71.0286	0.710286
GOTERM_MF_ALL	GO:0000166	Nucleotide Binding	82	13.0159	0.000172916	mRpL39,128up,l(2)37Cb,cos,Cbp20,nmd,Tcp-1eta,Sam-S,pch2,RecQ4,CG9107,CG6961,CG8891,CG2162,CG14414,CG10495,pit,CG42321,CG7627,wisp,Hsc70-5,atl,Myo31DF,CG5589,CG11883,CG4199,B52,Pkcdelta,CG8908,Arl4,AsnRS,CG4860,SdhA,bru2,CngB,U2af38,U26,D2hgdh,CG31673,rept,pll,Rpt4,RagA-B,CG8520,dnd,Hmt-1,IKKbeta,Doa,Pink1,Mdr49,Ns3,grp,Gnf1,CG3267,Rpt2,betaTub97EF,alphaTub84D,CG31121,lok,Ino80,CG9512,SMC2,E23,CG3…	413	1242	9284	1.48415	0.116612	0.116612	0.261286	0.00261286
GOTERM_MF_ALL	GO:0000975	Regulatory Region Dna Binding	7	1.11111	0.812414	Rpt4,msl-1,Lon,Dref,Ino80,repo,Rfx	413	179	9284	0.879083	1	0.999862	100	1
GOTERM_MF_ALL	GO:0000981	Rna Polymerase Ii Transcription Factor Activity, Sequence-Specific Dna Binding	5	0.793651	0.989679	Dref,FoxK,so,Taf10,repo	413	220	9284	0.510896	1	1	100	1
GOTERM_MF_ALL	GO:0000988	Transcription Factor Activity, Protein Binding	8	1.26984	0.622109	DMAP1,rept,mtTFB2,CG9246,Bin1,mrn,ebi,MED8	413	168	9284	1.07045	1	0.99803	100	1
GOTERM_MF_ALL	GO:0000989	Transcription Factor Activity, Transcription Factor Binding	7	1.11111	0.697151	DMAP1,rept,mtTFB2,CG9246,Bin1,ebi,MED8	413	156	9284	1.00869	1	0.999106	100	1
GOTERM_MF_ALL	GO:0001067	Regulatory Region Nucleic Acid Binding	7	1.11111	0.812414	Rpt4,msl-1,Lon,Dref,Ino80,repo,Rfx	413	179	9284	0.879083	1	0.999862	100	1
GOTERM_MF_ALL	GO:0001071	Nucleic Acid Binding Transcription Factor Activity	12	1.90476	0.95046	phtf,bsh,nom,Nf-YC,Dref,FoxK,so,Taf10,H15,repo,Rfx,mrn	413	376	9284	0.717428	1	0.999998	100	1
GOTERM_MF_ALL	GO:0001653	Peptide Receptor Activity	6	0.952381	0.0648534	AstC-R1,CG13229,Dh31-R,FMRFaR,ETHR,Dh44-R2	413	49	9284	2.75258	1	0.787932	63.7392	0.637392
GOTERM_MF_ALL	GO:0001882	Nucleoside Binding	61	9.68254	0.00153153	128up,l(2)37Cb,cos,nmd,Tcp-1eta,Sam-S,pch2,RecQ4,pit,CG42321,CG7627,wisp,Hsc70-5,atl,CG5589,Myo31DF,Pkcdelta,CG8908,Arl4,AsnRS,U26,rept,RagA-B,Rpt4,pll,CG8520,dnd,Hmt-1,IKKbeta,Doa,Pink1,Mdr49,grp,Ns3,Gnf1,CG3267,Rpt2,betaTub97EF,alphaTub84D,CG31121,lok,Ino80,SMC2,E23,CG33298,l(2)k01209,UbcE2M,Rab30,Dsor1,Lon,CG4858,CG8080,Atet,Mocs1,CG13369,GckIII,aurB,CG9663,CG7728,Raf,ebi	413	925	9284	1.48243	0.666778	0.104071	2.29215	0.0229215
GOTERM_MF_ALL	GO:0001883	Purine Nucleoside Binding	61	9.68254	0.00139228	128up,l(2)37Cb,cos,nmd,Tcp-1eta,Sam-S,pch2,RecQ4,pit,CG42321,CG7627,wisp,Hsc70-5,atl,CG5589,Myo31DF,Pkcdelta,CG8908,Arl4,AsnRS,U26,rept,RagA-B,Rpt4,pll,CG8520,dnd,Hmt-1,IKKbeta,Doa,Pink1,Mdr49,grp,Ns3,Gnf1,CG3267,Rpt2,betaTub97EF,alphaTub84D,CG31121,lok,Ino80,SMC2,E23,CG33298,l(2)k01209,UbcE2M,Rab30,Dsor1,Lon,CG4858,CG8080,Atet,Mocs1,CG13369,GckIII,aurB,CG9663,CG7728,Raf,ebi	413	921	9284	1.48886	0.631739	0.105058	2.0858	0.020858
GOTERM_MF_ALL	GO:0003676	Nucleic Acid Binding	86	13.6508	0.822895	Dref,mRpL39,Lmx1a,l(2)37Cb,Cbp20,LSm3,CG9004,Bx42,RecQ4,CG6961,CG14655,CG2162,mtTFB2,CG14414,msl-1,CG10462,Slbp,c12.1,pit,CG18262,wisp,RpLP0-like,snRNP-U1-C,RYBP,CG5589,nom,bsh,Psi,Nf-YC,CG11723,EndoGI,H15,B52,ppan,CG4866,RpII15,Rfx,Cpsf100,CG31388,CG8273,CG15514,CG9531,dati,Nup98-96,eIF-2alpha,AsnRS,FoxK,bru2,CG7637,hng1,U2af38,CG14906,egg,mrn,CG6833,Rpt4,phtf,CG8366,msl-3,CG12769,noi,CG11920,Gn…	413	2077	9284	0.93078	1	0.999884	100	1
GOTERM_MF_ALL	GO:0003677	Dna Binding	33	5.2381	0.948417	phtf,Rpt4,CG8366,Dref,Lmx1a,Gnf1,Bx42,RecQ4,msl-1,so,repo,Ino80,HmgD,RYBP,bsh,nom,Lon,Nf-YC,CG11723,EndoGI,H15,CG9915,Rfx,CG15514,Top3beta,Zif,FoxK,Rpb10,CG45071,hng1,egg,mrn,CG3726	413	923	9284	0.803706	1	0.999997	100	1
GOTERM_MF_ALL	GO:0003678	Dna Helicase Activity	5	0.793651	0.0798579	rept,EndoGI,Ino80,mrn,RecQ4	413	37	9284	3.03776	1	0.827112	71.6104	0.716104
GOTERM_MF_ALL	GO:0003682	Chromatin Binding	8	1.26984	0.811137	msl-1,vtd,msl-3,CG1234,SMC2,polybromo,dre4,ebi	413	205	9284	0.877246	1	0.999866	100	1
GOTERM_MF_ALL	GO:0003690	Double-Stranded Dna Binding	6	0.952381	0.879098	Dref,egg,repo,HmgD,Rfx,mrn	413	170	9284	0.793391	1	0.999956	100	1
GOTERM_MF_ALL	GO:0003700	Transcription Factor Activity, Sequence-Specific Dna Binding	12	1.90476	0.95046	phtf,bsh,nom,Nf-YC,Dref,FoxK,so,Taf10,H15,repo,Rfx,mrn	413	376	9284	0.717428	1	0.999998	100	1
GOTERM_MF_ALL	GO:0003712	Transcription Cofactor Activity	7	1.11111	0.634528	DMAP1,rept,mtTFB2,CG9246,Bin1,ebi,MED8	413	146	9284	1.07778	1	0.998316	100	1
GOTERM_MF_ALL	GO:0003714	Transcription Corepressor Activity	5	0.793651	0.0566875	DMAP1,rept,CG9246,Bin1,ebi	413	33	9284	3.40597	1	0.787693	58.6417	0.586417
GOTERM_MF_ALL	GO:0003723	Rna Binding	37	5.87302	0.857585	noi,msl-3,mRpL39,Cbp20,l(2)37Cb,CG11920,CG9004,LSm3,CG6961,CG14414,mtTFB2,CG8043,CG9548,Slbp,c12.1,pit,CG11444,wisp,qkr58E-2,RpLP0-like,snRNP-U1-C,Psi,Vps36,ppan,B52,CG4866,Nelf-A,Cpsf100,CG8273,mRpL1,Nup98-96,eIF-2alpha,bru2,CG7637,U2af38,Fib,CG7728	413	944	9284	0.881079	1	0.999939	100	1
GOTERM_MF_ALL	GO:0003729	Mrna Binding	10	1.5873	0.456709	CG6961,CG14414,msl-3,Slbp,Psi,Vps36,U2af38,Cbp20,B52,snRNP-U1-C	413	188	9284	1.19571	1	0.99139	99.9902	0.999902
GOTERM_MF_ALL	GO:0003735	Structural Constituent Of Ribosome	11	1.74603	0.906884	mRpL1,CG5805,mRpL9,mRpL46,mRpL39,RpL31,mRpL32,mRpL43,RpLP0-like,mRpL24,RpL4	413	319	9284	0.775152	1	0.99998	100	1
GOTERM_MF_ALL	GO:0003924	Gtpase Activity	7	1.11111	0.542868	RagA-B,betaTub97EF,alphaTub84D,Rab30,Ns3,atl,CG7728	413	133	9284	1.18313	1	0.9957	99.9993	0.999993
GOTERM_MF_ALL	GO:0004003	Atp-Dependent Dna Helicase Activity	4	0.634921	0.0564713	rept,EndoGI,mrn,RecQ4	413	20	9284	4.49588	1	0.798709	58.498	0.58498
GOTERM_MF_ALL	GO:0004175	Endopeptidase Activity	18	2.85714	0.745576	grass,CG13318,CG9536,Lon,CG7791,Prosbeta2,Prosbeta3,CG9733,SPH93,CG8550,CG4452,CG11459,kuz,teq,Sras,Sp212,Fur2,CG6462	413	436	9284	0.928049	1	0.999611	100	1
GOTERM_MF_ALL	GO:0004222	Metalloendopeptidase Activity	4	0.634921	0.679341	kuz,CG7791,Sras,CG8550	413	78	9284	1.15279	1	0.998882	100	1
GOTERM_MF_ALL	GO:0004252	Serine-Type Endopeptidase Activity	10	1.5873	0.880316	CG13318,grass,CG9536,Lon,teq,Sp212,Fur2,CG9733,SPH93,CG6462	413	280	9284	0.802836	1	0.999955	100	1
GOTERM_MF_ALL	GO:0004386	Helicase Activity	8	1.26984	0.184699	CG5589,rept,EndoGI,pit,Ino80,l(2)37Cb,mrn,RecQ4	413	105	9284	1.71272	1	0.94013	95.4467	0.954467
GOTERM_MF_ALL	GO:0004497	Monooxygenase Activity	7	1.11111	0.394617	Cyp28a5,Cyp6v1,Cyp4ac3,Cyp4ac1,CG6178,Cyp4ac2,Cyp305a1	413	114	9284	1.38032	1	0.988871	99.9496	0.999496
GOTERM_MF_ALL	GO:0004672	Protein Kinase Activity	12	1.90476	0.603787	pll,Dsor1,IKKbeta,GckIII,lok,Doa,aurB,Pink1,fj,grp,Raf,Pkcdelta	413	259	9284	1.04152	1	0.997472	99.9999	0.999999
GOTERM_MF_ALL	GO:0004674	Protein Serine/Threonine Kinase Activity	12	1.90476	0.21844	pll,Dsor1,IKKbeta,GckIII,lok,Doa,aurB,Pink1,fj,grp,Raf,Pkcdelta	413	189	9284	1.42726	1	0.934039	97.5977	0.975977
GOTERM_MF_ALL	GO:0004721	Phosphoprotein Phosphatase Activity	9	1.42857	0.0943368	CG10352,mop,mtm,PTPMT1,PTP-ER,Lar,CG17746,CG3530,ttm50	413	105	9284	1.92681	1	0.823216	77.667	0.77667
GOTERM_MF_ALL	GO:0004725	Protein Tyrosine Phosphatase Activity	7	1.11111	0.015341	mop,mtm,PTPMT1,PTP-ER,Lar,CG3530,ttm50	413	46	9284	3.42078	0.999985	0.425489	20.8553	0.208553
GOTERM_MF_ALL	GO:0004842	Ubiquitin-Protein Transferase Activity	5	0.793651	0.989323	jet,UbcE2M,Sce,CG32486,CG4325	413	219	9284	0.513229	1	1	100	1
GOTERM_MF_ALL	GO:0004857	Enzyme Inhibitor Activity	7	1.11111	0.557635	CG31777,EndoGI,IM33,Spn55B,Spn42Dd,Spn28Dc,Tep4	413	135	9284	1.1656	1	0.996188	99.9996	0.999996
GOTERM_MF_ALL	GO:0004866	Endopeptidase Inhibitor Activity	6	0.952381	0.449612	CG31777,IM33,Spn55B,Spn42Dd,Spn28Dc,Tep4	413	99	9284	1.36239	1	0.99141	99.9881	0.999881
GOTERM_MF_ALL	GO:0004867	Serine-Type Endopeptidase Inhibitor Activity	5	0.793651	0.487022	CG31777,IM33,Spn55B,Spn42Dd,Spn28Dc	413	81	9284	1.38762	1	0.993164	99.9959	0.999959
GOTERM_MF_ALL	GO:0004871	Signal Transducer Activity	18	2.85714	0.839748	Grd,Dsor1,mthl15,AstC-R1,cv-d,IKKbeta,FMRFaR,ETHR,5-HT7,Dh44-R2,nAChRalpha4,mAChR-A,CG13229,GckIII,Dh31-R,Lar,Or43a,Raf	413	469	9284	0.86275	1	0.999915	100	1
GOTERM_MF_ALL	GO:0004872	Receptor Activity	20	3.1746	0.84243	Grd,mthl15,AstC-R1,cv-d,FMRFaR,alpha-Est5,ETHR,5-HT7,Dh44-R2,nAChRalpha4,mAChR-A,pHCl,teq,CngB,CG13229,Dh31-R,Lar,CG4168,Or43a,if	413	520	9284	0.864593	1	0.999917	100	1
GOTERM_MF_ALL	GO:0004888	Transmembrane Signaling Receptor Activity	13	2.06349	0.834754	Grd,mthl15,AstC-R1,FMRFaR,ETHR,5-HT7,Dh44-R2,mAChR-A,nAChRalpha4,CG13229,Dh31-R,Or43a,Lar	413	341	9284	0.856987	1	0.999907	100	1
GOTERM_MF_ALL	GO:0004930	G-Protein Coupled Receptor Activity	9	1.42857	0.185309	mAChR-A,mthl15,AstC-R1,CG13229,Dh31-R,FMRFaR,ETHR,Dh44-R2,5-HT7	413	124	9284	1.63157	1	0.937499	95.498	0.95498
GOTERM_MF_ALL	GO:0005096	Gtpase Activator Activity	8	1.26984	0.0909797	CG34408,pbl,RanGAP,Nf1,CG4552,ArfGAP3,CenB1A,conu	413	87	9284	2.06707	1	0.834671	76.3812	0.763812
GOTERM_MF_ALL	GO:0005198	Structural Molecule Activity	23	3.65079	0.911387	Kr-h2,mRpL39,Rpn9,Dyb,RpL31,mRpL32,mRpL43,mRpL24,Syn1,Cpr62Bb,Cpr65Au,mRpL1,Lam,CG5805,betaTub97EF,Cpr76Bd,mRpL9,mRpL46,alphaTub84D,Nup98-96,Grip84,RpLP0-like,RpL4	413	634	9284	0.815499	1	0.999981	100	1
GOTERM_MF_ALL	GO:0005215	Transporter Activity	44	6.98413	0.273024	CG31547,CG2930,CG18281,Hmt-1,cv-d,CG32669,Mdr49,ttm50,CG8785,nAChRalpha4,CG2663,MFS9,Oatp74D,CG31121,pHCl,CG42321,CG7627,E23,CG3091,CG12926,out,Task7,scramb1,CG6231,sut2,CG33298,Grd,CG18788,CG31103,CG31272,Atet,JhI-21,CG4462,CG42376,CG8908,CG30394,Nup98-96,CG31668,CngB,Ranbp11,CG9663,prel,Apoltp,Oatp33Ea	413	881	9284	1.1227	1	0.963607	99.1966	0.991966
GOTERM_MF_ALL	GO:0005216	Ion Channel Activity	5	0.793651	0.994246	Task7,Grd,nAChRalpha4,pHCl,CngB	413	237	9284	0.474249	1	1	100	1
GOTERM_MF_ALL	GO:0005261	Cation Channel Activity	4	0.634921	0.932586	Task7,Grd,nAChRalpha4,CngB	413	130	9284	0.691674	1	0.999992	100	1
GOTERM_MF_ALL	GO:0005342	Organic Acid Transmembrane Transporter Activity	5	0.793651	0.447769	out,CG31547,JhI-21,CG8785,CG30394	413	77	9284	1.4597	1	0.991635	99.9875	0.999875
GOTERM_MF_ALL	GO:0005488	Binding	268	42.5397	0.192247	Dref,Vps8,l(2)37Cb,Bx42,RecQ4,CG8891,CG2162,CG4467,CG14414,mtTFB2,Pfdn5,c12.1,CG32486,CG42321,wisp,Grip84,Myo31DF,bsh,Cyp6v1,EndoGI,CG4199,CG14322,RpII15,Rfx,Tab2,Ext2,Arl4,AsnRS,CG4860,CngB,teq,Mfe2,FKBP59,CG3530,mrn,D2hgdh,CG6833,v,Cda5,Mdr49,Nmdmc,CG11920,Gnf1,CG9293,Mp20,cher,so,lok,repo,CG9512,if,CG2818,Dsor1,Dlip2,SCCRO4,Hip1,Npc2h,Syx17,CG31999,Kank,CG10435,CG3726,Mob3,128up,nmd,pch2,LSm3,…	413	5817	9284	1.03567	1	0.928587	96.0444	0.960444
GOTERM_MF_ALL	GO:0005506	Iron Ion Binding	7	1.11111	0.691224	Cyp28a5,Cyp6v1,Cyp4ac3,Cyp4ac1,Cyp4ac2,Adi1,Cyp305a1	413	155	9284	1.0152	1	0.999054	100	1
GOTERM_MF_ALL	GO:0005524	Atp Binding	49	7.77778	0.00614013	rept,pll,Rpt4,CG8520,Hmt-1,IKKbeta,Doa,l(2)37Cb,cos,Pink1,nmd,Mdr49,Gnf1,Tcp-1eta,grp,Sam-S,pch2,CG3267,RecQ4,Rpt2,CG31121,pit,CG42321,lok,Ino80,wisp,CG7627,SMC2,E23,Hsc70-5,Myo31DF,CG5589,CG33298,l(2)k01209,UbcE2M,Dsor1,Lon,CG4858,Atet,CG8080,Pkcdelta,CG8908,CG13369,AsnRS,GckIII,aurB,CG9663,U26,Raf	413	751	9284	1.4667	0.987918	0.307885	8.89712	0.0889712
GOTERM_MF_ALL	GO:0005525	Gtp Binding	12	1.90476	0.158987	Mocs1,RagA-B,betaTub97EF,Arl4,alphaTub84D,Rab30,dnd,128up,Ns3,atl,CG7728,ebi	413	176	9284	1.53269	1	0.916503	92.7166	0.927166
GOTERM_MF_ALL	GO:0008017	Microtubule Binding	5	0.793651	0.725855	Map60,hook,cos,Kank,Grip84	413	110	9284	1.02179	1	0.999437	100	1
GOTERM_MF_ALL	GO:0008026	Atp-Dependent Helicase Activity	7	1.11111	0.0944	CG5589,rept,EndoGI,pit,l(2)37Cb,mrn,RecQ4	413	71	9284	2.21628	1	0.815989	77.6905	0.776905
GOTERM_MF_ALL	GO:0008047	Enzyme Activator Activity	10	1.5873	0.107252	CG34408,pbl,RanGAP,Nf1,CG4552,ArfGAP3,rictor,mrn,CenB1A,conu	413	126	9284	1.78408	1	0.829385	82.0288	0.820288
GOTERM_MF_ALL	GO:0008061	Chitin Binding	4	0.634921	0.915336	CG14300,teq,Cda5,Idgf2	413	123	9284	0.731038	1	0.999983	100	1
GOTERM_MF_ALL	GO:0008092	Cytoskeletal Protein Binding	14	2.22222	0.595855	Dyb,Map60,cos,Hip1,Syn1,Vps16A,Mp20,alphaTub84D,Zasp66,cher,hook,Kank,Grip84,CG15097	413	304	9284	1.03524	1	0.997419	99.9999	0.999999
GOTERM_MF_ALL	GO:0008094	Dna-Dependent Atpase Activity	5	0.793651	0.0929515	rept,EndoGI,mrn,Gnf1,RecQ4	413	39	9284	2.88198	1	0.826009	77.1446	0.771446
GOTERM_MF_ALL	GO:0008168	Methyltransferase Activity	10	1.5873	0.107252	DMAP1,CG9531,mtTFB2,metl,egg,CG14906,CG11474,CG8665,Fib,CG2453	413	126	9284	1.78408	1	0.829385	82.0288	0.820288
GOTERM_MF_ALL	GO:0008188	Neuropeptide Receptor Activity	6	0.952381	0.0440879	AstC-R1,CG13229,Dh31-R,FMRFaR,ETHR,Dh44-R2	413	44	9284	3.06538	1	0.739992	49.4475	0.494475
GOTERM_MF_ALL	GO:0008233	Peptidase Activity	25	3.96825	0.780862	CG13318,CG9536,Prosbeta2,Prosbeta3,Ance-5,CG31233,Usp10,SPH93,CG4452,CG11459,CG4467,Fur2,grass,Lon,CG7791,CG9733,CG8550,CSN5,kuz,Usp8,teq,Sras,Sp212,Spn55B,CG6462	413	617	9284	0.910835	1	0.999769	100	1
GOTERM_MF_ALL	GO:0008234	Cysteine-Type Peptidase Activity	6	0.952381	0.352059	CG4452,CG11459,Usp8,Sras,Usp10,CSN5	413	88	9284	1.53269	1	0.984214	99.8592	0.998592
GOTERM_MF_ALL	GO:0008236	Serine-Type Peptidase Activity	10	1.5873	0.926963	CG13318,grass,CG9536,Lon,teq,Sp212,Fur2,CG9733,SPH93,CG6462	413	303	9284	0.741895	1	0.999991	100	1
GOTERM_MF_ALL	GO:0008237	Metallopeptidase Activity	8	1.26984	0.583485	CG4467,kuz,CG7791,Ance-5,Sras,CG31233,CG8550,CSN5	413	162	9284	1.11009	1	0.997174	99.9998	0.999998
GOTERM_MF_ALL	GO:0008270	Zinc Ion Binding	25	3.96825	0.843485	CAHbeta,noi,Dyb,Vps8,Lmx1a,CG31233,CG9293,RecQ4,CG8360,CG4467,CG32486,CG4325,Rpn3,snRNP-U1-C,RYBP,nom,Zpr1,CG32335,RpII15,CG31388,Tab2,Zif,Rpb10,Sce,egg	413	644	9284	0.872648	1	0.999914	100	1
GOTERM_MF_ALL	GO:0008276	Protein Methyltransferase Activity	4	0.634921	0.408013	CG9531,egg,CG11474,Fib	413	52	9284	1.72919	1	0.989788	99.9641	0.999641
GOTERM_MF_ALL	GO:0008324	Cation Transmembrane Transporter Activity	9	1.42857	0.991269	CG31547,Task7,CG4462,CG42376,CG6231,Grd,nAChRalpha4,CngB,Hmt-1	413	357	9284	0.566708	1	1	100	1
GOTERM_MF_ALL	GO:0008509	Anion Transmembrane Transporter Activity	7	1.11111	0.202472	CG31547,Grd,CG31103,Oatp74D,pHCl,CG31272,Oatp33Ea	413	89	9284	1.76804	1	0.923831	96.7378	0.967378
GOTERM_MF_ALL	GO:0008528	G-Protein Coupled Peptide Receptor Activity	6	0.952381	0.0559886	AstC-R1,CG13229,Dh31-R,FMRFaR,ETHR,Dh44-R2	413	47	9284	2.86971	1	0.808421	58.1756	0.581756
GOTERM_MF_ALL	GO:0008757	S-Adenosylmethionine-Dependent Methyltransferase Activity	7	1.11111	0.188709	mtTFB2,metl,egg,CG14906,CG11474,Fib,CG2453	413	87	9284	1.80869	1	0.934538	95.774	0.95774
GOTERM_MF_ALL	GO:0015075	Ion Transmembrane Transporter Activity	14	2.22222	0.990422	Task7,CG31547,CG6231,Grd,CG31103,Hmt-1,CG31272,CG4462,CG42376,nAChRalpha4,Oatp74D,pHCl,CngB,Oatp33Ea	413	504	9284	0.624428	1	1	100	1
GOTERM_MF_ALL	GO:0015171	Amino Acid Transmembrane Transporter Activity	4	0.634921	0.408013	CG31547,JhI-21,CG8785,CG30394	413	52	9284	1.72919	1	0.989788	99.9641	0.999641
GOTERM_MF_ALL	GO:0015267	Channel Activity	5	0.793651	0.997257	Task7,Grd,nAChRalpha4,pHCl,CngB	413	258	9284	0.435648	1	1	100	1
GOTERM_MF_ALL	GO:0015276	Ligand-Gated Ion Channel Activity	4	0.634921	0.887301	Grd,nAChRalpha4,pHCl,CngB	413	114	9284	0.788752	1	0.999964	100	1
GOTERM_MF_ALL	GO:0015399	Primary Active Transmembrane Transporter Activity	9	1.42857	0.308466	CG8908,CG31121,Hmt-1,CG7627,Mdr49,CG9663,E23,Atet,ttm50	413	144	9284	1.40496	1	0.975882	99.6228	0.996228
GOTERM_MF_ALL	GO:0015405	P-P-Bond-Hydrolysis-Driven Transmembrane Transporter Activity	9	1.42857	0.308466	CG8908,CG31121,Hmt-1,CG7627,Mdr49,CG9663,E23,Atet,ttm50	413	144	9284	1.40496	1	0.975882	99.6228	0.996228
GOTERM_MF_ALL	GO:0015631	Tubulin Binding	5	0.793651	0.821469	Map60,hook,cos,Kank,Grip84	413	127	9284	0.885016	1	0.999887	100	1
GOTERM_MF_ALL	GO:0016301	Kinase Activity	17	2.69841	0.644476	mri,pll,l(2)k01209,Dsor1,IKKbeta,Doa,Pink1,fj,CG8080,grp,CG6145,Pkcdelta,CG13369,GckIII,lok,aurB,Raf	413	385	9284	0.992598	1	0.998325	100	1
GOTERM_MF_ALL	GO:0016462	Pyrophosphatase Activity	39	6.19048	0.00808685	rept,RagA-B,Rpt4,CG8520,Hmt-1,l(2)37Cb,cos,nmd,Mdr49,Tcp-1eta,Gnf1,Ns3,ttm50,RecQ4,Rpt2,CG8891,betaTub97EF,alphaTub84D,CG31121,pit,CG42321,Ino80,CG7627,SMC2,E23,atl,Hsc70-5,CG33298,CG5589,Myo31DF,Rab30,Lon,spn-F,EndoGI,Atet,CG8908,CG9663,mrn,CG7728	413	573	9284	1.53001	0.997038	0.305015	11.5598	0.115598
GOTERM_MF_ALL	GO:0016491	Oxidoreductase Activity	34	5.39683	0.297659	v,Cyp4ac3,Cyp4ac1,Cyp4ac2,Nmdmc,Wwox,CG8665,GstE11,Sptr,Cyp28a5,CG8306,CG10495,CG31075,CG9512,CG6178,CG8399,CG30427,CG1434,Cyp6v1,CG4199,Cyp305a1,CG3999,GILT1,CG42376,CG9531,SdhA,CG4860,T3dh,Mfe2,GILT3,Adi1,D2hgdh,CG1441,CG31673	413	673	9284	1.13566	1	0.973195	99.5231	0.995231
GOTERM_MF_ALL	GO:0016620	Oxidoreductase Activity, Acting On The Aldehyde Or Oxo Group Of Donors, Nad Or Nadp As Acceptor	5	0.793651	0.0620917	CG8306,CG31075,CG1441,CG8665,CG30427	413	34	9284	3.3058	1	0.795031	62.0848	0.620848
GOTERM_MF_ALL	GO:0016627	Oxidoreductase Activity, Acting On The Ch-Ch Group Of Donors	5	0.793651	0.106992	CG9531,CG1434,CG4860,SdhA,CG10495	413	41	9284	2.74139	1	0.841816	81.9496	0.819496
GOTERM_MF_ALL	GO:0016705	Oxidoreductase Activity, Acting On Paired Donors, With Incorporation Or Reduction Of Molecular Oxygen	6	0.952381	0.859156	Cyp28a5,Cyp6v1,Cyp4ac3,Cyp4ac1,Cyp4ac2,Cyp305a1	413	164	9284	0.822418	1	0.999934	100	1
GOTERM_MF_ALL	GO:0016740	Transferase Activity	58	9.20635	0.769647	l(2)37Cb,CG8665,Sam-S,Cct2,CG6145,jet,CG3209,Eip55E,lace,mtTFB2,wds,CG32486,pit,wisp,CG11474,CG2453,mri,fj,RpII15,Ext2,Pkcdelta,DMAP1,CG9531,CG8668,CG12913,egg,CG14906,pll,Tip60,IKKbeta,Doa,Pink1,CG11306,grp,GstE11,CG11412,lok,CG6178,CG4325,CG10365,l(2)k01209,UbcE2M,Dsor1,GstZ2,CG8080,wol,CG14204,CG13369,Hmgs,CG34348,Rpb10,Sce,metl,GckIII,aurB,St1,Fib,Raf	413	1392	9284	0.936642	1	0.999732	100	1
GOTERM_MF_ALL	GO:0016741	Transferase Activity, Transferring One-Carbon Groups	10	1.5873	0.123491	DMAP1,CG9531,mtTFB2,metl,egg,CG14906,CG11474,CG8665,Fib,CG2453	413	130	9284	1.72919	1	0.860389	86.3869	0.863869
GOTERM_MF_ALL	GO:0016757	Transferase Activity, Transferring Glycosyl Groups	5	0.793651	0.956695	CG8668,CG12913,CG11306,wol,Ext2	413	176	9284	0.63862	1	0.999998	100	1
GOTERM_MF_ALL	GO:0016758	Transferase Activity, Transferring Hexosyl Groups	4	0.634921	0.960569	CG8668,CG12913,wol,Ext2	413	146	9284	0.615874	1	0.999999	100	1
GOTERM_MF_ALL	GO:0016772	Transferase Activity, Transferring Phosphorus-Containing Groups	23	3.65079	0.599179	mri,pll,l(2)k01209,Dsor1,IKKbeta,Doa,Pink1,l(2)37Cb,fj,CG8080,grp,RpII15,Cct2,Pkcdelta,CG6145,CG13369,Rpb10,GckIII,pit,lok,aurB,wisp,Raf	413	513	9284	1.00785	1	0.997418	99.9999	0.999999
GOTERM_MF_ALL	GO:0016773	Phosphotransferase Activity, Alcohol Group As Acceptor	16	2.53968	0.525227	mri,pll,Dsor1,IKKbeta,Doa,Pink1,fj,grp,CG8080,CG6145,Pkcdelta,CG13369,GckIII,lok,aurB,Raf	413	335	9284	1.07364	1	0.995461	99.9987	0.999987
GOTERM_MF_ALL	GO:0016787	Hydrolase Activity	101	16.0317	0.0600098	CG13318,Hydr2,Prosbeta2,CG3009,l(2)37Cb,cos,Tcp-1eta,SPH93,RecQ4,kraken,CG4452,CG8891,CG4467,CG42321,CG7627,atl,grass,Myo31DF,CG3376,mop,EndoGI,Hsl,CG8908,mRpL46,teq,Sp212,CG3530,mrn,RagA-B,CG8520,Hmt-1,Cda5,Mdr49,Gnf1,Nmdmc,CG6753,mtm,Fur2,CG2818,CG7059,CG11029,CG7791,PTPMT1,Yp2,Yp1,CG8550,smp-30,CG10194,Prosbeta3,nmd,Usp10,ttm50,pit,Hsc70-5,CG5589,spn-F,CG32335,CG11883,Mal-B1,CG31272,alpha-Est5…	413	1956	9284	1.16075	1	0.794995	60.7914	0.607914
GOTERM_MF_ALL	GO:0016788	Hydrolase Activity, Acting On Ester Bonds	30	4.7619	0.0911457	CG8366,Hydr2,CG3009,CG17746,ttm50,kraken,CG6753,CG10352,mtm,PTP-ER,CG2818,CG7059,CG3376,CG11029,CG32335,Hsl,EndoGI,PTPMT1,CG11883,mop,Yp2,Yp1,CG31272,smp-30,alpha-Est5,pelo,CG9449,CG12034,Lar,CG3530	413	505	9284	1.33541	1	0.827443	76.4464	0.764464
GOTERM_MF_ALL	GO:0016791	Phosphatase Activity	12	1.90476	0.243464	CG9449,CG10352,mop,CG11883,mtm,PTPMT1,PTP-ER,Lar,CG17746,CG3530,CG7059,ttm50	413	194	9284	1.39048	1	0.951733	98.5317	0.985317
GOTERM_MF_ALL	GO:0016817	Hydrolase Activity, Acting On Acid Anhydrides	39	6.19048	0.0107154	rept,RagA-B,Rpt4,CG8520,Hmt-1,l(2)37Cb,cos,nmd,Mdr49,Tcp-1eta,Gnf1,Ns3,ttm50,RecQ4,Rpt2,CG8891,betaTub97EF,alphaTub84D,CG31121,pit,CG42321,Ino80,CG7627,SMC2,E23,atl,Hsc70-5,CG33298,CG5589,Myo31DF,Rab30,Lon,spn-F,EndoGI,Atet,CG8908,CG9663,mrn,CG7728	413	584	9284	1.50119	0.999558	0.334056	15.04	0.1504
GOTERM_MF_ALL	GO:0016818	Hydrolase Activity, Acting On Acid Anhydrides, In Phosphorus-Containing Anhydrides	39	6.19048	0.0103672	rept,RagA-B,Rpt4,CG8520,Hmt-1,l(2)37Cb,cos,nmd,Mdr49,Tcp-1eta,Gnf1,Ns3,ttm50,RecQ4,Rpt2,CG8891,betaTub97EF,alphaTub84D,CG31121,pit,CG42321,Ino80,CG7627,SMC2,E23,atl,Hsc70-5,CG33298,CG5589,Myo31DF,Rab30,Lon,spn-F,EndoGI,Atet,CG8908,CG9663,mrn,CG7728	413	582	9284	1.50635	0.999431	0.339736	14.5864	0.145864
GOTERM_MF_ALL	GO:0016820	Hydrolase Activity, Acting On Acid Anhydrides, Catalyzing Transmembrane Movement Of Substances	9	1.42857	0.202322	CG8908,CG31121,Hmt-1,CG7627,Mdr49,CG9663,E23,Atet,ttm50	413	127	9284	1.59303	1	0.926771	96.7285	0.967285
GOTERM_MF_ALL	GO:0016829	Lyase Activity	10	1.5873	0.195016	Mocs1,CAHbeta,CG3618,Eip55E,b,CG8525,CG5991,Mfe2,CG1402,CAH2	413	145	9284	1.5503	1	0.928373	96.2446	0.962446
GOTERM_MF_ALL	GO:0016835	Carbon-Oxygen Lyase Activity	4	0.634921	0.478711	CAHbeta,Mfe2,CG1402,CAH2	413	58	9284	1.5503	1	0.992677	99.9948	0.999948
GOTERM_MF_ALL	GO:0016836	Hydro-Lyase Activity	4	0.634921	0.383773	CAHbeta,Mfe2,CG1402,CAH2	413	50	9284	1.79835	1	0.987649	99.9341	0.999341
GOTERM_MF_ALL	GO:0016887	Atpase Activity	31	4.92063	0.00186328	Rpt4,rept,CG8520,Hmt-1,l(2)37Cb,cos,nmd,Mdr49,Tcp-1eta,Gnf1,ttm50,RecQ4,Rpt2,CG31121,pit,CG42321,Ino80,CG7627,SMC2,E23,Hsc70-5,CG5589,Myo31DF,CG33298,Lon,spn-F,EndoGI,Atet,CG8908,CG9663,mrn	413	385	9284	1.81003	0.737424	0.114467	2.78216	0.0278216
GOTERM_MF_ALL	GO:0016903	Oxidoreductase Activity, Acting On The Aldehyde Or Oxo Group Of Donors	5	0.793651	0.16277	CG8306,CG31075,CG1441,CG8665,CG30427	413	48	9284	2.34161	1	0.917721	93.1968	0.931968
GOTERM_MF_ALL	GO:0017076	Purine Nucleotide Binding	62	9.84127	0.000909248	128up,l(2)37Cb,cos,nmd,Tcp-1eta,Sam-S,pch2,RecQ4,pit,CG42321,CG7627,wisp,Hsc70-5,atl,CG5589,Myo31DF,Pkcdelta,CG8908,Arl4,AsnRS,CngB,U26,rept,RagA-B,Rpt4,pll,CG8520,dnd,Hmt-1,IKKbeta,Doa,Pink1,Mdr49,grp,Ns3,Gnf1,CG3267,Rpt2,betaTub97EF,alphaTub84D,CG31121,lok,Ino80,SMC2,E23,CG33298,l(2)k01209,UbcE2M,Rab30,Dsor1,Lon,CG4858,CG8080,Atet,Mocs1,CG13369,GckIII,aurB,CG9663,CG7728,Raf,ebi	413	924	9284	1.50836	0.479116	0.150457	1.3668	0.013668
GOTERM_MF_ALL	GO:0017111	Nucleoside-Triphosphatase Activity	38	6.03175	0.00866109	rept,Rpt4,RagA-B,CG8520,Hmt-1,l(2)37Cb,cos,nmd,Mdr49,Tcp-1eta,Gnf1,Ns3,ttm50,RecQ4,Rpt2,betaTub97EF,alphaTub84D,CG31121,pit,CG42321,Ino80,CG7627,SMC2,E23,atl,Hsc70-5,CG33298,CG5589,Myo31DF,Rab30,Lon,spn-F,EndoGI,Atet,CG8908,CG9663,mrn,CG7728	413	557	9284	1.5336	0.998044	0.307111	12.3313	0.123313
GOTERM_MF_ALL	GO:0017171	Serine Hydrolase Activity	11	1.74603	0.874054	CG13318,grass,CG9536,Lon,teq,Sp212,Fur2,CG9733,SPH93,CG6462,kraken	413	304	9284	0.8134	1	0.999953	100	1
GOTERM_MF_ALL	GO:0019001	Guanyl Nucleotide Binding	13	2.06349	0.107189	RagA-B,dnd,Rab30,128up,Ns3,Mocs1,betaTub97EF,alphaTub84D,Arl4,CngB,CG7728,atl,ebi	413	181	9284	1.61454	1	0.835775	82.0096	0.820096
GOTERM_MF_ALL	GO:0019783	Ubiquitin-Like Protein-Specific Protease Activity	4	0.634921	0.455544	CG4452,Usp8,Usp10,CSN5	413	56	9284	1.60567	1	0.99169	99.9899	0.999899
GOTERM_MF_ALL	GO:0019787	Ubiquitin-Like Protein Transferase Activity	5	0.793651	0.992916	jet,UbcE2M,Sce,CG32486,CG4325	413	231	9284	0.486568	1	1	100	1
GOTERM_MF_ALL	GO:0020037	Heme Binding	7	1.11111	0.535405	Cyp28a5,v,Cyp6v1,Cyp4ac3,Cyp4ac1,Cyp4ac2,Cyp305a1	413	132	9284	1.19209	1	0.995432	99.9991	0.999991
GOTERM_MF_ALL	GO:0022803	Passive Transmembrane Transporter Activity	5	0.793651	0.997257	Task7,Grd,nAChRalpha4,pHCl,CngB	413	258	9284	0.435648	1	1	100	1
GOTERM_MF_ALL	GO:0022804	Active Transmembrane Transporter Activity	15	2.38095	0.366037	CG31547,Hmt-1,CG32669,Mdr49,Atet,ttm50,JhI-21,CG8908,Oatp74D,CG31121,CG31668,CG7627,CG9663,E23,Oatp33Ea	413	281	9284	1.19997	1	0.985649	99.8987	0.998987
GOTERM_MF_ALL	GO:0022834	Ligand-Gated Channel Activity	4	0.634921	0.887301	Grd,nAChRalpha4,pHCl,CngB	413	114	9284	0.788752	1	0.999964	100	1
GOTERM_MF_ALL	GO:0022836	Gated Channel Activity	4	0.634921	0.972072	Grd,nAChRalpha4,pHCl,CngB	413	156	9284	0.576395	1	1	100	1
GOTERM_MF_ALL	GO:0022838	Substrate-Specific Channel Activity	5	0.793651	0.995495	Task7,Grd,nAChRalpha4,pHCl,CngB	413	244	9284	0.460644	1	1	100	1
GOTERM_MF_ALL	GO:0022857	Transmembrane Transporter Activity	31	4.92063	0.708667	CG31547,Hmt-1,CG32669,Mdr49,ttm50,CG8785,nAChRalpha4,MFS9,Oatp74D,CG31121,pHCl,CG7627,E23,out,Task7,CG6231,sut2,Grd,CG31103,CG18788,CG31272,Atet,CG4462,JhI-21,CG42376,CG8908,CG30394,CG31668,CngB,CG9663,Oatp33Ea	413	733	9284	0.950698	1	0.999245	100	1
GOTERM_MF_ALL	GO:0022891	Substrate-Specific Transmembrane Transporter Activity	20	3.1746	0.971992	out,Task7,CG31547,CG6231,sut2,Grd,CG31103,Hmt-1,CG31272,ttm50,CG8785,CG4462,JhI-21,CG42376,nAChRalpha4,CG30394,Oatp74D,pHCl,CngB,Oatp33Ea	413	622	9284	0.722811	1	1	100	1
GOTERM_MF_ALL	GO:0022892	Substrate-Specific Transporter Activity	29	4.60317	0.763228	CG31547,cv-d,Hmt-1,ttm50,CG8785,nAChRalpha4,Oatp74D,pHCl,CG42321,out,Task7,scramb1,CG33298,sut2,CG6231,Grd,CG31103,CG31272,Atet,CG4462,JhI-21,CG42376,CG30394,CngB,Ranbp11,CG9663,prel,Apoltp,Oatp33Ea	413	706	9284	0.923376	1	0.999706	100	1
GOTERM_MF_ALL	GO:0030234	Enzyme Regulator Activity	18	2.85714	0.3177	CG34408,pbl,CG31777,CG4552,EndoGI,Spn28Dc,Tep4,RanGAP,Nf1,ArfGAP3,IM33,rictor,Spn55B,Spn42Dd,conu,CenB1A,mrn,Rpn3	413	334	9284	1.21147	1	0.976594	99.6922	0.996922
GOTERM_MF_ALL	GO:0030414	Peptidase Inhibitor Activity	6	0.952381	0.47569	CG31777,IM33,Spn55B,Spn42Dd,Spn28Dc,Tep4	413	102	9284	1.32232	1	0.992737	99.9943	0.999943
GOTERM_MF_ALL	GO:0030515	Snorna Binding	4	0.634921	0.0637922	CG7637,CG4866,CG11920,CG7728	413	21	9284	4.28179	1	0.793083	63.1116	0.631116
GOTERM_MF_ALL	GO:0030554	Adenyl Nucleotide Binding	49	7.77778	0.00658767	rept,pll,Rpt4,CG8520,Hmt-1,IKKbeta,Doa,l(2)37Cb,cos,Pink1,nmd,Mdr49,Gnf1,Tcp-1eta,grp,Sam-S,pch2,CG3267,RecQ4,Rpt2,CG31121,pit,CG42321,lok,Ino80,wisp,CG7627,SMC2,E23,Hsc70-5,Myo31DF,CG5589,CG33298,l(2)k01209,UbcE2M,Dsor1,Lon,CG4858,Atet,CG8080,Pkcdelta,CG8908,CG13369,AsnRS,GckIII,aurB,CG9663,U26,Raf	413	754	9284	1.46086	0.991252	0.270891	9.51579	0.0951579
GOTERM_MF_ALL	GO:0030594	Neurotransmitter Receptor Activity	4	0.634921	0.534479	Grd,nAChRalpha4,mAChR-A,5-HT7	413	63	9284	1.42726	1	0.99584	99.9991	0.999991
GOTERM_MF_ALL	GO:0030695	Gtpase Regulator Activity	8	1.26984	0.11366	CG34408,pbl,RanGAP,Nf1,CG4552,ArfGAP3,CenB1A,conu	413	92	9284	1.95473	1	0.841281	83.8844	0.838844
GOTERM_MF_ALL	GO:0032549	Ribonucleoside Binding	61	9.68254	0.00139228	128up,l(2)37Cb,cos,nmd,Tcp-1eta,Sam-S,pch2,RecQ4,pit,CG42321,CG7627,wisp,Hsc70-5,atl,CG5589,Myo31DF,Pkcdelta,CG8908,Arl4,AsnRS,U26,rept,RagA-B,Rpt4,pll,CG8520,dnd,Hmt-1,IKKbeta,Doa,Pink1,Mdr49,grp,Ns3,Gnf1,CG3267,Rpt2,betaTub97EF,alphaTub84D,CG31121,lok,Ino80,SMC2,E23,CG33298,l(2)k01209,UbcE2M,Rab30,Dsor1,Lon,CG4858,CG8080,Atet,Mocs1,CG13369,GckIII,aurB,CG9663,CG7728,Raf,ebi	413	921	9284	1.48886	0.631739	0.105058	2.0858	0.020858
GOTERM_MF_ALL	GO:0032550	Purine Ribonucleoside Binding	61	9.68254	0.00127486	128up,l(2)37Cb,cos,nmd,Tcp-1eta,Sam-S,pch2,RecQ4,pit,CG42321,CG7627,wisp,Hsc70-5,atl,CG5589,Myo31DF,Pkcdelta,CG8908,Arl4,AsnRS,U26,rept,RagA-B,Rpt4,pll,CG8520,dnd,Hmt-1,IKKbeta,Doa,Pink1,Mdr49,grp,Ns3,Gnf1,CG3267,Rpt2,betaTub97EF,alphaTub84D,CG31121,lok,Ino80,SMC2,E23,CG33298,l(2)k01209,UbcE2M,Rab30,Dsor1,Lon,CG4858,CG8080,Atet,Mocs1,CG13369,GckIII,aurB,CG9663,CG7728,Raf,ebi	413	918	9284	1.49373	0.599348	0.108039	1.91147	0.0191147
GOTERM_MF_ALL	GO:0032553	Ribonucleotide Binding	62	9.84127	0.00119203	128up,l(2)37Cb,cos,nmd,Tcp-1eta,Sam-S,pch2,RecQ4,pit,CG42321,CG7627,wisp,Hsc70-5,atl,CG5589,Myo31DF,Pkcdelta,CG8908,Arl4,AsnRS,CngB,U26,rept,RagA-B,Rpt4,pll,CG8520,dnd,Hmt-1,IKKbeta,Doa,Pink1,Mdr49,grp,Ns3,Gnf1,CG3267,Rpt2,betaTub97EF,alphaTub84D,CG31121,lok,Ino80,SMC2,E23,CG33298,l(2)k01209,UbcE2M,Rab30,Dsor1,Lon,CG4858,CG8080,Atet,Mocs1,CG13369,GckIII,aurB,CG9663,CG7728,Raf,ebi	413	934	9284	1.49221	0.574799	0.115002	1.78831	0.0178831
GOTERM_MF_ALL	GO:0032555	Purine Ribonucleotide Binding	62	9.84127	0.000903736	128up,l(2)37Cb,cos,nmd,Tcp-1eta,Sam-S,pch2,RecQ4,pit,CG42321,CG7627,wisp,Hsc70-5,atl,CG5589,Myo31DF,Pkcdelta,CG8908,Arl4,AsnRS,CngB,U26,rept,RagA-B,Rpt4,pll,CG8520,dnd,Hmt-1,IKKbeta,Doa,Pink1,Mdr49,grp,Ns3,Gnf1,CG3267,Rpt2,betaTub97EF,alphaTub84D,CG31121,lok,Ino80,SMC2,E23,CG33298,l(2)k01209,UbcE2M,Rab30,Dsor1,Lon,CG4858,CG8080,Atet,Mocs1,CG13369,GckIII,aurB,CG9663,CG7728,Raf,ebi	413	923	9284	1.50999	0.477051	0.194338	1.35857	0.0135857
GOTERM_MF_ALL	GO:0032559	Adenyl Ribonucleotide Binding	49	7.77778	0.00644998	rept,pll,Rpt4,CG8520,Hmt-1,IKKbeta,Doa,l(2)37Cb,cos,Pink1,nmd,Mdr49,Gnf1,Tcp-1eta,grp,Sam-S,pch2,CG3267,RecQ4,Rpt2,CG31121,pit,CG42321,lok,Ino80,wisp,CG7627,SMC2,E23,Hsc70-5,Myo31DF,CG5589,CG33298,l(2)k01209,UbcE2M,Dsor1,Lon,CG4858,Atet,CG8080,Pkcdelta,CG8908,CG13369,AsnRS,GckIII,aurB,CG9663,U26,Raf	413	753	9284	1.4628	0.990339	0.282083	9.32587	0.0932587
GOTERM_MF_ALL	GO:0032561	Guanyl Ribonucleotide Binding	13	2.06349	0.107189	RagA-B,dnd,Rab30,128up,Ns3,Mocs1,betaTub97EF,alphaTub84D,Arl4,CngB,CG7728,atl,ebi	413	181	9284	1.61454	1	0.835775	82.0096	0.820096
GOTERM_MF_ALL	GO:0035639	Purine Ribonucleoside Triphosphate Binding	61	9.68254	0.00127486	128up,l(2)37Cb,cos,nmd,Tcp-1eta,Sam-S,pch2,RecQ4,pit,CG42321,CG7627,wisp,Hsc70-5,atl,CG5589,Myo31DF,Pkcdelta,CG8908,Arl4,AsnRS,U26,rept,RagA-B,Rpt4,pll,CG8520,dnd,Hmt-1,IKKbeta,Doa,Pink1,Mdr49,grp,Ns3,Gnf1,CG3267,Rpt2,betaTub97EF,alphaTub84D,CG31121,lok,Ino80,SMC2,E23,CG33298,l(2)k01209,UbcE2M,Rab30,Dsor1,Lon,CG4858,CG8080,Atet,Mocs1,CG13369,GckIII,aurB,CG9663,CG7728,Raf,ebi	413	918	9284	1.49373	0.599348	0.108039	1.91147	0.0191147
GOTERM_MF_ALL	GO:0036094	Small Molecule Binding	82	13.0159	0.00106057	mRpL39,128up,l(2)37Cb,cos,Cbp20,nmd,Tcp-1eta,Sam-S,pch2,RecQ4,CG9107,CG6961,CG8891,CG2162,CG14414,CG10495,pit,CG42321,CG7627,wisp,Hsc70-5,atl,Myo31DF,CG5589,CG11883,CG4199,B52,Pkcdelta,CG8908,Arl4,AsnRS,CG4860,SdhA,bru2,CngB,U2af38,U26,D2hgdh,CG31673,rept,pll,Rpt4,RagA-B,CG8520,dnd,Hmt-1,IKKbeta,Doa,Pink1,Mdr49,Ns3,grp,Gnf1,CG3267,Rpt2,betaTub97EF,alphaTub84D,CG31121,lok,Ino80,CG9512,SMC2,E23,CG3…	413	1315	9284	1.40176	0.532722	0.119095	1.59257	0.0159257
GOTERM_MF_ALL	GO:0038023	Signaling Receptor Activity	14	2.22222	0.868928	Grd,mthl15,AstC-R1,cv-d,FMRFaR,ETHR,5-HT7,Dh44-R2,mAChR-A,nAChRalpha4,CG13229,Dh31-R,Lar,Or43a	413	380	9284	0.828189	1	0.99995	100	1
GOTERM_MF_ALL	GO:0042578	Phosphoric Ester Hydrolase Activity	15	2.38095	0.141254	CG3376,CG11883,PTPMT1,mop,CG17746,ttm50,CG9449,CG10352,CG12034,mtm,PTP-ER,Lar,CG3530,CG2818,CG7059	413	229	9284	1.47245	1	0.892287	90.013	0.90013
GOTERM_MF_ALL	GO:0042623	Atpase Activity, Coupled	24	3.80952	0.00632191	CG5589,Myo31DF,rept,CG33298,Rpt4,Lon,EndoGI,Hmt-1,l(2)37Cb,nmd,Mdr49,Atet,Gnf1,ttm50,RecQ4,Rpt2,CG8908,CG31121,pit,CG42321,CG7627,CG9663,E23,mrn	413	296	9284	1.82266	0.989403	0.29516	9.14889	0.0914889
GOTERM_MF_ALL	GO:0042626	Atpase Activity, Coupled To Transmembrane Movement Of Substances	9	1.42857	0.196582	CG8908,CG31121,Hmt-1,CG7627,Mdr49,CG9663,E23,Atet,ttm50	413	126	9284	1.60567	1	0.926877	96.3537	0.963537
GOTERM_MF_ALL	GO:0042802	Identical Protein Binding	6	0.952381	0.851926	GCC88,Mfe2,GckIII,cos,atl,dpp	413	162	9284	0.832571	1	0.999931	100	1
GOTERM_MF_ALL	GO:0042803	Protein Homodimerization Activity	6	0.952381	0.756259	GCC88,Mfe2,GckIII,cos,atl,dpp	413	141	9284	0.956571	1	0.999675	100	1
GOTERM_MF_ALL	GO:0043167	Ion Binding	82	13.0159	0.439065	Mob3,Dref,Dyb,Lmx1a,Vps8,Cyp4ac3,Cyp4ac1,Cyp4ac2,Sam-S,RecQ4,CG14655,CG8891,CG4467,lace,Eip55E,Cyp28a5,CG10462,CG32486,CG42321,CG18262,CG17683,wisp,Rpn3,snRNP-U1-C,RYBP,grass,nom,CG44422,Zpr1,Cyp6v1,CG32335,RpII15,Cyp305a1,CG31388,Tab2,pelo,Pkcdelta,Ext2,dati,CG31648,T3dh,U2af38,egg,CG3530,CG6701,CAHbeta,Tip60,CG12769,noi,v,CG17271,Ance-5,CG11317,CG17746,CG31233,Nmdmc,CG9293,CG8360,b,MtnB,CG4325,…	413	1789	9284	1.03036	1	0.991001	99.9841	0.999841
GOTERM_MF_ALL	GO:0043169	Cation Binding	77	12.2222	0.5876	Mob3,Dref,Dyb,Lmx1a,Vps8,Cyp4ac3,Cyp4ac1,Cyp4ac2,Sam-S,RecQ4,CG14655,CG8891,CG4467,Cyp28a5,CG10462,CG32486,CG42321,CG18262,CG17683,wisp,Rpn3,snRNP-U1-C,RYBP,grass,nom,CG44422,Zpr1,Cyp6v1,CG32335,RpII15,Cyp305a1,CG31388,Tab2,pelo,Ext2,Pkcdelta,dati,CG31648,T3dh,U2af38,egg,CG3530,CG6701,CAHbeta,Tip60,CG12769,noi,v,Ance-5,CG17271,CG11317,CG31233,CG17746,Nmdmc,CG9293,CG8360,MtnB,CG4325,CG33298,CG7791…	413	1742	9284	0.993637	1	0.997207	99.9998	0.999998
GOTERM_MF_ALL	GO:0043492	Atpase Activity, Coupled To Movement Of Substances	11	1.74603	0.0685199	CG8908,CG33298,CG31121,Hmt-1,CG42321,CG7627,Mdr49,CG9663,E23,Atet,ttm50	413	132	9284	1.87328	1	0.786092	65.8315	0.658315
GOTERM_MF_ALL	GO:0043565	Sequence-Specific Dna Binding	11	1.74603	0.953583	bsh,Lon,Nf-YC,Dref,FoxK,EndoGI,so,Lmx1a,repo,HmgD,Rfx	413	351	9284	0.704483	1	0.999998	100	1
GOTERM_MF_ALL	GO:0044212	Transcription Regulatory Region Dna Binding	6	0.952381	0.901913	Rpt4,msl-1,Lon,Dref,repo,Rfx	413	178	9284	0.757733	1	0.999978	100	1
GOTERM_MF_ALL	GO:0044822	Poly(A) Rna Binding	15	2.38095	0.256661	noi,msl-3,Psi,Vps36,Cbp20,B52,l(2)37Cb,CG6961,CG8043,CG14414,CG9548,Slbp,U2af38,CG11444,snRNP-U1-C	413	257	9284	1.31203	1	0.956169	98.8749	0.988749
GOTERM_MF_ALL	GO:0044877	Macromolecular Complex Binding	12	1.90476	0.907193	Syx17,msl-1,eIF-2alpha,vtd,msl-3,cher,CG1234,SMC2,polybromo,dre4,ebi,dpp	413	346	9284	0.779633	1	0.999979	100	1
GOTERM_MF_ALL	GO:0046872	Metal Ion Binding	77	12.2222	0.574193	Mob3,Dref,Dyb,Lmx1a,Vps8,Cyp4ac3,Cyp4ac1,Cyp4ac2,Sam-S,RecQ4,CG14655,CG8891,CG4467,Cyp28a5,CG10462,CG32486,CG42321,CG18262,CG17683,wisp,Rpn3,snRNP-U1-C,RYBP,grass,nom,CG44422,Zpr1,Cyp6v1,CG32335,RpII15,Cyp305a1,CG31388,Tab2,pelo,Ext2,Pkcdelta,dati,CG31648,T3dh,U2af38,egg,CG3530,CG6701,CAHbeta,Tip60,CG12769,noi,v,Ance-5,CG17271,CG11317,CG31233,CG17746,Nmdmc,CG9293,CG8360,MtnB,CG4325,CG33298,CG7791…	413	1736	9284	0.997071	1	0.996896	99.9998	0.999998
GOTERM_MF_ALL	GO:0046906	Tetrapyrrole Binding	7	1.11111	0.542868	Cyp28a5,v,Cyp6v1,Cyp4ac3,Cyp4ac1,Cyp4ac2,Cyp305a1	413	133	9284	1.18313	1	0.9957	99.9993	0.999993
GOTERM_MF_ALL	GO:0046914	Transition Metal Ion Binding	34	5.39683	0.801845	CAHbeta,noi,Dyb,Lmx1a,Vps8,Cyp4ac3,Cyp4ac1,CG31233,Cyp4ac2,CG9293,RecQ4,CG8360,CG4467,Cyp28a5,CG32486,MtnB,CG4325,Rpn3,snRNP-U1-C,RYBP,nom,Zpr1,CG32335,Cyp6v1,RpII15,Cyp305a1,CG31388,Tab2,Zif,CG31648,Rpb10,Sce,egg,Adi1	413	842	9284	0.90772	1	0.999848	100	1
GOTERM_MF_ALL	GO:0046943	Carboxylic Acid Transmembrane Transporter Activity	5	0.793651	0.427791	out,CG31547,JhI-21,CG8785,CG30394	413	75	9284	1.49863	1	0.990986	99.9785	0.999785
GOTERM_MF_ALL	GO:0046983	Protein Dimerization Activity	14	2.22222	0.898064	GCC88,Task7,phtf,RagA-B,msl-1,Nf-YC,GckIII,Mfe2,cos,SMC2,if,Oli,atl,dpp	413	394	9284	0.798761	1	0.999976	100	1
GOTERM_MF_ALL	GO:0048037	Cofactor Binding	12	1.90476	0.18534	Eip55E,CG1434,lace,b,CG4860,SdhA,CG10495,CG4199,CG9512,D2hgdh,CG31673,CG14232	413	182	9284	1.48216	1	0.934239	95.5006	0.955006
GOTERM_MF_ALL	GO:0050660	Flavin Adenine Dinucleotide Binding	7	1.11111	0.0803542	CG1434,CG4860,SdhA,CG10495,CG4199,CG9512,D2hgdh	413	68	9284	2.31406	1	0.82022	71.8412	0.718412
GOTERM_MF_ALL	GO:0050662	Coenzyme Binding	9	1.42857	0.244266	CG1434,CG4860,SdhA,CG10495,CG4199,CG9512,D2hgdh,CG31673,CG14232	413	134	9284	1.50981	1	0.95007	98.5551	0.985551
GOTERM_MF_ALL	GO:0060089	Molecular Transducer Activity	20	3.1746	0.84243	Grd,mthl15,AstC-R1,cv-d,FMRFaR,alpha-Est5,ETHR,5-HT7,Dh44-R2,nAChRalpha4,mAChR-A,pHCl,teq,CngB,CG13229,Dh31-R,Lar,CG4168,Or43a,if	413	520	9284	0.864593	1	0.999917	100	1
GOTERM_MF_ALL	GO:0060589	Nucleoside-Triphosphatase Regulator Activity	9	1.42857	0.0866466	CG34408,pbl,RanGAP,Nf1,CG4552,ArfGAP3,mrn,CenB1A,conu	413	103	9284	1.96422	1	0.835541	74.6193	0.746193
GOTERM_MF_ALL	GO:0061134	Peptidase Regulator Activity	6	0.952381	0.53479	CG31777,IM33,Spn55B,Spn42Dd,Spn28Dc,Tep4	413	109	9284	1.2374	1	0.995628	99.9991	0.999991
GOTERM_MF_ALL	GO:0061135	Endopeptidase Regulator Activity	6	0.952381	0.467039	CG31777,IM33,Spn55B,Spn42Dd,Spn28Dc,Tep4	413	101	9284	1.33541	1	0.992185	99.9927	0.999927
GOTERM_MF_ALL	GO:0070011	Peptidase Activity, Acting On L-Amino Acid Peptides	24	3.80952	0.80648	CG13318,grass,CG9536,Lon,CG7791,Prosbeta2,Prosbeta3,Ance-5,CG9733,Usp10,CG31233,SPH93,CG8550,CSN5,CG4452,CG11459,CG4467,kuz,Usp8,teq,Sras,Sp212,Fur2,CG6462	413	603	9284	0.894703	1	0.999857	100	1
GOTERM_MF_ALL	GO:0070035	Purine Ntp-Dependent Helicase Activity	7	1.11111	0.0944	CG5589,rept,EndoGI,pit,l(2)37Cb,mrn,RecQ4	413	71	9284	2.21628	1	0.815989	77.6905	0.776905
GOTERM_MF_ALL	GO:0097159	Organic Cyclic Compound Binding	158	25.0794	0.0422097	mRpL39,Dref,l(2)37Cb,cos,Cbp20,Tcp-1eta,RecQ4,Bx42,CG8891,CG2162,msl-1,CG14414,mtTFB2,CG10462,c12.1,CG10495,CG18262,CG42321,wisp,CG7627,atl,snRNP-U1-C,Myo31DF,nom,bsh,CG11723,Cyp6v1,EndoGI,CG4199,Rfx,RpII15,CG8273,CG8908,CG9531,Arl4,AsnRS,bru2,CG4860,CG7637,CngB,CG14906,FKBP59,D2hgdh,mrn,U26,CG31673,CG6833,pll,RagA-B,CG8520,v,Hmt-1,Doa,Mdr49,CG11920,Gnf1,CG9548,so,lok,repo,HmgD,CG9512,qkr58E-2,Ds…	413	3159	9284	1.12433	1	0.739309	47.9238	0.479238
GOTERM_MF_ALL	GO:0097367	Carbohydrate Derivative Binding	72	11.4286	0.000925771	128up,cv-d,l(2)37Cb,cos,nmd,Tcp-1eta,Sam-S,pch2,rtv,RecQ4,pit,CG42321,CG7627,wisp,Hsc70-5,atl,Myo31DF,CG5589,Pkcdelta,CG8908,Arl4,AsnRS,CngB,teq,U26,dpp,rept,pll,RagA-B,Rpt4,CG8520,dnd,miple2,Hmt-1,IKKbeta,Doa,Cda5,Pink1,Mdr49,Ns3,grp,Gnf1,CG3267,Rpt2,betaTub97EF,alphaTub84D,CG31121,lok,Ino80,SMC2,E23,CG33298,l(2)k01209,UbcE2M,Rab30,Dsor1,CG14300,Lon,CG4858,Atet,CG8080,Npc2h,Mocs1,CG13369,GckIII,…	413	1115	9284	1.45159	0.485256	0.124375	1.39148	0.0139148
GOTERM_MF_ALL	GO:0098772	Molecular Function Regulator	19	3.01587	0.637018	CG34408,pbl,CG31777,CG4552,EndoGI,Spn28Dc,Tep4,RanGAP,Nf1,ArfGAP3,IM33,Trs31,rictor,Spn55B,Spn42Dd,conu,CenB1A,mrn,Rpn3	413	430	9284	0.993277	1	0.998294	100	1
GOTERM_MF_ALL	GO:0099600	Transmembrane Receptor Activity	15	2.38095	0.858121	Grd,mthl15,AstC-R1,FMRFaR,ETHR,5-HT7,Dh44-R2,mAChR-A,nAChRalpha4,pHCl,CngB,CG13229,Dh31-R,Lar,Or43a	413	401	9284	0.840876	1	0.999936	100	1
GOTERM_MF_ALL	GO:1901265	Nucleoside Phosphate Binding	82	13.0159	0.000172916	mRpL39,128up,l(2)37Cb,cos,Cbp20,nmd,Tcp-1eta,Sam-S,pch2,RecQ4,CG9107,CG6961,CG8891,CG2162,CG14414,CG10495,pit,CG42321,CG7627,wisp,Hsc70-5,atl,Myo31DF,CG5589,CG11883,CG4199,B52,Pkcdelta,CG8908,Arl4,AsnRS,CG4860,SdhA,bru2,CngB,U2af38,U26,D2hgdh,CG31673,rept,pll,Rpt4,RagA-B,CG8520,dnd,Hmt-1,IKKbeta,Doa,Pink1,Mdr49,Ns3,grp,Gnf1,CG3267,Rpt2,betaTub97EF,alphaTub84D,CG31121,lok,Ino80,CG9512,SMC2,E23,CG3…	413	1242	9284	1.48415	0.116612	0.116612	0.261286	0.00261286
GOTERM_MF_ALL	GO:1901363	Heterocyclic Compound Binding	157	24.9206	0.0413335	mRpL39,Dref,l(2)37Cb,cos,Cbp20,Tcp-1eta,RecQ4,Bx42,CG8891,CG2162,msl-1,CG14414,mtTFB2,CG10462,c12.1,CG10495,CG18262,CG42321,wisp,CG7627,atl,snRNP-U1-C,Myo31DF,nom,bsh,CG11723,Cyp6v1,EndoGI,CG4199,Rfx,RpII15,CG8273,CG8908,CG9531,Arl4,AsnRS,bru2,CG4860,CG7637,CngB,CG14906,FKBP59,D2hgdh,mrn,U26,CG31673,CG6833,pll,RagA-B,CG8520,v,Hmt-1,Doa,Mdr49,CG11920,Gnf1,CG9548,so,lok,repo,HmgD,CG9512,qkr58E-2,Ds…	413	3135	9284	1.12576	1	0.747345	47.1984	0.471984
GOTERM_MF_DIRECT	GO:0000166	Nucleotide Binding	12	1.90476	0.340717	CG6961,CG8891,CG9107,CG2162,CG14414,mRpL39,bru2,CG11883,U2af38,Cbp20,B52,CG18178	413	212	9284	1.27242	1	0.999818	99.7204	0.997204
GOTERM_MF_DIRECT	GO:0003677	Dna Binding	21	3.33333	0.863823	RYBP,phtf,nom,bsh,CG8366,Dref,CG11723,H15,CG9915,Gnf1,Bx42,CG15514,msl-1,Zif,Top3beta,Rpb10,CG45071,hng1,Ino80,HmgD,CG3726	413	555	9284	0.850573	1	1	100	1
GOTERM_MF_DIRECT	GO:0003682	Chromatin Binding	8	1.26984	0.348165	msl-1,vtd,msl-3,CG1234,SMC2,polybromo,dre4,ebi	413	129	9284	1.39407	1	0.999689	99.7619	0.997619
GOTERM_MF_DIRECT	GO:0003700	Transcription Factor Activity, Sequence-Specific Dna Binding	10	1.5873	0.867459	phtf,bsh,nom,Nf-YC,Dref,FoxK,so,H15,Rfx,mrn	413	275	9284	0.817433	1	1	100	1
GOTERM_MF_DIRECT	GO:0003714	Transcription Corepressor Activity	4	0.634921	0.125678	DMAP1,rept,CG9246,Bin1	413	28	9284	3.21135	1	0.995003	84.9764	0.849764
GOTERM_MF_DIRECT	GO:0003723	Rna Binding	19	3.01587	0.0569399	noi,msl-3,Psi,mRpL39,Nelf-A,Cpsf100,CG8273,CG9004,LSm3,mRpL1,mtTFB2,Nup98-96,c12.1,bru2,U2af38,pit,wisp,qkr58E-2,Fib	413	271	9284	1.57605	1	0.958432	56.2821	0.562821
GOTERM_MF_DIRECT	GO:0003729	Mrna Binding	9	1.42857	0.490986	CG6961,CG14414,msl-3,Slbp,Psi,U2af38,Cbp20,B52,snRNP-U1-C	413	171	9284	1.18313	1	0.999895	99.9927	0.999927
GOTERM_MF_DIRECT	GO:0003735	Structural Constituent Of Ribosome	11	1.74603	0.906884	mRpL1,CG5805,mRpL9,mRpL46,mRpL39,RpL31,mRpL32,mRpL43,RpLP0-like,mRpL24,RpL4	413	319	9284	0.775152	1	1	100	1
GOTERM_MF_DIRECT	GO:0003924	Gtpase Activity	7	1.11111	0.542868	RagA-B,betaTub97EF,alphaTub84D,Rab30,Ns3,atl,CG7728	413	133	9284	1.18313	1	0.999939	99.9984	0.999984
GOTERM_MF_DIRECT	GO:0004222	Metalloendopeptidase Activity	4	0.634921	0.679341	kuz,CG7791,Sras,CG8550	413	78	9284	1.15279	1	0.999998	100	1
GOTERM_MF_DIRECT	GO:0004252	Serine-Type Endopeptidase Activity	10	1.5873	0.880316	CG13318,grass,CG9536,Lon,teq,Sp212,Fur2,CG9733,SPH93,CG6462	413	280	9284	0.802836	1	1	100	1
GOTERM_MF_DIRECT	GO:0004497	Monooxygenase Activity	6	0.952381	0.352059	Cyp28a5,Cyp6v1,Cyp4ac3,Cyp4ac1,Cyp4ac2,Cyp305a1	413	88	9284	1.53269	1	0.999609	99.7812	0.997812
GOTERM_MF_DIRECT	GO:0004672	Protein Kinase Activity	9	1.42857	0.368922	pll,Dsor1,IKKbeta,GckIII,lok,Doa,Pink1,fj,grp	413	153	9284	1.32232	1	0.999662	99.8492	0.998492
GOTERM_MF_DIRECT	GO:0004674	Protein Serine/Threonine Kinase Activity	10	1.5873	0.256451	pll,IKKbeta,lok,Doa,aurB,Pink1,fj,grp,Raf,Pkcdelta	413	156	9284	1.44099	1	0.999482	98.4734	0.984734
GOTERM_MF_DIRECT	GO:0004725	Protein Tyrosine Phosphatase Activity	7	1.11111	0.015341	mop,mtm,PTPMT1,PTP-ER,Lar,CG3530,ttm50	413	46	9284	3.42078	0.998781	0.893171	19.603	0.19603
GOTERM_MF_DIRECT	GO:0004842	Ubiquitin-Protein Transferase Activity	5	0.793651	0.960566	jet,UbcE2M,Sce,CG32486,CG4325	413	179	9284	0.627917	1	1	100	1
GOTERM_MF_DIRECT	GO:0004867	Serine-Type Endopeptidase Inhibitor Activity	5	0.793651	0.487022	CG31777,IM33,Spn55B,Spn42Dd,Spn28Dc	413	81	9284	1.38762	1	0.999913	99.9919	0.999919
GOTERM_MF_DIRECT	GO:0004930	G-Protein Coupled Receptor Activity	4	0.634921	0.703933	mthl15,CG13229,FMRFaR,Dh44-R2	413	81	9284	1.11009	1	0.999999	100	1
GOTERM_MF_DIRECT	GO:0005096	Gtpase Activator Activity	8	1.26984	0.0909797	CG34408,pbl,RanGAP,Nf1,CG4552,ArfGAP3,CenB1A,conu	413	87	9284	2.06707	1	0.989946	73.9789	0.739789
GOTERM_MF_DIRECT	GO:0005506	Iron Ion Binding	7	1.11111	0.647638	Cyp28a5,Cyp6v1,Cyp4ac3,Cyp4ac1,Cyp4ac2,Adi1,Cyp305a1	413	148	9284	1.06322	1	0.999997	100	1
GOTERM_MF_DIRECT	GO:0005524	Atp Binding	49	7.77778	0.00614013	rept,pll,Rpt4,CG8520,Hmt-1,IKKbeta,Doa,l(2)37Cb,cos,Pink1,nmd,Mdr49,Gnf1,Tcp-1eta,grp,Sam-S,pch2,CG3267,RecQ4,Rpt2,CG31121,pit,CG42321,lok,Ino80,wisp,CG7627,SMC2,E23,Hsc70-5,Myo31DF,CG5589,CG33298,l(2)k01209,UbcE2M,Dsor1,Lon,CG4858,Atet,CG8080,Pkcdelta,CG8908,CG13369,AsnRS,GckIII,aurB,CG9663,U26,Raf	413	751	9284	1.4667	0.930957	0.73724	8.32554	0.0832554
GOTERM_MF_DIRECT	GO:0005525	Gtp Binding	12	1.90476	0.158987	Mocs1,RagA-B,betaTub97EF,Arl4,alphaTub84D,Rab30,dnd,128up,Ns3,atl,CG7728,ebi	413	176	9284	1.53269	1	0.995335	91.3165	0.913165
GOTERM_MF_DIRECT	GO:0008017	Microtubule Binding	4	0.634921	0.855719	Map60,hook,cos,Grip84	413	106	9284	0.84828	1	1	100	1
GOTERM_MF_DIRECT	GO:0008061	Chitin Binding	4	0.634921	0.915336	CG14300,teq,Cda5,Idgf2	413	123	9284	0.731038	1	1	100	1
GOTERM_MF_DIRECT	GO:0008168	Methyltransferase Activity	4	0.634921	0.347032	DMAP1,CG14906,CG8665,Fib	413	47	9284	1.91314	1	0.999777	99.756	0.99756
GOTERM_MF_DIRECT	GO:0008188	Neuropeptide Receptor Activity	6	0.952381	0.0440879	AstC-R1,CG13229,Dh31-R,FMRFaR,ETHR,Dh44-R2	413	44	9284	3.06538	1	0.961668	47.0791	0.470791
GOTERM_MF_DIRECT	GO:0008270	Zinc Ion Binding	25	3.96825	0.843485	CAHbeta,noi,Dyb,Vps8,Lmx1a,CG31233,CG9293,RecQ4,CG8360,CG4467,CG32486,CG4325,Rpn3,snRNP-U1-C,RYBP,nom,Zpr1,CG32335,RpII15,CG31388,Tab2,Zif,Rpb10,Sce,egg	413	644	9284	0.872648	1	1	100	1
GOTERM_MF_DIRECT	GO:0015171	Amino Acid Transmembrane Transporter Activity	4	0.634921	0.190228	CG31547,JhI-21,CG8785,CG30394	413	34	9284	2.64464	1	0.997768	94.9106	0.949106
GOTERM_MF_DIRECT	GO:0016491	Oxidoreductase Activity	8	1.26984	0.759549	Cyp28a5,T3dh,Cyp6v1,Mfe2,CG4199,CG9512,Adi1,Wwox	413	193	9284	0.931789	1	1	100	1
GOTERM_MF_DIRECT	GO:0016705	Oxidoreductase Activity, Acting On Paired Donors, With Incorporation Or Reduction Of Molecular Oxygen	6	0.952381	0.378785	Cyp28a5,Cyp6v1,Cyp4ac3,Cyp4ac1,Cyp4ac2,Cyp305a1	413	91	9284	1.48216	1	0.999376	99.8792	0.998792
GOTERM_MF_DIRECT	GO:0016887	Atpase Activity	16	2.53968	0.00266412	Myo31DF,Rpt4,CG8520,cos,nmd,Atet,Tcp-1eta,Rpt2,CG8908,CG31121,pit,Ino80,SMC2,CG9663,E23,Hsc70-5	413	150	9284	2.3978	0.685814	0.685814	3.69505	0.0369505
GOTERM_MF_DIRECT	GO:0020037	Heme Binding	7	1.11111	0.535405	Cyp28a5,v,Cyp6v1,Cyp4ac3,Cyp4ac1,Cyp4ac2,Cyp305a1	413	132	9284	1.19209	1	0.999944	99.998	0.99998
GOTERM_MF_DIRECT	GO:0042626	Atpase Activity, Coupled To Transmembrane Movement Of Substances	6	0.952381	0.0404925	CG8908,CG31121,Hmt-1,CG7627,Mdr49,E23	413	43	9284	3.13666	1	0.972343	44.1994	0.441994
GOTERM_MF_DIRECT	GO:0042803	Protein Homodimerization Activity	6	0.952381	0.756259	GCC88,Mfe2,GckIII,cos,atl,dpp	413	141	9284	0.956571	1	1	100	1
GOTERM_MF_DIRECT	GO:0043565	Sequence-Specific Dna Binding	7	1.11111	0.978659	bsh,Lon,Nf-YC,FoxK,so,Lmx1a,Rfx	413	263	9284	0.598312	1	1	100	1
GOTERM_MF_DIRECT	GO:0046872	Metal Ion Binding	35	5.55556	0.193848	Tip60,Mob3,CG12769,v,Ance-5,CG11317,CG17746,Sam-S,CG14655,CG8891,CG10462,MtnB,CG18262,wisp,CG17683,grass,nom,CG4858,CG7791,CG1677,pelo,CSN5,Ext2,Pkcdelta,Mocs1,Clamp,CG13369,dati,CG12034,T3dh,U2af38,aurB,CG6701,CG3530,Raf	413	656	9284	1.19936	1	0.997106	95.2224	0.952224
GOTERM_MF_DIRECT	GO:0050660	Flavin Adenine Dinucleotide Binding	7	1.11111	0.0490897	CG1434,CG4860,SdhA,CG10495,CG4199,CG9512,D2hgdh	413	60	9284	2.6226	1	0.955878	50.8559	0.508559
UP_KEYWORDS	UP_KEYWORDS	ATP-binding	42	6.66667	0.000670047	Rpt4,pll,rept,Hmt-1,IKKbeta,Doa,l(2)37Cb,cos,nmd,Mdr49,Tcp-1eta,Gnf1,grp,Sam-S,pch2,RecQ4,CG3267,Rpt2,pit,CG42321,lok,Ino80,wisp,CG7627,E23,Hsc70-5,CG33298,CG5589,Myo31DF,UbcE2M,l(2)k01209,Dsor1,Lon,CG4858,CG8080,Atet,Pkcdelta,CG13369,aurB,CG9663,U26,Raf	605	558	13921	1.73193	0.137103	0.0710774	0.849586	0.00849586
UP_KEYWORDS	UP_KEYWORDS	Cell membrane	13	2.06349	0.921712	pll,Grd,frtz,FMRFaR,5-HT7,rtv,mAChR-A,nAChRalpha4,pHCl,cher,lili,Or43a,if	605	391	13921	0.765036	1	0.998924	100	1
UP_KEYWORDS	UP_KEYWORDS	Chromatin regulator	7	1.11111	0.12787	rept,Tip60,msl-3,aurB,egg,Ino80,CG9293	605	79	13921	2.03885	1	0.812167	82.4759	0.824759
UP_KEYWORDS	UP_KEYWORDS	Chromosome	8	1.26984	0.795563	msl-1,msl-3,Sce,aurB,egg,HmgD,Nelf-A,dre4	605	206	13921	0.893589	1	0.991639	100	1
UP_KEYWORDS	UP_KEYWORDS	Cytoskeleton	12	1.90476	0.0667808	Bug22,Lam,betaTub97EF,alphaTub84D,spn-F,frtz,cher,hook,aurB,cos,stac,Grip84	605	152	13921	1.81657	1	0.850531	58.5131	0.585131
UP_KEYWORDS	UP_KEYWORDS	DNA-binding	13	2.06349	0.997065	phtf,bsh,Lon,H15,Lmx1a,Gnf1,Bx42,Top3beta,FoxK,so,Ino80,HmgD,repo	605	535	13921	0.559119	1	1	100	1
UP_KEYWORDS	UP_KEYWORDS	Developmental protein	22	3.49206	0.860722	Dsor1,bsh,Doa,ppan,stac,Nelf-A,Ns3,grp,CSN5,Ext2,gus,kraken,hd,Slbp,trk,so,Bin1,tud,hook,egg,Idgf2,dpp	605	593	13921	0.853656	1	0.996419	100	1
UP_KEYWORDS	UP_KEYWORDS	Differentiation	8	1.26984	0.675106	Bug22,spn-F,lili,tud,egg,ppan,dpp,CSN5	605	181	13921	1.01701	1	0.979029	99.9999	0.999999
UP_KEYWORDS	UP_KEYWORDS	Disulfide bond	20	3.1746	0.984619	grass,CG3376,Grd,CG6495,CG9733,5-HT7,Ext2,ImpE1,nAChRalpha4,kuz,CG31999,teq,Sp212,Lar,Fur2,Obp57a,Idgf2,if,dpp,CG6462	605	670	13921	0.686863	1	0.99998	100	1
UP_KEYWORDS	UP_KEYWORDS	Endoplasmic reticulum	13	2.06349	0.104468	boca,Cyp28a5,Cyp6v1,Sras,Cyp4ac3,CG10420,Cyp4ac1,Der-2,Cyp4ac2,Cyp305a1,atl,wol,Ext2	605	184	13921	1.6257	1	0.84545	75.4516	0.754516
UP_KEYWORDS	UP_KEYWORDS	G-protein coupled receptor	7	1.11111	0.216394	mAChR-A,AstC-R1,Dh31-R,FMRFaR,ETHR,Dh44-R2,5-HT7	605	93	13921	1.73193	1	0.842746	95.5133	0.955133
UP_KEYWORDS	UP_KEYWORDS	GTP-binding	8	1.26984	0.213227	Mocs1,betaTub97EF,Arl4,alphaTub84D,dnd,128up,Ns3,atl	605	112	13921	1.64357	1	0.848059	95.2769	0.952769
UP_KEYWORDS	UP_KEYWORDS	Glycosyltransferase	5	0.793651	0.931599	CG8668,CG12913,CG11306,wol,Ext2	605	165	13921	0.69727	1	0.999183	100	1
UP_KEYWORDS	UP_KEYWORDS	Helicase	5	0.793651	0.351271	CG5589,rept,pit,Ino80,RecQ4	605	69	13921	1.66739	1	0.912935	99.5948	0.995948
UP_KEYWORDS	UP_KEYWORDS	Heme	7	1.11111	0.389917	Cyp28a5,v,Cyp6v1,Cyp4ac3,Cyp4ac1,Cyp4ac2,Cyp305a1	605	116	13921	1.38853	1	0.910713	99.8146	0.998146
UP_KEYWORDS	UP_KEYWORDS	Hydrolase	89	14.127	0.00810846	CG13318,Hydr2,Prosbeta2,Prosbeta3,CG3009,l(2)37Cb,nmd,Usp10,SPH93,Tcp-1eta,ttm50,kraken,RecQ4,CG8891,CG4467,pit,CG42321,CG7627,Hsc70-5,atl,grass,CG3376,Myo31DF,CG5589,spn-F,CG11883,Hsl,EndoGI,mop,CG32335,Mal-B1,CG31272,alpha-Est5,pelo,CG8908,mRpL46,kuz,teq,Sp212,Spn55B,CG3530,mrn,CG6462,rept,Rpt4,CG8520,CG8366,Hmt-1,Ance-5,Cda5,CG17746,CG31233,Mdr49,Nmdmc,Ns3,Rpt2,CG6753,CG11459,CG8360,CG10352,CG…	605	1581	13921	1.29531	0.833229	0.449564	9.84471	0.0984471
UP_KEYWORDS	UP_KEYWORDS	Immunity	6	0.952381	0.186879	AttA,IKKbeta,TotM,IM4,Spn42Dd,CecA2	605	70	13921	1.97228	1	0.838055	92.8166	0.928166
UP_KEYWORDS	UP_KEYWORDS	Innate immunity	5	0.793651	0.311503	AttA,IKKbeta,TotM,IM4,CecA2	605	65	13921	1.76999	1	0.884777	99.1358	0.991358
UP_KEYWORDS	UP_KEYWORDS	Ion channel	4	0.634921	0.92046	Task7,Grd,nAChRalpha4,pHCl	605	128	13921	0.71906	1	0.998967	100	1
UP_KEYWORDS	UP_KEYWORDS	Ion transport	8	1.26984	0.803535	Task7,Grd,nAChRalpha4,Oatp74D,pHCl,CngB,CG32669,Oatp33Ea	605	208	13921	0.884997	1	0.992076	100	1
UP_KEYWORDS	UP_KEYWORDS	Iron	11	1.74603	0.305469	Mocs1,Cyp28a5,CG4858,v,Cyp6v1,Cyp4ac3,CG17683,Cyp4ac1,Cyp4ac2,Adi1,Cyp305a1	605	189	13921	1.3392	1	0.892215	99.0343	0.990343
UP_KEYWORDS	UP_KEYWORDS	Kinase	15	2.38095	0.293713	pll,l(2)k01209,Dsor1,IKKbeta,Doa,Pink1,fj,grp,CG8080,Pkcdelta,CG13369,GckIII,lok,aurB,Raf	605	273	13921	1.26428	1	0.894606	98.8043	0.988043
UP_KEYWORDS	UP_KEYWORDS	Lyase	10	1.5873	0.112179	Mocs1,CAHbeta,CG3618,Eip55E,b,CG8525,CG5991,Mfe2,CG1402,CAH2	605	130	13921	1.76999	1	0.805251	78.0105	0.780105
UP_KEYWORDS	UP_KEYWORDS	Metal-binding	46	7.30159	0.438015	Mob3,Tip60,noi,v,Dyb,Ance-5,Lmx1a,Cyp4ac3,Cyp4ac1,Cyp4ac2,CG17746,Sam-S,CG9293,CG8891,Cyp28a5,CG32486,MtnB,wisp,CG17683,snRNP-U1-C,grass,RYBP,CG44422,CG4858,CG7791,Cyp6v1,RpII15,Cyp305a1,CG1677,pelo,Tab2,CSN5,Ext2,Pkcdelta,Mocs1,CG13369,Zif,CG12034,Rpb10,Sce,U2af38,aurB,egg,Adi1,CG3530,Raf	605	1008	13921	1.05006	1	0.92873	99.9348	0.999348
UP_KEYWORDS	UP_KEYWORDS	Methyltransferase	9	1.42857	0.0858457	DMAP1,CG9531,mtTFB2,metl,egg,CG14906,CG8665,Fib,CG2453	605	105	13921	1.97228	1	0.833892	68.0992	0.680992
UP_KEYWORDS	UP_KEYWORDS	Microsome	6	0.952381	0.2582	Cyp28a5,Cyp6v1,Cyp4ac3,Cyp4ac1,Cyp4ac2,Cyp305a1	605	79	13921	1.74759	1	0.879924	97.7673	0.977673
UP_KEYWORDS	UP_KEYWORDS	Microtubule	6	0.952381	0.164898	Bug22,betaTub97EF,alphaTub84D,hook,cos,Grip84	605	67	13921	2.06059	1	0.821589	89.9123	0.899123
UP_KEYWORDS	UP_KEYWORDS	Mitochondrion	17	2.69841	0.10773	Lon,mRpL39,PTPMT1,mRpL32,Nmdmc,CG8080,mRpL24,ttm50,CG3267,CG12895,mRpL9,mtTFB2,SdhA,T3dh,CG5991,prel,CG2453	605	263	13921	1.48733	1	0.81209	76.5658	0.765658
UP_KEYWORDS	UP_KEYWORDS	Mitochondrion inner membrane	5	0.793651	0.525351	SdhA,CG5991,PTPMT1,ttm50,CG2453	605	87	13921	1.32241	1	0.949244	99.9924	0.999924
UP_KEYWORDS	UP_KEYWORDS	Monooxygenase	6	0.952381	0.46427	Cyp28a5,Cyp6v1,Cyp4ac3,Cyp4ac1,Cyp4ac2,Cyp305a1	605	103	13921	1.34038	1	0.932275	99.9645	0.999645
UP_KEYWORDS	UP_KEYWORDS	NADP	6	0.952381	0.0479965	CG8306,CG8080,Wwox,CG1441,CG8665,CG30427	605	46	13921	3.00129	0.99998	0.786872	46.5335	0.465335
UP_KEYWORDS	UP_KEYWORDS	Nucleotide-binding	52	8.25397	0.000195644	128up,cos,l(2)37Cb,nmd,Tcp-1eta,Sam-S,pch2,RecQ4,CG8891,pit,CG42321,CG7627,wisp,Hsc70-5,atl,CG5589,Myo31DF,CG11883,Pkcdelta,Arl4,U26,Rpt4,pll,rept,dnd,Hmt-1,IKKbeta,Doa,Mdr49,grp,Ns3,Gnf1,CG3267,Rpt2,betaTub97EF,alphaTub84D,lok,Ino80,E23,CG33298,UbcE2M,l(2)k01209,Dsor1,Lon,CG4858,CG8080,Atet,Mocs1,CG13369,aurB,CG9663,Raf	605	701	13921	1.70687	0.0421325	0.0421325	0.248757	0.00248757
UP_KEYWORDS	UP_KEYWORDS	Nucleus	55	8.73016	0.244192	Prosbeta3,Prosbeta2,Lmx1a,Cbp20,CG9004,MED8,Maf1,Bx42,hd,Lam,msl-1,wds,pit,snRNP-U1-C,bsh,Nf-YC,H15,B52,RpII15,dre4,Cpsf100,pelo,gus,CG7637,Bin1,U2af38,egg,rept,phtf,Tip60,msl-3,noi,CG1234,Doa,grp,Gnf1,CG9293,Rpt2,CG9246,so,lok,repo,Ino80,HmgD,SMC2,Bug22,Nelf-A,CSN5,CG13369,Rpb10,Sce,Taf10,Adi1,Fib,ebi	605	1134	13921	1.116	1	0.871664	97.167	0.97167
UP_KEYWORDS	UP_KEYWORDS	Oxidoreductase	28	4.44444	0.440803	v,Cyp4ac3,Cyp4ac1,Cyp4ac2,Nmdmc,Wwox,CG8665,Sptr,Cyp28a5,CG8306,CG31075,CG9512,CG8399,CG30427,Cyp6v1,CG4199,Cyp305a1,CG3999,CG42376,CG9531,CG4860,SdhA,T3dh,Mfe2,Adi1,D2hgdh,CG1441,CG31673	605	601	13921	1.07201	1	0.926444	99.9388	0.999388
UP_KEYWORDS	UP_KEYWORDS	Protease	17	2.69841	0.498404	grass,Lon,CG7791,Prosbeta2,Prosbeta3,Ance-5,CG9733,Usp10,CG31233,CSN5,CG4467,Usp8,teq,Sras,Spn55B,Fur2,CG6462	605	362	13921	1.08058	1	0.946016	99.9847	0.999847
UP_KEYWORDS	UP_KEYWORDS	Proteasome	6	0.952381	0.0479965	Rpt2,Rpn12,Rpn9,Prosbeta2,Prosbeta3,Rpn3	605	46	13921	3.00129	0.99998	0.786872	46.5335	0.465335
UP_KEYWORDS	UP_KEYWORDS	Protein phosphatase	4	0.634921	0.382032	PTPMT1,PTP-ER,Lar,CG17746	605	51	13921	1.8047	1	0.909878	99.7817	0.997817
UP_KEYWORDS	UP_KEYWORDS	Protein transport	7	1.11111	0.584775	Vps36,Vps60,CG10420,lsn,Strumpellin,Ns3,ttm50	605	142	13921	1.13429	1	0.962273	99.9986	0.999986
UP_KEYWORDS	UP_KEYWORDS	RNA-binding	12	1.90476	0.168053	mtTFB2,eIF-2alpha,Slbp,Vps36,pit,U2af38,Cbp20,B52,wisp,Cpsf100,Fib,snRNP-U1-C	605	182	13921	1.51714	1	0.814841	90.3868	0.903868
UP_KEYWORDS	UP_KEYWORDS	Receptor	15	2.38095	0.911814	Grd,mthl15,AstC-R1,FMRFaR,ETHR,5-HT7,Dh44-R2,mAChR-A,nAChRalpha4,CG13229,Dh31-R,Lar,Or43a,rempA,if	605	439	13921	0.786216	1	0.998742	100	1
UP_KEYWORDS	UP_KEYWORDS	Repressor	7	1.11111	0.259463	rept,Sce,Bin1,egg,cos,Nelf-A,Maf1	605	99	13921	1.62696	1	0.873196	97.8152	0.978152
UP_KEYWORDS	UP_KEYWORDS	Ribonucleoprotein	13	2.06349	0.156771	mRpL1,mRpL9,mRpL46,mRpL39,RpL31,CG7637,mRpL32,mRpL43,RpLP0-like,mRpL24,Fib,RpL4,snRNP-U1-C	605	199	13921	1.50316	1	0.832433	88.5889	0.885889
UP_KEYWORDS	UP_KEYWORDS	Ribosomal protein	10	1.5873	0.3065	mRpL1,mRpL9,mRpL46,mRpL39,RpL31,mRpL32,mRpL43,RpLP0-like,mRpL24,RpL4	605	168	13921	1.36964	1	0.886532	99.0524	0.990524
UP_KEYWORDS	UP_KEYWORDS	S-adenosyl-L-methionine	5	0.793651	0.371193	Mocs1,mtTFB2,egg,Fib,CG2453	605	71	13921	1.62042	1	0.906855	99.7276	0.997276
UP_KEYWORDS	UP_KEYWORDS	Secreted	15	2.38095	0.366107	AttA,Yp2,TotM,Yp1,CG3009,Nplp2,fj,CecA2,yellow-f2,trk,sNPF,IM4,Spn42Dd,Idgf2,dpp	605	287	13921	1.20261	1	0.913375	99.6982	0.996982
UP_KEYWORDS	UP_KEYWORDS	Serine protease	6	0.952381	0.769992	grass,Lon,teq,Fur2,CG9733,CG6462	605	147	13921	0.93918	1	0.990136	100	1
UP_KEYWORDS	UP_KEYWORDS	Serine/threonine-protein kinase	10	1.5873	0.0834024	pll,Dsor1,IKKbeta,lok,Doa,aurB,fj,grp,Raf,Pkcdelta	605	122	13921	1.88606	1	0.852792	66.9967	0.669967
UP_KEYWORDS	UP_KEYWORDS	Transcription	19	3.01587	0.643895	rept,phtf,Tip60,bsh,msl-3,H15,Nelf-A,Gnf1,RpII15,dre4,MED8,Maf1,mtTFB2,Rpb10,Sce,Bin1,Taf10,Ino80,egg	605	442	13921	0.989114	1	0.97586	99.9998	0.999998
UP_KEYWORDS	UP_KEYWORDS	Transcription regulation	17	2.69841	0.726099	rept,phtf,bsh,Tip60,msl-3,H15,Nelf-A,Gnf1,dre4,MED8,Maf1,mtTFB2,Sce,Bin1,Taf10,Ino80,egg	605	416	13921	0.940309	1	0.987513	100	1
UP_KEYWORDS	UP_KEYWORDS	Transducer	8	1.26984	0.864902	mAChR-A,AstC-R1,Dh31-R,FMRFaR,Or43a,ETHR,Dh44-R2,5-HT7	605	226	13921	0.81451	1	0.996207	100	1
UP_KEYWORDS	UP_KEYWORDS	Transferase	50	7.93651	0.399305	l(2)37Cb,Sam-S,CG8665,Cct2,CG6145,CG3209,lace,mtTFB2,wds,pit,wisp,CG2453,mri,fj,RpII15,Ext2,Pkcdelta,CG9531,DMAP1,CG8668,CG12913,egg,CG14906,pll,Tip60,IKKbeta,Doa,Pink1,CG11306,grp,GstE11,CG11412,lok,CG6178,CG10365,l(2)k01209,Dsor1,GstZ2,CG8080,wol,CG14204,CG13369,CG34348,Hmgs,metl,GckIII,aurB,St1,Fib,Raf	605	1081	13921	1.06429	1	0.912625	99.8478	0.998478
UP_KEYWORDS	UP_KEYWORDS	Transit peptide	14	2.22222	0.012236	Lon,PTPMT1,mRpL32,Nmdmc,mRpL24,ttm50,CG3267,CG12895,mtTFB2,mRpL9,SdhA,CG5991,T3dh,CG2453	605	148	13921	2.17661	0.933365	0.491928	14.5055	0.145055
UP_KEYWORDS	UP_KEYWORDS	Transport	24	3.80952	0.652077	Task7,CG2930,sut2,Grd,Lsd-1,Vps36,CG32669,CG10420,Mdr49,lsn,Ns3,ttm50,CG5805,CG3792,nAChRalpha4,Oatp74D,pHCl,SdhA,CngB,Vps60,Obp57a,Strumpellin,CG8399,Oatp33Ea	605	564	13921	0.979145	1	0.976395	99.9999	0.999999
UP_KEYWORDS	UP_KEYWORDS	Wnt signaling pathway	4	0.634921	0.274143	boca,fj,Wwox,Ext2	605	42	13921	2.19142	1	0.881875	98.3068	0.983068
UP_KEYWORDS	UP_KEYWORDS	Zinc	24	3.80952	0.755733	CAHbeta,RYBP,Tip60,Mob3,noi,CG7791,Dyb,Ance-5,Lmx1a,RpII15,Tab2,CG9293,Pkcdelta,CSN5,Zif,Rpb10,Sce,CG32486,MtnB,U2af38,egg,CG3530,Raf,snRNP-U1-C	605	598	13921	0.923475	1	0.990889	100	1
UP_KEYWORDS	UP_KEYWORDS	Zinc-finger	15	2.38095	0.785305	RYBP,Tip60,noi,Dyb,RpII15,Tab2,CG9293,Pkcdelta,Zif,CG32486,Sce,U2af38,CG3530,Raf,snRNP-U1-C	605	384	13921	0.898825	1	0.990915	100	1
UP_KEYWORDS	UP_KEYWORDS	mRNA processing	8	1.26984	0.020437	noi,Slbp,c12.1,U2af38,Cbp20,B52,wisp,Cpsf100	605	64	13921	2.87624	0.989355	0.596888	23.1139	0.231139
UP_KEYWORDS	UP_KEYWORDS	mRNA splicing	5	0.793651	0.100698	noi,c12.1,U2af38,Cbp20,B52	605	41	13921	2.80609	1	0.857132	74.1033	0.741033

## Sheet: Female Ctrl and 2 hr
Category	GOBPID	Term	Count	%	PValue	Genes	List Total	Pop Hits	Pop Total	Fold Enrichment	Bonferroni	Benjamini	DAVID FDR	Corrected FDR
GOTERM_BP_ALL	GO:0000003	Reproduction	124	8.58131	1	Tudor-SN,Rab7,kra,ari-1,ple,kis,Ilp2,CG10433,hd,Cerk,her,Spn42Dd,cbx,cathD,CSN8,Myo31DF,cue,pbl,mop,nudE,wts,Tab2,Gadd45,CG6236,stumps,Nprl2,jhamt,TER94,sesB,Wnt4,SRPK,fng,Tre1,CG1124,cher,RpS2,mle,SERCA,capt,Dsor1,Yp2,Yp1,CG14661,cact,RanBPM,Cpr51A,Vps60,opm,lama,tsr,Top2,DCTN5-p25,CanB2,CG17919,nbs,rpr,Ran,BEAF-32,LanB1,nmd,ed,arm,Sfmbt,TSG101,eIF-5A,Tango7,HDAC1,eIF4AIII,Hsc70-4,fs(2)ltoPP43,m…	1125	1853	10996	0.654076	1	1	100	1
GOTERM_BP_ALL	GO:0000027	Ribosomal Large Subunit Assembly	5	0.346021	0.0879471	mRpL11,ppan,RpL23A,RpLP0-like,RpL12	1125	17	10996	2.87477	1	0.67376	82.0388	0.820388
GOTERM_BP_ALL	GO:0000041	Transition Metal Ion Transport	6	0.415225	0.28446	Hmt-1,Mvl,Zip99C,ZnT41F,trp,Sec61alpha	1125	35	10996	1.67558	1	0.918615	99.8056	0.998056
GOTERM_BP_ALL	GO:0000070	Mitotic Sister Chromatid Segregation	12	0.83045	0.660874	APC4,eIF-4E,sls,CG31687,Yeti,vtd,CG15237,nudE,SMC2,Top2,Eb1,Kmn1	1125	117	10996	1.00248	1	0.995841	100	1
GOTERM_BP_ALL	GO:0000075	Cell Cycle Checkpoint	15	1.03806	0.27392	CSN8,nbs,Dsor1,CG15237,Rpb8,MED4,Rad9,grp,RpII15,CHES-1-like,RpA-70,MED17,wds,Top2,CycC	1125	114	10996	1.28608	1	0.912728	99.7446	0.997446
GOTERM_BP_ALL	GO:0000077	Dna Damage Checkpoint	14	0.968858	0.126452	CSN8,nbs,Dsor1,Rpb8,MED4,Rad9,grp,RpII15,CHES-1-like,RpA-70,MED17,wds,Top2,CycC	1125	90	10996	1.52043	1	0.755562	91.9658	0.919658
GOTERM_BP_ALL	GO:0000086	G2/M Transition Of Mitotic Cell Cycle	12	0.83045	0.261058	CSN8,nbs,RpA-70,MED17,Dsor1,wds,MED4,Rpb8,Top2,grp,RpII15,CycC	1125	86	10996	1.36384	1	0.903617	99.6456	0.996456
GOTERM_BP_ALL	GO:0000122	Negative Regulation Of Transcription From Rna Polymerase Ii Promoter	16	1.10727	0.586892	E2f2,asf1,Vsx2,l(3)mbt,kis,Rel,polybromo,NC2alpha,Caf1-55,Jra,bowl,CG9246,NELF-B,HDAC1,toe,ebi	1125	151	10996	1.03568	1	0.991452	100	1
GOTERM_BP_ALL	GO:0000154	Rrna Modification	6	0.415225	0.135278	mtTFB2,CG12975,CG7637,CG4038,CG8545,Fib	1125	27	10996	2.17205	1	0.77094	93.352	0.93352
GOTERM_BP_ALL	GO:0000165	Mapk Cascade	19	1.31488	0.167468	CG10754,Mob4,Dsor1,Slmap,Aplip1,cpb,hep,Mekk1,rl,Gadd45,CG14184,Jra,Src42A,ave,eIF4AIII,Urm1,XNP,CG4849,ebi	1125	138	10996	1.34573	1	0.822221	96.7236	0.967236
GOTERM_BP_ALL	GO:0000209	Protein Polyubiquitination	8	0.553633	0.551103	mib2,CG2924,pall,CG40045,Ube3a,CG14322,ari-1,Ubc6	1125	68	10996	1.14991	1	0.988642	100	1
GOTERM_BP_ALL	GO:0000226	Microtubule Cytoskeleton Organization	39	2.69896	0.590424	TER94,Mob4,Ran,RpL9,nmd,SRPK,grp,Tcp-1eta,CG7033,Cnb,betaTub97EF,Synd,eIF-4a,RpL35,Cep97,Miro,RpL30,CG8036,capt,CG5525,pbl,mop,TBCD,nudE,Prosbeta7,RpL10Ab,Ubc6,RpL27A,RpS23,Patronin,Ns1,RpL28,Pka-R1,RpL21,RpL23A,Eb1,Fib,RpL4,Root	1125	381	10996	1.00051	1	0.991633	100	1
GOTERM_BP_ALL	GO:0000270	Peptidoglycan Metabolic Process	5	0.346021	0.0593055	PGRP-SA,PGRP-SD,PGRP-LC,PGRP-SB1,PGRP-SC2	1125	15	10996	3.25807	1	0.578198	68.0264	0.680264
GOTERM_BP_ALL	GO:0000278	Mitotic Cell Cycle	65	4.49827	0.159516	nbs,Ran,Capr,Tcp-1eta,CG31687,sls,MED17,wds,CycC,CSN8,pbl,Act42A,TBCD,Rpb8,nudE,B52,Rad9,RpII15,wts,rl,pelo,vtd,png,NELF-B,Nup43,Kmn1,Pu,l(3)72Ab,APC4,Drp1,Mob4,E2f2,noi,Dlc90F,MED4,Mad,CG10932,Arp1,grp,Caf1-55,CG7033,Ankle2,CHES-1-like,alphaTub84D,Synd,eIF-4a,mtm,cher,SMC2,CG5525,eIF-4E,Yeti,Dsor1,Bap55,CkIIalpha,CG15237,SH3PX1,l(3)mbt,RpA-70,Ns1,GckIII,awd,Top2,tsr,Eb1	1125	553	10996	1.14887	1	0.811379	96.0879	0.960879
GOTERM_BP_ALL	GO:0000280	Nuclear Division	41	2.83737	0.989342	APC4,Mob4,noi,Ran,Dlc90F,Arp1,SRPK,grp,sls,CG31687,Synd,eIF-4a,cher,SMC2,eIF-4E,pbl,Yeti,Bap55,CkIIalpha,CG15237,TBCD,SH3PX1,nudE,B52,Sxl,RpII15,wts,rl,pelo,Rint1,vtd,Ns1,PI31,NELF-B,awd,Nup43,Top2,Eb1,Kmn1,CanB2,l(3)72Ab	1125	535	10996	0.749053	1	1	100	1
GOTERM_BP_ALL	GO:0000281	Mitotic Cytokinesis	8	0.553633	0.501719	pbl,Drp1,alphaTub84D,Synd,Act42A,Bap55,tsr,Caf1-55	1125	65	10996	1.20298	1	0.9838	99.9998	0.999998
GOTERM_BP_ALL	GO:0000375	Rna Splicing, Via Transesterification Reactions	35	2.42215	0.130029	CG4887,CG2807,noi,Es2,l(2)37Cb,LSm3,CG9548,Dbp45A,c12.1,eIF-4a,U2af50,ytr,eIF4AIII,Hsc70-4,CG4849,snRNA:U4atac:82E,snRNP-U1-C,ncm,CG10754,Prp3,SNRPG,Ars2,B52,Sxl,CG12343,l(1)10Bb,PQBP1,LSm1,U2af38,SF1,Rbp1,CG11985,hoip,l(3)72Ab,Hel25E	1125	273	10996	1.25311	1	0.764083	92.5577	0.925577
GOTERM_BP_ALL	GO:0000377	Rna Splicing, Via Transesterification Reactions With Bulged Adenosine As Nucleophile	35	2.42215	0.130029	CG4887,CG2807,noi,Es2,l(2)37Cb,LSm3,CG9548,Dbp45A,c12.1,eIF-4a,U2af50,ytr,eIF4AIII,Hsc70-4,CG4849,snRNA:U4atac:82E,snRNP-U1-C,ncm,CG10754,Prp3,SNRPG,Ars2,B52,Sxl,CG12343,l(1)10Bb,PQBP1,LSm1,U2af38,SF1,Rbp1,CG11985,hoip,l(3)72Ab,Hel25E	1125	273	10996	1.25311	1	0.764083	92.5577	0.925577
GOTERM_BP_ALL	GO:0000381	Regulation Of Alternative Mrna Splicing, Via Spliceosome	10	0.692042	0.328289	eIF-4a,Dbp45A,U2af50,U2af38,B52,Rbp1,Sxl,Hel25E,l(3)72Ab,snRNP-U1-C	1125	73	10996	1.33893	1	0.93975	99.9402	0.999402
GOTERM_BP_ALL	GO:0000398	Mrna Splicing, Via Spliceosome	35	2.42215	0.130029	CG4887,CG2807,noi,Es2,l(2)37Cb,LSm3,CG9548,Dbp45A,c12.1,eIF-4a,U2af50,ytr,eIF4AIII,Hsc70-4,CG4849,snRNA:U4atac:82E,snRNP-U1-C,ncm,CG10754,Prp3,SNRPG,Ars2,B52,Sxl,CG12343,l(1)10Bb,PQBP1,LSm1,U2af38,SF1,Rbp1,CG11985,hoip,l(3)72Ab,Hel25E	1125	273	10996	1.25311	1	0.764083	92.5577	0.925577
GOTERM_BP_ALL	GO:0000422	Mitophagy	5	0.346021	0.203284	CG5676,Atg3,Pink1,Hsc70-5,Ubc6	1125	23	10996	2.12483	1	0.861832	98.5572	0.985572
GOTERM_BP_ALL	GO:0000462	Maturation Of Ssu-Rrna From Tricistronic Rrna Transcript (Ssu-Rrna, 5.8S Rrna, Lsu-Rrna)	7	0.484429	0.22037	CG7275,RpS14b,RpS24,l(2)k09022,CG3735,CG14543,RpS16	1125	40	10996	1.71049	1	0.875133	99.037	0.99037
GOTERM_BP_ALL	GO:0000578	Embryonic Axis Specification	9	0.622837	0.996516	pll,bowl,Dsor1,Sry-delta,sev,didum,eIF4AIII,lsn,rl	1125	167	10996	0.526754	1	1	100	1
GOTERM_BP_ALL	GO:0000768	Syncytium Formation By Plasma Membrane Fusion	7	0.484429	0.46088	Mp20,mib2,Pgk,sls,rost,Pglym78,dock	1125	53	10996	1.29094	1	0.97758	99.999	0.99999
GOTERM_BP_ALL	GO:0000819	Sister Chromatid Segregation	12	0.83045	0.811792	APC4,eIF-4E,sls,CG31687,Yeti,vtd,CG15237,nudE,SMC2,Top2,Eb1,Kmn1	1125	133	10996	0.881885	1	0.999392	100	1
GOTERM_BP_ALL	GO:0000902	Cell Morphogenesis	87	6.02076	0.540744	Dref,Ran,kra,LanB1,ed,Dbx,kis,Rel,arm,CG45057,ftz-f1,trol,CG6145,CG8891,Src42A,Ube3a,haf,Tango7,IM4,HDAC1,Galphaq,Hsc70-4,CenB1A,Gtp-bp,CG15666,pbl,chm,EndoGI,TBCD,Aplip1,Int6,Chi,fid,nudE,mbf1,Girdin,Cdk5alpha,wts,Tab2,Sar1,CG31126,kuz,CkIalpha,Nprl2,CG6701,Arpc2,Piezo,TER94,Mob4,Wnt4,MED4,asf1,Ets21C,Parp,CG41099,Oli,Caf1-55,dock,Ankle2,Mp20,CG12007,CG5484,CG6959,mle,cher,colt,Vps39,capt,XNP,ba…	1125	846	10996	1.00515	1	0.987622	100	1
GOTERM_BP_ALL	GO:0000904	Cell Morphogenesis Involved In Differentiation	58	4.01384	0.5298	Dref,kra,LanB1,kis,Dbx,Rel,ftz-f1,trol,Src42A,haf,Ube3a,HDAC1,Galphaq,Hsc70-4,Gtp-bp,pbl,chm,EndoGI,TBCD,fid,Chi,nudE,Cdk5alpha,mbf1,Girdin,wts,Tab2,Sar1,kuz,Nprl2,CG6701,TER94,Piezo,Wnt4,MED4,asf1,Ets21C,CG41099,Oli,Caf1-55,dock,CG6959,mle,cher,colt,XNP,capt,babos,daw,Bap55,CkIIalpha,hep,l(3)mbt,meigo,ninaE,Vps60,tsr,Tig	1125	559	10996	1.01414	1	0.98675	99.9999	0.999999
GOTERM_BP_ALL	GO:0000910	Cytokinesis	10	0.692042	0.813085	eIF-4E,pbl,Drp1,alphaTub84D,Synd,Act42A,Bap55,tsr,Caf1-55,Rint1	1125	111	10996	0.880561	1	0.999396	100	1
GOTERM_BP_ALL	GO:0000956	Nuclear-Transcribed Mrna Catabolic Process	5	0.346021	0.81628	LSm1,Rrp42,Rrp46,RpLP0-like,pelo	1125	54	10996	0.905021	1	0.999427	100	1
GOTERM_BP_ALL	GO:0001101	Response To Acid Chemical	5	0.346021	0.416431	CG14184,RagA-B,Gbp1,TotA,CG5110	1125	32	10996	1.52722	1	0.968397	99.9957	0.999957
GOTERM_BP_ALL	GO:0001505	Regulation Of Neurotransmitter Levels	16	1.10727	0.418334	Frq2,Hrs,Syngr,SH3PX1,stac,ple,Snap24,Syt7,Syx17,Synd,Csp,brp,Syt12,Hsc70-4,Syb,CanB2	1125	136	10996	1.14991	1	0.968718	99.9959	0.999959
GOTERM_BP_ALL	GO:0001510	Rna Methylation	6	0.415225	0.472665	mtTFB2,CG12975,CG14100,wuho,CG8545,Fib	1125	44	10996	1.33285	1	0.979852	99.9993	0.999993
GOTERM_BP_ALL	GO:0001654	Eye Development	36	2.49135	0.969895	Wnt4,Sobp,Dref,boss,chp,Pink1,sev,Mad,arm,morgue,Gp150,fng,prom,ArfGAP3,Src42A,a,didum,ave,Galphaq,capt,toe,CSN8,CkIIalpha,Chi,wts,rl,pelo,CG4721,ninaE,Jra,bdl,PQBP1,vg,aux,tsr,ebi	1125	450	10996	0.781938	1	0.999998	100	1
GOTERM_BP_ALL	GO:0001655	Urogenital System Development	6	0.415225	0.917041	pbl,kuz,fas,SPARC,Mad,wal	1125	79	10996	0.742346	1	0.999956	100	1
GOTERM_BP_ALL	GO:0001666	Response To Hypoxia	7	0.484429	0.585581	CHES-1-like,CG11779,CG5844,SH3PX1,CG17737,Trxr-1,Pmm2	1125	60	10996	1.14033	1	0.991466	100	1
GOTERM_BP_ALL	GO:0001667	Ameboidal-Type Cell Migration	21	1.45329	0.548216	Hrs,pbl,Ppat-Dpck,Dsor1,CG4552,Rab7,sgl,nudE,cpb,hep,ple,sr,kis,wts,wol,flr,kuz,stumps,awd,tsr,Pu	1125	197	10996	1.04192	1	0.988298	100	1
GOTERM_BP_ALL	GO:0001700	Embryonic Development Via The Syncytial Blastoderm	20	1.38408	0.856992	Rab30,Nmt,sinu,Mad,hep,l(3)mbt,sr,ed,arm,grp,wal,Jra,mmy,Hmgs,fas,SelG,Src42A,Hsc70-4,Eb1,Sec61alpha	1125	228	10996	0.857388	1	0.999746	100	1
GOTERM_BP_ALL	GO:0001704	Formation Of Primary Germ Layer	5	0.346021	0.509536	pbl,stumps,sgl,Mad,wol	1125	36	10996	1.35753	1	0.984526	99.9998	0.999998
GOTERM_BP_ALL	GO:0001707	Mesoderm Formation	4	0.276817	0.604493	pbl,stumps,sgl,wol	1125	30	10996	1.30323	1	0.99256	100	1
GOTERM_BP_ALL	GO:0001731	Formation Of Translation Preinitiation Complex	5	0.346021	0.22567	CG10306,Int6,Tango7,CG17737,eIF-3p66	1125	24	10996	2.0363	1	0.877463	99.1521	0.991521
GOTERM_BP_ALL	GO:0001736	Establishment Of Planar Polarity	8	0.553633	0.858325	flr,Jra,Wnt4,frtz,hep,sev,tsr,tow	1125	94	10996	0.831849	1	0.999747	100	1
GOTERM_BP_ALL	GO:0001738	Morphogenesis Of A Polarized Epithelium	8	0.553633	0.926427	flr,Jra,Wnt4,frtz,hep,sev,tsr,tow	1125	106	10996	0.737677	1	0.99997	100	1
GOTERM_BP_ALL	GO:0001745	Compound Eye Morphogenesis	27	1.86851	0.959867	Dref,boss,chp,sev,Mad,arm,morgue,fng,prom,ArfGAP3,didum,ave,Galphaq,capt,CSN8,wts,rl,pelo,CG4721,ninaE,Jra,bdl,PQBP1,vg,aux,tsr,ebi	1125	341	10996	0.773912	1	0.999996	100	1
GOTERM_BP_ALL	GO:0001751	Compound Eye Photoreceptor Cell Differentiation	14	0.968858	0.862703	Jra,bdl,PQBP1,prom,boss,chp,didum,sev,ave,capt,tsr,wts,rl,ninaE	1125	163	10996	0.839504	1	0.999777	100	1
GOTERM_BP_ALL	GO:0001752	Compound Eye Photoreceptor Fate Commitment	4	0.276817	0.935258	Jra,boss,sev,wts	1125	56	10996	0.698159	1	0.999981	100	1
GOTERM_BP_ALL	GO:0001754	Eye Photoreceptor Cell Differentiation	14	0.968858	0.917585	Jra,bdl,PQBP1,prom,boss,chp,didum,sev,ave,capt,tsr,wts,rl,ninaE	1125	175	10996	0.781938	1	0.999957	100	1
GOTERM_BP_ALL	GO:0001763	Morphogenesis Of A Branching Structure	11	0.761246	0.285741	VhaPPA1-1,stumps,Zpr1,GckIII,sgl,stac,ed,VhaAC39-1,arm,Zyx,TSG101	1125	79	10996	1.36097	1	0.918966	99.812	0.99812
GOTERM_BP_ALL	GO:0001894	Tissue Homeostasis	6	0.415225	0.760784	Arr1,ValRS,ninaC,Tps1,trp,Culd	1125	61	10996	0.961399	1	0.998705	100	1
GOTERM_BP_ALL	GO:0001895	Retina Homeostasis	6	0.415225	0.264064	Arr1,ValRS,ninaC,Tps1,trp,Culd	1125	34	10996	1.72486	1	0.905779	99.6716	0.996716
GOTERM_BP_ALL	GO:0001932	Regulation Of Protein Phosphorylation	25	1.7301	0.320391	CG10754,daw,CG9286,Mob4,Hrs,Dsor1,Slmap,Aplip1,boss,cpb,hep,Mekk1,rl,mav,CG14184,CDK2AP1,Pka-R1,ave,eIF4AIII,Urm1,alc,XNP,CG4849,CycC,ebi	1125	211	10996	1.15808	1	0.936387	99.9256	0.999256
GOTERM_BP_ALL	GO:0001933	Negative Regulation Of Protein Phosphorylation	4	0.276817	0.970867	Hrs,cpb,Urm1,ebi	1125	66	10996	0.592377	1	0.999999	100	1
GOTERM_BP_ALL	GO:0001934	Positive Regulation Of Protein Phosphorylation	15	1.03806	0.318766	CG10754,daw,Mob4,Dsor1,Slmap,hep,Mekk1,rl,mav,CG14184,CDK2AP1,ave,eIF4AIII,CG4849,CycC	1125	118	10996	1.24249	1	0.936209	99.9222	0.999222
GOTERM_BP_ALL	GO:0002009	Morphogenesis Of An Epithelium	71	4.91349	0.699699	rpr,Nmt,frtz,cv-d,sinu,ck,stac,LanB1,ed,kis,arm,4EHP,Zyx,ftz-f1,TSG101,Cerk,VhaPPA1-1,Stim,Src42A,CycC,CSN8,Myo31DF,pbl,Zpr1,chm,Chi,sgl,Pal1,Calr,MYPT-75D,rl,bowl,mmy,stumps,vg,SPARC,CG6398,SF1,ewg,CG1678,Wnt4,vri,Fkbp14,Mad,sev,Parp,wal,EloB,pio,fng,Pfrx,cher,Sec61alpha,Rab30,Ppat-Dpck,CG10939,slow,hep,polybromo,VhaAC39-1,tow,flr,Jra,Plzf,fas,Usp8,GckIII,Chd1,Gprk1,awd,tsr	1125	721	10996	0.96251	1	0.997154	100	1
GOTERM_BP_ALL	GO:0002064	Epithelial Cell Development	35	2.42215	0.88271	Hrs,Rab7,kra,Mad,kis,Parp,ed,CG41099,arm,Caf1-55,hd,cher,SERCA,colt,Hsc70-4,fs(2)ltoPP43,CG9572,Ppat-Dpck,Dsor1,CG4552,mop,H15,nudE,cpb,hep,polybromo,cact,wts,flr,Jra,RanBPM,kuz,Vps60,lama,tsr	1125	396	10996	0.863883	1	0.999865	100	1
GOTERM_BP_ALL	GO:0002065	Columnar/Cuboidal Epithelial Cell Differentiation	32	2.21453	0.896091	Hrs,Rab7,kra,Mad,kis,Parp,ed,arm,Caf1-55,hd,cher,SERCA,Hsc70-4,fs(2)ltoPP43,Ppat-Dpck,Dsor1,CG4552,mop,H15,nudE,cpb,hep,polybromo,cact,wts,flr,Jra,RanBPM,kuz,Vps60,lama,tsr	1125	368	10996	0.849932	1	0.999906	100	1
GOTERM_BP_ALL	GO:0002066	Columnar/Cuboidal Epithelial Cell Development	32	2.21453	0.868814	Hrs,Rab7,kra,Mad,kis,Parp,ed,arm,Caf1-55,hd,cher,SERCA,Hsc70-4,fs(2)ltoPP43,Ppat-Dpck,Dsor1,CG4552,mop,H15,nudE,cpb,hep,polybromo,cact,wts,flr,Jra,RanBPM,kuz,Vps60,lama,tsr	1125	360	10996	0.86882	1	0.999804	100	1
GOTERM_BP_ALL	GO:0002118	Aggressive Behavior	10	0.692042	0.178375	Gp150,Fkbp14,sgl,SF1,CkIalpha,eca,lama,ed,Cyp6a20,4EHP	1125	62	10996	1.57649	1	0.835069	97.438	0.97438
GOTERM_BP_ALL	GO:0002121	Inter-Male Aggressive Behavior	9	0.622837	0.252311	Gp150,Fkbp14,sgl,SF1,CkIalpha,eca,lama,ed,4EHP	1125	59	10996	1.49098	1	0.896208	99.5587	0.995587
GOTERM_BP_ALL	GO:0002164	Larval Development	19	1.31488	0.556391	CrebA,pll,bip1,nom,CG8149,ppan,ck,arm,Sec13,EloB,Sar1,CG3209,Zif,Nup98-96,eIF-4a,cher,SPARC,Surf1,Pu	1125	178	10996	1.04332	1	0.98884	100	1
GOTERM_BP_ALL	GO:0002165	Instar Larval Or Pupal Development	77	5.32872	0.364879	rpr,CG8149,eRF1,frtz,Rab7,cv-d,ck,ed,kis,arm,4EHP,Zyx,ftz-f1,Cerk,CG3209,Stim,eIF-5A,Src42A,cathD,CycC,mri,CSN8,Myo31DF,emp,chm,Chi,sgl,Pal1,Calr,MYPT-75D,CecA2,rl,CecB,Sar1,bowl,vg,SPARC,CG6398,SF1,egg,ewg,CG1678,Pu,Npc2a,Wnt4,vri,Fkbp14,Mad,Fdx1,AstC,EloB,pio,fng,eIF-4a,Pfrx,CG9512,CecA1,Surf1,eIF-4E,CrebA,Rab30,Ppat-Dpck,CG10939,slow,hep,polybromo,Sec13,tow,flr,Jra,Plzf,Usp8,Atg6,Atg3,Chd1,Gpr…	1125	711	10996	1.05853	1	0.95444	99.979	0.99979
GOTERM_BP_ALL	GO:0002168	Instar Larval Development	10	0.692042	0.313568	CrebA,CG3209,eIF-4a,SPARC,ck,arm,Sec13,Surf1,Pu,Sar1	1125	72	10996	1.35753	1	0.933892	99.9104	0.999104
GOTERM_BP_ALL	GO:0002181	Cytoplasmic Translation	34	2.35294	1.12865e-08	RpS20,RpS5a,RpL9,RpL31,RpL35A,RpL26,RpS29,RpS24,RpL35,RpS2,Tango7,RpL30,RpS11,RpL34a,RpLP0-like,RpS16,eIF-4E,RpL41,RpS14b,MCTS1,RpS12,RpS26,RpS13,RpL34b,RpL10Ab,RpL27A,RpS3A,RpS23,RpL28,RpL21,RpL23A,RpL39,RpL4,RpL12	1125	112	10996	2.96717	4.66912e-05	3.89101e-06	2.10504e-05	2.10504e-07
GOTERM_BP_ALL	GO:0002225	Positive Regulation Of Antimicrobial Peptide Production	9	0.622837	0.00704635	PGRP-SA,Dro,PGRP-LC,Hel89B,Parp,Rel,cact,Tab2,imd	1125	29	10996	3.03338	1	0.18857	12.3559	0.123559
GOTERM_BP_ALL	GO:0002252	Immune Effector Process	19	1.31488	0.0504943	PGRP-SA,Dro,Hel89B,Listericin,Eph,Parp,Rel,cact,Cdk5alpha,Tab2,PGRP-LC,Ostgamma,Shc,Spn42Dd,CG4325,Eb1,Flo2,imd,CG14132	1125	117	10996	1.58727	1	0.534921	61.9541	0.619541
GOTERM_BP_ALL	GO:0002376	Immune System Process	88	6.08997	4.47056e-08	bip1,CG8149,Dro,AttA,PDCD-5,AttB,Nurf-38,Cat,Listericin,Wsck,LanB1,IM2,kis,Rel,Spn28Dc,Sp7,IM1,Gp150,sls,PGRP-SD,DptA,PGRP-LC,SelG,DptB,Src42A,CG4168,Def,ytr,IM4,Spn42Dd,Galphaq,PGRP-SC2,Swim,RYBP,grass,PGRP-SA,CG1572,Etl1,mop,TotM,Eph,Cdk5alpha,CecA2,Tab2,CecB,CG5033,CecC,TotX,nec,Nup98-96,kuz,PGRP-SB1,imd,Mtk,pll,Wnt4,TotC,Gbp1,TotA,Parp,IM3,Mekk1,TyrRS,GstO2,cher,Drs,CG4325,Shc,CecA1,GlyP,CG14…	1125	478	10996	1.79944	0.00018493	1.15591e-05	8.33801e-05	8.33801e-07
GOTERM_BP_ALL	GO:0002440	Production Of Molecular Mediator Of Immune Response	13	0.899654	0.00315406	PGRP-SA,Gbp1,Dro,mop,Hel89B,Rel,Parp,cact,Tab2,PGRP-LC,CG4325,Spn42Dd,imd	1125	49	10996	2.59316	0.999998	0.117032	5.7217	0.057217
GOTERM_BP_ALL	GO:0002520	Immune System Development	10	0.692042	0.716818	pll,bip1,kuz,Zif,CG8149,Nup98-96,cher,Atg6,ytr,cact	1125	101	10996	0.967745	1	0.997719	100	1
GOTERM_BP_ALL	GO:0002682	Regulation Of Immune System Process	36	2.49135	0.00612317	Wnt4,Dro,PDCD-5,Cat,Nurf-38,LanB1,Rel,Parp,Spn28Dc,Sp7,Gp150,TyrRS,sls,GstO2,PGRP-LC,DptA,cher,CG4168,Spn42Dd,CG4325,GlyP,PGRP-SC2,RYBP,Bgb,PGRP-SA,CG1572,Etl1,Hel89B,hep,cact,Tab2,CG5033,Jra,Atg6,GNBP3,imd	1125	222	10996	1.58501	1	0.177541	10.8236	0.108236
GOTERM_BP_ALL	GO:0002683	Negative Regulation Of Immune System Process	8	0.553633	0.518394	RYBP,Jra,GstO2,cher,Atg6,GlyP,Spn28Dc,PGRP-SC2	1125	66	10996	1.18475	1	0.985324	99.9999	0.999999
GOTERM_BP_ALL	GO:0002684	Positive Regulation Of Immune System Process	18	1.24567	0.00803284	PGRP-SA,Dro,CG1572,PDCD-5,Etl1,Hel89B,LanB1,Parp,Rel,cact,Tab2,Sp7,Gp150,PGRP-LC,DptA,GNBP3,CG4168,imd	1125	89	10996	1.97681	1	0.195938	13.9658	0.139658
GOTERM_BP_ALL	GO:0002697	Regulation Of Immune Effector Process	11	0.761246	0.0676409	PGRP-SA,Dro,PGRP-LC,Hel89B,CG4325,Spn42Dd,Parp,Rel,cact,Tab2,imd	1125	58	10996	1.85373	1	0.613252	72.9169	0.729169
GOTERM_BP_ALL	GO:0002699	Positive Regulation Of Immune Effector Process	9	0.622837	0.00704635	PGRP-SA,Dro,PGRP-LC,Hel89B,Parp,Rel,cact,Tab2,imd	1125	29	10996	3.03338	1	0.18857	12.3559	0.123559
GOTERM_BP_ALL	GO:0002700	Regulation Of Production Of Molecular Mediator Of Immune Response	11	0.761246	0.0184912	PGRP-SA,Dro,PGRP-LC,Hel89B,CG4325,Spn42Dd,Parp,Rel,cact,Tab2,imd	1125	47	10996	2.28758	1	0.315113	29.3976	0.293976
GOTERM_BP_ALL	GO:0002702	Positive Regulation Of Production Of Molecular Mediator Of Immune Response	9	0.622837	0.00704635	PGRP-SA,Dro,PGRP-LC,Hel89B,Parp,Rel,cact,Tab2,imd	1125	29	10996	3.03338	1	0.18857	12.3559	0.123559
GOTERM_BP_ALL	GO:0002759	Regulation Of Antimicrobial Humoral Response	12	0.83045	0.0144394	Jra,PGRP-SA,Dro,PGRP-LC,Hel89B,CG4325,Spn42Dd,Parp,Rel,cact,Tab2,imd	1125	52	10996	2.25559	1	0.277654	23.7591	0.237591
GOTERM_BP_ALL	GO:0002760	Positive Regulation Of Antimicrobial Humoral Response	9	0.622837	0.00704635	PGRP-SA,Dro,PGRP-LC,Hel89B,Parp,Rel,cact,Tab2,imd	1125	29	10996	3.03338	1	0.18857	12.3559	0.123559
GOTERM_BP_ALL	GO:0002775	Antimicrobial Peptide Production	12	0.83045	0.00469432	PGRP-SA,Gbp1,Dro,PGRP-LC,mop,Hel89B,CG4325,Parp,Rel,cact,Tab2,imd	1125	45	10996	2.60646	1	0.152078	8.40189	0.0840189
GOTERM_BP_ALL	GO:0002777	Antimicrobial Peptide Biosynthetic Process	9	0.622837	0.00876635	PGRP-SA,Dro,PGRP-LC,Hel89B,Parp,Rel,cact,Tab2,imd	1125	30	10996	2.93227	1	0.204748	15.1446	0.151446
GOTERM_BP_ALL	GO:0002778	Antibacterial Peptide Production	8	0.553633	0.00832116	PGRP-SA,Dro,PGRP-LC,Hel89B,Parp,Rel,Tab2,imd	1125	24	10996	3.25807	1	0.201062	14.431	0.14431
GOTERM_BP_ALL	GO:0002780	Antibacterial Peptide Biosynthetic Process	8	0.553633	0.00832116	PGRP-SA,Dro,PGRP-LC,Hel89B,Parp,Rel,Tab2,imd	1125	24	10996	3.25807	1	0.201062	14.431	0.14431
GOTERM_BP_ALL	GO:0002784	Regulation Of Antimicrobial Peptide Production	11	0.761246	0.0159754	PGRP-SA,Dro,PGRP-LC,Hel89B,CG4325,Spn42Dd,Parp,Rel,cact,Tab2,imd	1125	46	10996	2.33731	1	0.293194	25.945	0.25945
GOTERM_BP_ALL	GO:0002786	Regulation Of Antibacterial Peptide Production	8	0.553633	0.00832116	PGRP-SA,Dro,PGRP-LC,Hel89B,Parp,Rel,Tab2,imd	1125	24	10996	3.25807	1	0.201062	14.431	0.14431
GOTERM_BP_ALL	GO:0002803	Positive Regulation Of Antibacterial Peptide Production	8	0.553633	0.00366999	PGRP-SA,Dro,PGRP-LC,Hel89B,Parp,Rel,Tab2,imd	1125	21	10996	3.72351	1	0.129144	6.62763	0.0662763
GOTERM_BP_ALL	GO:0002805	Regulation Of Antimicrobial Peptide Biosynthetic Process	10	0.692042	0.0174971	PGRP-SA,Dro,PGRP-LC,Hel89B,CG4325,Parp,Rel,cact,Tab2,imd	1125	40	10996	2.44356	1	0.30845	28.052	0.28052
GOTERM_BP_ALL	GO:0002807	Positive Regulation Of Antimicrobial Peptide Biosynthetic Process	9	0.622837	0.00438082	PGRP-SA,Dro,PGRP-LC,Hel89B,Parp,Rel,cact,Tab2,imd	1125	27	10996	3.25807	1	0.144937	7.86229	0.0786229
GOTERM_BP_ALL	GO:0002808	Regulation Of Antibacterial Peptide Biosynthetic Process	8	0.553633	0.00832116	PGRP-SA,Dro,PGRP-LC,Hel89B,Parp,Rel,Tab2,imd	1125	24	10996	3.25807	1	0.201062	14.431	0.14431
GOTERM_BP_ALL	GO:0002812	Biosynthetic Process Of Antibacterial Peptides Active Against Gram-Negative Bacteria	5	0.346021	0.0471853	Dro,PGRP-LC,Rel,Tab2,imd	1125	14	10996	3.49079	1	0.515432	59.4036	0.594036
GOTERM_BP_ALL	GO:0002813	Regulation Of Biosynthetic Process Of Antibacterial Peptides Active Against Gram-Negative Bacteria	5	0.346021	0.0471853	Dro,PGRP-LC,Rel,Tab2,imd	1125	14	10996	3.49079	1	0.515432	59.4036	0.594036
GOTERM_BP_ALL	GO:0002831	Regulation Of Response To Biotic Stimulus	14	0.968858	0.0292679	PGRP-SA,Dro,Hel89B,Listericin,Parp,Rel,cact,Tab2,GILT1,Jra,PGRP-LC,Spn42Dd,CG4325,imd	1125	72	10996	1.90054	1	0.402008	42.5366	0.425366
GOTERM_BP_ALL	GO:0002833	Positive Regulation Of Response To Biotic Stimulus	11	0.761246	0.0012291	PGRP-SA,Dro,PGRP-LC,Hel89B,Listericin,Parp,Rel,cact,Tab2,imd,GILT1	1125	33	10996	3.25807	0.993829	0.0639412	2.2677	0.022677
GOTERM_BP_ALL	GO:0002920	Regulation Of Humoral Immune Response	12	0.83045	0.0165896	Jra,PGRP-SA,Dro,PGRP-LC,Hel89B,CG4325,Spn42Dd,Parp,Rel,cact,Tab2,imd	1125	53	10996	2.21303	1	0.297491	26.8024	0.268024
GOTERM_BP_ALL	GO:0002922	Positive Regulation Of Humoral Immune Response	9	0.622837	0.00704635	PGRP-SA,Dro,PGRP-LC,Hel89B,Parp,Rel,cact,Tab2,imd	1125	29	10996	3.03338	1	0.18857	12.3559	0.123559
GOTERM_BP_ALL	GO:0003002	Regionalization	48	3.3218	0.868475	pll,CG8149,Rab7,cv-d,boss,ck,sev,nmd,Mad,kis,lsn,Parp,arm,Caf1-55,ftz-f1,EloB,fng,CG1943,Sry-delta,SelG,HDAC1,eIF4AIII,didum,Mpcp,capt,milt,CycC,CrebA,Dsor1,CkIIalpha,chm,H15,sgl,Chi,hep,cact,wol,rl,Sec13,Sar1,AnxB9,CTCF,bowl,Plzf,vg,Gprk1,eca,tsr	1125	529	10996	0.886886	1	0.999804	100	1
GOTERM_BP_ALL	GO:0003006	Developmental Process Involved In Reproduction	84	5.81315	0.99564	rpr,Rab7,kra,BEAF-32,ari-1,LanB1,nmd,ed,kis,arm,Sfmbt,TSG101,hd,Tango7,her,HDAC1,eIF4AIII,Hsc70-4,fs(2)ltoPP43,cbx,milt,cathD,CSN8,cue,Myo31DF,pbl,mop,H15,ppan,nudE,wts,pelo,kuz,stumps,PI31,Pka-R1,egg,Nprl2,Nacalpha,TER94,sesB,Wnt4,Hrs,E2f2,Dlc90F,Pink1,Mad,lsn,Parp,SRPK,Caf1-55,fng,Tre1,eIF-4a,Sry-delta,RpS2,cher,didum,wuho,SERCA,capt,eIF-4E,Dsor1,Ppat-Dpck,mRpL35,CkIIalpha,CG4552,Yp2,Yp1,cpb,Sx…	1125	1039	10996	0.790216	1	1	100	1
GOTERM_BP_ALL	GO:0003007	Heart Morphogenesis	6	0.415225	0.264064	kuz,Cont,Cat,sinu,LanB1,arm	1125	34	10996	1.72486	1	0.905779	99.6716	0.996716
GOTERM_BP_ALL	GO:0003008	System Process	135	9.34256	0.185809	CG5541,kra,chp,l(2)37Cb,sinu,CG9067,Obp83b,Rel,kis,Obp56d,kraken,MED17,sls,CG1847,VhaPPA1-1,Nha1,c12.1,Nf1,Csp,Ube3a,haf,CG7778,Galphaq,Mpcp,sun,Adk1,Chd64,Gtp-bp,Lrr47,mri,pbl,mop,mRpS10,Trxr-1,Dop2R,mRpL46,Gclm,Trs31,teq,FKBP59,Gbeta76C,Obp99a,kek2,CG8520,Wnt4,CG31183,boss,sev,AstC,Rh3,CG9548,GstO2,cher,brp,CG1910,SERCA,trp,CG10754,CG31103,SNRPG,Mvl,Snmp2,Zip99C,fok,ninaE,mTerf5,CG5287,euc,PQBP…	1125	1219	10996	1.08246	1	0.842559	97.8375	0.978375
GOTERM_BP_ALL	GO:0003013	Circulatory System Process	8	0.553633	0.21508	Jra,vri,Stim,rad,H15,sinu,SERCA,AstC	1125	48	10996	1.62904	1	0.871112	98.9076	0.989076
GOTERM_BP_ALL	GO:0003015	Heart Process	7	0.484429	0.237621	Jra,vri,Stim,H15,sinu,SERCA,AstC	1125	41	10996	1.66877	1	0.885938	99.3656	0.993656
GOTERM_BP_ALL	GO:0003333	Amino Acid Transmembrane Transport	9	0.622837	0.040666	CG31547,JhI-21,CG8785,VGAT,Ncc69,List,CG43693,CG7888,CG12773	1125	39	10996	2.25559	1	0.478254	53.898	0.53898
GOTERM_BP_ALL	GO:0005975	Carbohydrate Metabolic Process	75	5.19031	0.000369806	Mtch,Idgf1,CG6659,Ilp2,Idgf5,ftz-f1,Gapdh2,CG3792,mtTFB2,GCS2alpha,GlcAT-S,fbp,Efr,Tps1,Xbp1,fs(2)ltoPP43,Gk1,mri,Pgk,Slob,chm,sgl,Eph,Idgf6,sr,Cdk5alpha,wts,CG32276,bowl,Tnks,CG16965,U2af38,Gk2,CkIalpha,CG9536,CG8525,vri,CG6495,Parp,CG18012,Nmdmc,Pmm2,fng,Ipp,CG9548,Pfrx,Inos,PCB,SERCA,GlyP,MED28,CG17333,CrebA,Zw,ATPsynbeta,O-fut2,CG5171,CG6910,Idgf4,CG33303,CG34376,CG10778,ND-ACP,wol,meigo,Idh,…	1125	491	10996	1.49301	0.783501	0.0284584	0.687477	0.00687477
GOTERM_BP_ALL	GO:0005996	Monosaccharide Metabolic Process	10	0.692042	0.133418	Zw,Galk,fng,O-fut2,fbp,Pfrx,PCB,Pglym78,GlyP,Gapdh2	1125	58	10996	1.68521	1	0.767564	93.0802	0.930802
GOTERM_BP_ALL	GO:0006022	Aminoglycan Metabolic Process	17	1.17647	0.565645	PGRP-SA,Idgf1,CG3348,Idgf4,sgl,Idgf6,Idgf5,mmy,PGRP-SD,GlcAT-S,exp,PGRP-LC,teq,PGRP-SB1,Idgf2,PGRP-SC2,obst-E	1125	159	10996	1.04504	1	0.989822	100	1
GOTERM_BP_ALL	GO:0006026	Aminoglycan Catabolic Process	10	0.692042	0.0204471	PGRP-SA,PGRP-SD,Idgf1,PGRP-LC,Idgf4,PGRP-SB1,Idgf6,Idgf2,Idgf5,PGRP-SC2	1125	41	10996	2.38396	1	0.33564	31.9761	0.319761
GOTERM_BP_ALL	GO:0006027	Glycosaminoglycan Catabolic Process	5	0.346021	0.0729105	PGRP-SA,PGRP-SD,PGRP-LC,PGRP-SB1,PGRP-SC2	1125	16	10996	3.05444	1	0.631173	75.6338	0.756338
GOTERM_BP_ALL	GO:0006030	Chitin Metabolic Process	10	0.692042	0.908111	mmy,CG3348,Idgf1,exp,teq,Idgf4,Idgf6,Idgf2,Idgf5,obst-E	1125	126	10996	0.775732	1	0.999938	100	1
GOTERM_BP_ALL	GO:0006032	Chitin Catabolic Process	5	0.346021	0.248642	Idgf1,Idgf4,Idgf6,Idgf2,Idgf5	1125	25	10996	1.95484	1	0.893981	99.5165	0.995165
GOTERM_BP_ALL	GO:0006040	Amino Sugar Metabolic Process	12	0.83045	0.846944	mmy,CG5287,CG1969,CG3348,Idgf1,exp,teq,Idgf4,Idgf6,Idgf2,Idgf5,obst-E	1125	138	10996	0.849932	1	0.99969	100	1
GOTERM_BP_ALL	GO:0006082	Organic Acid Metabolic Process	71	4.91349	5.46139e-06	CG9510,yip2,CG5618,mRpL39,CG6428,ple,Gabat,Gapdh2,l(1)G0334,Eip55E,AlaRS,Men,Src42A,Slimp,HDAC1,alpha-PheRS,beta-PheRS,Pgk,CG11796,CG14882,CG11236,CG3797,bgm,yellow-f2,AsnRS,CG4860,SdhA,CG12173,Got2,CysRS,CG4592,e,AIMP3,Gip,v,CG6543,CG6638,LeuRS,CG10932,wal,ppl,CG3267,CG17486,TyrRS,b,ValRS,Pfrx,ArgRS,l(1)G0255,PCB,CG31075,SERCA,CG6178,CG9319,Gnmt,CG10602,CG5009,Ugt36Bc,SdhB,CG7280,SREBP,CG6287,ND…	1125	403	10996	1.72201	0.0223405	0.000903345	0.0101855	0.000101855
GOTERM_BP_ALL	GO:0006090	Pyruvate Metabolic Process	9	0.622837	0.0464583	l(1)G0334,Pgk,Pfrx,Mpc1,PCB,CG31075,CG10932,Pglym78,Gapdh2	1125	40	10996	2.1992	1	0.512404	58.8219	0.588219
GOTERM_BP_ALL	GO:0006091	Generation Of Precursor Metabolites And Energy	25	1.7301	0.149362	ND-MLRQ,Pink1,wal,ND-51,Gapdh2,Pfrx,l(1)G0255,Src42A,Slimp,HDAC1,ND-18,GlyP,Surf1,CG5009,SdhB,Pgk,AIF,ND-ACP,Idh,CG12895,COX5B,CG31648,SdhA,ND-49,Pglym78	1125	188	10996	1.29976	1	0.79677	95.1058	0.951058
GOTERM_BP_ALL	GO:0006096	Glycolytic Process	4	0.276817	0.53104	Pgk,Pfrx,Pglym78,Gapdh2	1125	27	10996	1.44803	1	0.986713	99.9999	0.999999
GOTERM_BP_ALL	GO:0006099	Tricarboxylic Acid Cycle	6	0.415225	0.410329	SdhB,SdhA,l(1)G0255,Src42A,HDAC1,Idh	1125	41	10996	1.43037	1	0.966924	99.9947	0.999947
GOTERM_BP_ALL	GO:0006109	Regulation Of Carbohydrate Metabolic Process	30	2.07612	0.0179983	Mtch,vri,CG6495,Ilp2,Gabat,ftz-f1,mtTFB2,CG9548,SERCA,Xbp1,fs(2)ltoPP43,GlyP,MED28,CrebA,mri,ATPsynbeta,Slob,chm,CG34376,Eph,sr,ND-ACP,Cdk5alpha,wts,bowl,U2af38,Pgd,CkIalpha,gce,Pglym78	1125	190	10996	1.5433	1	0.313182	28.7334	0.287334
GOTERM_BP_ALL	GO:0006119	Oxidative Phosphorylation	10	0.692042	0.47849	COX5B,SdhB,CG12895,AIF,ND-MLRQ,Pink1,ND-ACP,ND-49,wal,ND-51	1125	83	10996	1.17762	1	0.980504	99.9995	0.999995
GOTERM_BP_ALL	GO:0006120	Mitochondrial Electron Transport, Nadh To Ubiquinone	4	0.276817	0.744239	ND-MLRQ,ND-ACP,ND-49,ND-51	1125	37	10996	1.05667	1	0.998391	100	1
GOTERM_BP_ALL	GO:0006139	Nucleobase-Containing Compound Metabolic Process	280	19.3772	0.0300588	Dref,Nurf-38,RpII140,l(2)37Cb,kis,Marcal1,Gapdh2,MED8,CG8891,CG7275,mtTFB2,Rat1,Pfdn5,CG3756,c12.1,l(2)k09022,Rrp42,UGP,CG4038,Adk1,beta-PheRS,snRNA:U4atac:82E,toe,Hlc,bsh,EndoGI,CG31301,RpII15,NC2alpha,AsnRS,vg,NELF-B,SF1,mrn,CysRS,CG11158,Vha68-2,sesB,Hmt4-20,sev,Ets21C,CG11920,Pmm2,TyrRS,Pfrx,RpL35,Dbp45A,mle,ArgRS,CG13293,capt,CG14543,CG10754,pita,Hel89B,swm,RpL10Ab,Ubc6,CG15916,COX5B,PQBP1,T…	1125	2481	10996	1.1031	1	0.407795	43.4035	0.434035
GOTERM_BP_ALL	GO:0006140	Regulation Of Nucleotide Metabolic Process	9	0.622837	0.00876635	sesB,Nf1,Pdfr,Octbeta3R,Oct-TyrR,Pink1,Dh31,capt,Pglym78	1125	30	10996	2.93227	1	0.204748	15.1446	0.151446
GOTERM_BP_ALL	GO:0006163	Purine Nucleotide Metabolic Process	33	2.28374	0.0736959	sesB,Prat2,CG31183,Pdfr,Octbeta3R,Oct-TyrR,ND-MLRQ,Pink1,Dh31,wal,ND-51,Gapdh2,Vha55,Nf1,Pfrx,sun,capt,Adk1,SdhB,Pgk,ATPsynbeta,Ppat-Dpck,AIF,ND-ACP,AdSS,Ac3,COX5B,CG12895,Mocs1,awd,ND-49,Pglym78,Vha68-2	1125	241	10996	1.33838	1	0.634099	76.0159	0.760159
GOTERM_BP_ALL	GO:0006164	Purine Nucleotide Biosynthetic Process	16	1.10727	0.114211	sesB,Prat2,ATPsynbeta,Ppat-Dpck,CG31183,Pdfr,Oct-TyrR,Octbeta3R,Dh31,AdSS,Ac3,COX5B,Nf1,awd,sun,capt	1125	105	10996	1.48941	1	0.731096	89.5849	0.895849
GOTERM_BP_ALL	GO:0006165	Nucleoside Diphosphate Phosphorylation	5	0.346021	0.416431	Pgk,Pfrx,awd,Pglym78,Gapdh2	1125	32	10996	1.52722	1	0.968397	99.9957	0.999957
GOTERM_BP_ALL	GO:0006171	Camp Biosynthetic Process	7	0.484429	0.0903382	Nf1,Pdfr,Octbeta3R,Oct-TyrR,Dh31,capt,Ac3	1125	31	10996	2.20708	1	0.679754	82.897	0.82897
GOTERM_BP_ALL	GO:0006259	Dna Metabolic Process	31	2.14533	0.785333	nbs,DNApol-alpha50,E2f2,Dref,Parp,CG14803,Marcal1,Caf1-55,hd,Rat1,XNP,koi,RnrS,pita,Bap55,EndoGI,Etl1,Rad9,Sxl,RpII15,Ubc6,flfl,RpA-70,CTCF,vtd,vg,CG7637,egg,CkIalpha,Top2,mrn	1125	331	10996	0.915411	1	0.999098	100	1
GOTERM_BP_ALL	GO:0006260	Dna Replication	12	0.83045	0.626266	hd,DNApol-alpha50,RpA-70,RnrS,pita,E2f2,Dref,vg,Parp,Top2,CG14803,Marcal1	1125	114	10996	1.02887	1	0.994034	100	1
GOTERM_BP_ALL	GO:0006261	Dna-Dependent Dna Replication	10	0.692042	0.522631	hd,DNApol-alpha50,RpA-70,pita,E2f2,Dref,Parp,Top2,CG14803,Marcal1	1125	86	10996	1.13654	1	0.985803	99.9999	0.999999
GOTERM_BP_ALL	GO:0006281	Dna Repair	17	1.17647	0.72728	koi,nbs,Bap55,EndoGI,Etl1,Rad9,Parp,CG14803,RpII15,Caf1-55,Ubc6,flfl,RpA-70,vtd,CkIalpha,mrn,XNP	1125	176	10996	0.944101	1	0.99797	100	1
GOTERM_BP_ALL	GO:0006302	Double-Strand Break Repair	5	0.346021	0.95254	koi,nbs,vtd,EndoGI,CG14803	1125	74	10996	0.66042	1	0.999993	100	1
GOTERM_BP_ALL	GO:0006310	Dna Recombination	7	0.484429	0.947414	koi,nbs,RpA-70,EndoGI,Sxl,Top2,CG14803	1125	99	10996	0.691107	1	0.99999	100	1
GOTERM_BP_ALL	GO:0006323	Dna Packaging	12	0.83045	0.996449	eIF-4E,sls,Yeti,mle,asf1,Set,HDAC1,SMC2,Top2,XNP,Mekk1,Caf1-55	1125	208	10996	0.563897	1	1	100	1
GOTERM_BP_ALL	GO:0006325	Chromatin Organization	39	2.69896	0.996174	Samuel,Hmt4-20,E(var)3-9,Tip60,BEAF-32,asf1,Nurf-38,Set,kis,Parp,Art1,Caf1-55,Mekk1,Sfmbt,CG12560,wds,CG9246,CG11412,mle,FK506-bp1,HDAC1,eIF4AIII,CG8036,XNP,eIF-4E,Prp3,Yeti,Bap55,chm,Etl1,polybromo,Ubc6,Chd1,egg,Top2,Fib,CG2982,ebi,Hel25E	1125	538	10996	0.70854	1	1	100	1
GOTERM_BP_ALL	GO:0006333	Chromatin Assembly Or Disassembly	6	0.415225	0.999672	mle,asf1,Set,XNP,Mekk1,Caf1-55	1125	152	10996	0.385825	1	1	100	1
GOTERM_BP_ALL	GO:0006334	Nucleosome Assembly	4	0.276817	0.999935	asf1,Set,XNP,Caf1-55	1125	134	10996	0.291768	1	1	100	1
GOTERM_BP_ALL	GO:0006338	Chromatin Remodeling	11	0.761246	0.676794	Tip60,wds,Bap55,mle,Chd1,Nurf-38,kis,Mekk1,Caf1-55,CG2982,Hel25E	1125	108	10996	0.995523	1	0.996434	100	1
GOTERM_BP_ALL	GO:0006342	Chromatin Silencing	8	0.553633	0.999776	Hmt4-20,egg,HDAC1,polybromo,Top2,XNP,Caf1-55,Sfmbt	1125	189	10996	0.413724	1	1	100	1
GOTERM_BP_ALL	GO:0006351	Transcription, Dna-Templated	107	7.40484	0.805202	MED10,Dref,Nurf-38,RpII140,Rel,kis,Marcal1,MED8,mtTFB2,MED17,Rat1,CG3756,l(2)k09022,Ube3a,her,CG11695,RpII33,toe,MTF-1,bsh,Chi,RpII15,NC2alpha,wts,bowl,NELF-B,vg,Hmx,mrn,Hmt4-20,Tip60,CG12384,MED4,sev,Ets21C,EloB,CG9246,mle,CG13293,CrebA,Bgb,Hel89B,l(3)mbt,CG18178,mTerf5,CG45071,CG8924,Taf10,Rpb12,Top2,cv-d,BEAF-32,SCAP,Rpt1,arm,Sfmbt,ftz-f1,Maf1,CG10631,HDAC1,Xbp1,CycC,Prp3,chm,Rpb8,H15,B52,CG43…	1125	1113	10996	0.93966	1	0.999314	100	1
GOTERM_BP_ALL	GO:0006352	Dna-Templated Transcription, Initiation	16	1.10727	0.242495	MED10,Dref,MED4,Rpt1,B52,Tif-IA,RpII15,NC2alpha,MED8,Rpt2,mtTFB2,MED17,Taf10,Rbp1,mrn,CycC	1125	120	10996	1.30323	1	0.890246	99.4371	0.994371
GOTERM_BP_ALL	GO:0006355	Regulation Of Transcription, Dna-Templated	107	7.40484	0.88979	MED10,Dref,Nurf-38,Dbx,Rel,kis,Marcal1,MED8,mtTFB2,MED17,Rat1,Pfdn5,l(2)k09022,Ube3a,CG11695,her,toe,MTF-1,bsh,nom,Chi,CG31301,NC2alpha,wts,bowl,NELF-B,vg,Hmx,mrn,Hmt4-20,Tip60,CG12384,MED4,sev,Ets21C,Art1,CG9246,mle,CrebA,Bgb,pita,Hel89B,l(3)mbt,mTerf5,CG45071,CG8924,Taf10,Top2,cv-d,Lmx1a,BEAF-32,SCAP,Rpt1,arm,Sfmbt,ftz-f1,Maf1,CG10631,HDAC1,Xbp1,CycC,Prp3,chm,H15,B52,mbf1,rl,CTCF,exp,egg,ewg,CG…	1125	1148	10996	0.911012	1	0.999891	100	1
GOTERM_BP_ALL	GO:0006357	Regulation Of Transcription From Rna Polymerase Ii Promoter	65	4.49827	0.267047	MED10,Dref,cv-d,BEAF-32,SCAP,Rpt1,kis,Rel,arm,Marcal1,ftz-f1,MED8,MED17,CG10631,Ube3a,her,CG11695,HDAC1,Xbp1,toe,CycC,MTF-1,chm,H15,B52,mbf1,NC2alpha,rl,bowl,NELF-B,vg,ewg,mrn,Hrs,E2f2,MED4,asf1,Mad,sev,Vsx2,Ets21C,Fcp1,Caf1-55,Rpt2,CG9246,Sry-delta,mle,Shc,MED28,CrebA,Bgb,SREBP,kek5,Bap55,Snx16,Hel89B,CG34376,l(3)mbt,polybromo,Jra,CG8924,Rbp1,cmpy,gce,ebi	1125	578	10996	1.09918	1	0.908275	99.6955	0.996955
GOTERM_BP_ALL	GO:0006360	Transcription From Rna Polymerase I Promoter	6	0.415225	0.0669266	CG3756,Rpb10,l(2)k09022,Rpb8,Rpb12,Tif-IA	1125	22	10996	2.6657	1	0.610419	72.5273	0.725273
GOTERM_BP_ALL	GO:0006364	Rrna Processing	25	1.7301	0.00536014	Hlc,CG12975,RpS14b,CG3735,CG14100,Rrp46,CG8545,CG11920,eIF6,RpL10Ab,CG5033,CG15916,CG7275,mtTFB2,RpL35,RpS24,Rrp42,CG7637,l(2)k09022,CG4038,RpLP0-like,Fib,RpS16,CG14543,hoip	1125	136	10996	1.79673	1	0.160606	9.53802	0.0953802
GOTERM_BP_ALL	GO:0006366	Transcription From Rna Polymerase Ii Promoter	62	4.29066	0.216072	MED10,Dref,cv-d,SCAP,RpII140,Rpt1,kis,Rel,arm,ftz-f1,MED8,MED17,Ube3a,her,HDAC1,RpII33,Xbp1,toe,CycC,MTF-1,chm,Rpb8,H15,B52,RpII15,mbf1,NC2alpha,rl,bowl,NELF-B,vg,mrn,Hrs,E2f2,MED4,asf1,sev,Vsx2,Mad,Fcp1,Caf1-55,EloB,Rpt2,CG9246,Sry-delta,mle,Shc,CrebA,SREBP,kek5,Snx16,l(3)mbt,polybromo,CG18178,Jra,Rpb10,Taf10,Rbp1,Rpb12,cmpy,gce,ebi	1125	539	10996	1.12431	1	0.87141	98.933	0.98933
GOTERM_BP_ALL	GO:0006367	Transcription Initiation From Rna Polymerase Ii Promoter	14	0.968858	0.103878	Rpt2,MED17,MED10,Dref,Taf10,MED4,Rpt1,Rbp1,B52,NC2alpha,RpII15,mrn,CycC,MED8	1125	87	10996	1.57286	1	0.713488	87.0699	0.870699
GOTERM_BP_ALL	GO:0006383	Transcription From Rna Polymerase Iii Promoter	5	0.346021	0.248642	CG3756,Rpb10,Rpb8,Rpb12,Maf1	1125	25	10996	1.95484	1	0.893981	99.5165	0.995165
GOTERM_BP_ALL	GO:0006396	Rna Processing	80	5.53633	0.00642741	CG4887,RluA-1,l(2)37Cb,Rrp46,FLASH,LSm3,CG7275,mtTFB2,AlaRS,Rat1,RpS24,c12.1,Rrp42,CG10495,l(2)k09022,U2af50,CG4038,ytr,eIF4AIII,Tailor,RpLP0-like,Hsc70-4,RpS16,snRNA:U4atac:82E,snRNP-U1-C,CycC,Prp3,Hlc,CG12975,RpS14b,Ars2,fid,B52,CG12343,IntS4,l(1)10Bb,CG8273,CG5033,CG4611,LSm1,CG7637,U2af38,SF1,Urm1,CG14231,l(3)72Ab,Hel25E,CG2807,noi,Es2,asf1,CG3735,La,CG11920,eIF6,CG9548,eIF-4a,Dbp45A,RpL35,ml…	1125	588	10996	1.32983	1	0.181737	11.3314	0.113314
GOTERM_BP_ALL	GO:0006397	Mrna Processing	40	2.76817	0.190135	CG4887,CG2807,noi,Es2,asf1,l(2)37Cb,FLASH,LSm3,CG9548,Rat1,eIF-4a,Dbp45A,c12.1,U2af50,ytr,eIF4AIII,Hsc70-4,CG4849,snRNA:U4atac:82E,snRNP-U1-C,ncm,CG10754,Prp3,SNRPG,Ars2,B52,Sxl,CG12343,swm,l(1)10Bb,CG8273,PQBP1,LSm1,U2af38,SF1,Rbp1,CG11985,hoip,l(3)72Ab,Hel25E	1125	330	10996	1.18475	1	0.846833	98.042	0.98042
GOTERM_BP_ALL	GO:0006399	Trna Metabolic Process	27	1.86851	0.00040973	AIMP3,RluA-1,mRpL39,LeuRS,TyrRS,AlaRS,ValRS,ArgRS,CG10495,Rrp42,Uba5,Slimp,wuho,alpha-PheRS,beta-PheRS,CG1434,CG12975,CG1427,fid,CG4611,AsnRS,MetRS,CG15014,Urm1,CysRS,Fib,CG14231	1125	127	10996	2.07798	0.816475	0.0309086	0.761429	0.00761429
GOTERM_BP_ALL	GO:0006400	Trna Modification	9	0.622837	0.0832819	AlaRS,RluA-1,CG12975,Uba5,fid,wuho,CG15014,Urm1,CG14231	1125	45	10996	1.95484	1	0.662709	80.2457	0.802457
GOTERM_BP_ALL	GO:0006401	Rna Catabolic Process	7	0.484429	0.848348	Tudor-SN,LSm1,Zpr1,Rrp42,Rrp46,RpLP0-like,pelo	1125	81	10996	0.844686	1	0.999697	100	1
GOTERM_BP_ALL	GO:0006402	Mrna Catabolic Process	5	0.346021	0.916361	LSm1,Rrp42,Rrp46,RpLP0-like,pelo	1125	66	10996	0.740471	1	0.999955	100	1
GOTERM_BP_ALL	GO:0006403	Rna Localization	19	1.31488	0.712089	TER94,CG4572,CkIIalpha,Rab7,VhaSFD,lsn,swm,Tom20,CG18178,Nup98-96,Sry-delta,CG7637,U2af50,ninaC,eIF4AIII,lt,didum,Hel25E,Nacalpha	1125	195	10996	0.95236	1	0.997547	100	1
GOTERM_BP_ALL	GO:0006405	Rna Export From Nucleus	5	0.346021	0.792368	Nup98-96,U2af50,swm,CG18178,Hel25E	1125	52	10996	0.939829	1	0.999168	100	1
GOTERM_BP_ALL	GO:0006412	Translation	100	6.92042	0.0971668	mRpL17,CG6412,mRpL39,RpL9,kra,mRpL32,RpL35A,AlaRS,mRpL28,mRpL33,Slimp,Mpcp,alpha-PheRS,beta-PheRS,bin3,RpL41,Ars2,mRpS10,mRpL10,mRpL46,AsnRS,CG10306,bru2,CysRS,sesB,RpS5a,mRpS21,TyrRS,RpL35,RpS2,ArgRS,colt,RpL34a,CG10602,eEF1delta,RpS13,RpL10Ab,RpL27A,PQBP1,RpL23A,eRF1,Ef1alpha48D,RpL31,mRpL43,4EHP,RpL26,RpS29,RpS24,mRpL11,eIF-5A,Tango7,RpS11,RpL30,eIF4AIII,Tailor,bonsai,RpLP0-like,RpS16,eIF2B-ep…	1125	852	10996	1.14721	1	0.698185	85.1393	0.851393
GOTERM_BP_ALL	GO:0006413	Translational Initiation	15	1.03806	0.00390395	eIF-4E,eIF2B-epsilon,MCTS1,Int6,CG17737,eIF6,4EHP,CG14207,eIF-2alpha,eIF2B-alpha,CG10306,eIF-4a,Tango7,eIF4AIII,eIF-3p66	1125	63	10996	2.3272	1	0.135657	7.03572	0.0703572
GOTERM_BP_ALL	GO:0006414	Translational Elongation	6	0.415225	0.119722	eEF1delta,CG6412,Ef1alpha48D,eIF-5A,EF2,CG4849	1125	26	10996	2.25559	1	0.743247	90.7294	0.907294
GOTERM_BP_ALL	GO:0006417	Regulation Of Translation	23	1.5917	0.146763	bin3,eIF-4E,mRpL39,Bap55,MCTS1,kra,Ars2,Int6,CG7414,CG17737,Sxl,4EHP,CG14207,PQBP1,eIF2B-alpha,bru2,CG10306,mRpL11,eIF-5A,Tango7,Tailor,hoip,eIF-3p66	1125	170	10996	1.32239	1	0.792132	94.8193	0.948193
GOTERM_BP_ALL	GO:0006418	Trna Aminoacylation For Protein Translation	13	0.899654	0.000931393	AIMP3,mRpL39,LeuRS,TyrRS,AlaRS,ValRS,AsnRS,ArgRS,MetRS,Slimp,CysRS,alpha-PheRS,beta-PheRS	1125	43	10996	2.955	0.978826	0.0551138	1.72293	0.0172293
GOTERM_BP_ALL	GO:0006446	Regulation Of Translational Initiation	7	0.484429	0.0692158	eIF2B-alpha,CG10306,MCTS1,Int6,Tango7,CG14207,eIF-3p66	1125	29	10996	2.3593	1	0.619616	73.7575	0.737575
GOTERM_BP_ALL	GO:0006457	Protein Folding	27	1.86851	0.0010755	CaBP1,Fkbp14,Sgt,UK114,Tcp-1eta,CG7033,CG1847,CG5482,Pfdn5,Csp,CG8993,CG7945,FK506-bp1,ERp60,Hsc70-4,Hsc70-5,CG5525,Cct5,TBCD,CG5001,Calr,CG14207,CG11267,CG13671,FKBP59,EMC1,Pdi	1125	135	10996	1.95484	0.988342	0.0583848	1.98698	0.0198698
GOTERM_BP_ALL	GO:0006461	Protein Complex Assembly	39	2.69896	0.892994	CG9510,Drp1,Hrs,asf1,Set,Rpt1,Sgt,Snap24,stac,Tom20,Vps16A,Caf1-55,Maf1,Rpt2,CG2046,CG12096,l(1)G0255,ND-18,eIF4AIII,CG13319,XNP,Vps39,Surf1,CSN8,TBCD,cpb,nudE,B52,CG7382,Sar1,flr,Tnks,CG31648,PI31,Rbp1,lt,tsr,Arpc2,CanB2	1125	442	10996	0.862431	1	0.9999	100	1
GOTERM_BP_ALL	GO:0006468	Protein Phosphorylation	52	3.59862	0.284827	Dref,Wsck,CG14184,Src42A,eIF4AIII,alc,CycC,Slob,Sdr,CG9886,Aplip1,Eph,wts,rl,Gadd45,CDK2AP1,png,CkIalpha,mrn,Urm1,CG8866,CG9286,pll,Hrs,Mob4,CG31183,Slmap,boss,Pink1,sev,SRPK,grp,Mekk1,mav,ave,XNP,CG4849,CG10754,daw,Dsor1,CkIIalpha,cpb,hep,CG14207,Jra,CG13850,aux,GckIII,Gprk1,ninaC,awd,ebi	1125	459	10996	1.10732	1	0.918558	99.8074	0.998074
GOTERM_BP_ALL	GO:0006470	Protein Dephosphorylation	14	0.968858	0.653901	Ptp36E,Ublcp1,I-2,PTPMT1,mop,CG17746,Fcp1,ttm50,Pez,Ankle2,CG15739,CG5830,mtm,CanB2	1125	137	10996	0.998826	1	0.995509	100	1
GOTERM_BP_ALL	GO:0006473	Protein Acetylation	10	0.692042	0.593063	Yeti,Tip60,wds,CG9246,CG11412,Bap55,chm,HDAC1,Caf1-55,CG12560	1125	91	10996	1.07409	1	0.991816	100	1
GOTERM_BP_ALL	GO:0006475	Internal Protein Amino Acid Acetylation	9	0.622837	0.637246	Yeti,Tip60,wds,CG9246,CG11412,Bap55,chm,Caf1-55,CG12560	1125	84	10996	1.04724	1	0.99465	100	1
GOTERM_BP_ALL	GO:0006479	Protein Methylation	11	0.761246	0.246248	CG9531,Hmt4-20,Yeti,wds,CG12975,BEAF-32,egg,CG11474,Caf1-55,Art1,Fib	1125	76	10996	1.41469	1	0.892672	99.4869	0.994869
GOTERM_BP_ALL	GO:0006486	Protein Glycosylation	18	1.24567	0.0581972	CG9536,O-fut2,CG33303,CG10778,Parp,CG18012,CG6659,CG32276,wol,meigo,Pmm2,CG3792,fng,Tnks,CG5287,GlcAT-S,CG33774,Efr	1125	111	10996	1.58501	1	0.573615	67.3165	0.673165
GOTERM_BP_ALL	GO:0006487	Protein N-Linked Glycosylation	6	0.415225	0.389267	CG5287,CG33774,CG33303,wol,meigo,Pmm2	1125	40	10996	1.46613	1	0.961761	99.9899	0.999899
GOTERM_BP_ALL	GO:0006493	Protein O-Linked Glycosylation	4	0.276817	0.580872	fng,O-fut2,Efr,wol	1125	29	10996	1.34817	1	0.991094	100	1
GOTERM_BP_ALL	GO:0006508	Proteolysis	89	6.15917	0.656129	rpr,CG4927,CG3295,Prosbeta2,CG5604,SCAP,CG3505,Rpt1,ari-1,Usp10,SPH93,Spn28Dc,Sp7,CG11771,CG4452,morgue,Ubi-p5E,CG3107,wds,CG2493,Vps2,Ube3a,Tango7,CG1299,Spn42Dd,CG6067,Rpn3,CG5390,cathD,Swim,RYBP,CSN8,grass,CG30002,Usp14,CG31199,Spase25,Kaz1-ORFB,CG3499,CG4259,Uch-L5,Prosbeta7,kuz,Try29F,PI31,teq,CG2247,CG8738,Sp212,Spn55B,CkIalpha,CG9631,26-29-p,CG31326,CG16979,CG6462,APC4,TER94,Hrs,CG4572,CG5…	1125	891	10996	0.976325	1	0.995626	100	1
GOTERM_BP_ALL	GO:0006511	Ubiquitin-Dependent Protein Catabolic Process	37	2.56055	0.0982573	APC4,rpr,TER94,CG3295,Prosbeta2,CG5604,Pink1,ari-1,Prosalpha2,Rpt1,Usp10,lsn,CG31357,Rpt2,morgue,Ubi-p5E,pall,wds,Vps2,Ube3a,Ppa,Rpn3,RYBP,Usp14,CG9003,Rpn11,Uch-L5,Prosbeta7,Fbxl4,Ubc6,Ufd1-like,Keap1,Usp8,PI31,CG40045,CG2247,CkIalpha	1125	283	10996	1.2779	1	0.698361	85.4706	0.854706
GOTERM_BP_ALL	GO:0006518	Peptide Metabolic Process	124	8.58131	0.00916251	mRpL17,CG6412,mRpL39,RpL9,kra,mRpL32,Rel,RpL35A,AlaRS,mRpL28,PGRP-LC,mRpL33,Slimp,Mpcp,alpha-PheRS,beta-PheRS,bin3,PGRP-SA,RpL41,Spase25,Ars2,mRpS10,mRpL10,Tab2,mRpL46,Gclm,AsnRS,bru2,CG10306,CysRS,e,sesB,RpS5a,mRpS21,TyrRS,GstO2,RpL35,RpS2,ArgRS,colt,RpL34a,CG10365,CG10602,eEF1delta,Hel89B,RpS13,cact,RpL10Ab,RpL27A,PQBP1,RpL23A,eRF1,Dro,RpL31,Ef1alpha48D,mRpL43,4EHP,CG11771,RpL26,Eip55E,RpS29,Rp…	1125	984	10996	1.23171	1	0.207209	15.7749	0.157749
GOTERM_BP_ALL	GO:0006520	Cellular Amino Acid Metabolic Process	29	2.00692	0.000535691	e,CG9510,AIMP3,mRpL39,CG6428,CG6638,LeuRS,Gabat,ppl,CG3267,CG17486,TyrRS,AlaRS,Eip55E,ValRS,ArgRS,Slimp,alpha-PheRS,beta-PheRS,CG14882,CG11236,CG3999,Hn,AsnRS,CG12173,Got2,MetRS,Adi1,CysRS	1125	143	10996	1.98218	0.891037	0.0362716	0.994404	0.00994404
GOTERM_BP_ALL	GO:0006555	Methionine Metabolic Process	4	0.276817	0.0559136	Eip55E,CG14882,CG12173,Adi1	1125	9	10996	4.3441	1	0.56117	65.8064	0.658064
GOTERM_BP_ALL	GO:0006575	Cellular Modified Amino Acid Metabolic Process	14	0.968858	0.0324039	GstT1,GstE2,GstE3,GstE6,GstD2,Nmdmc,GstE8,CG8665,Eip55E,Gclm,GstO2,CG10365,Gnmt,Pu	1125	73	10996	1.87451	1	0.422759	45.9019	0.459019
GOTERM_BP_ALL	GO:0006582	Melanin Metabolic Process	11	0.761246	0.088961	e,yellow-f2,hep,Shc,Eph,Cdk5alpha,Eb1,Sp7,yellow-d,Spn28Dc,Flo2	1125	61	10996	1.76256	1	0.676004	82.4075	0.824075
GOTERM_BP_ALL	GO:0006605	Protein Targeting	24	1.6609	0.305991	GCC88,noi,Ran,Spase25,Snx16,CG5885,CG7382,lsn,cact,ttm50,Tom20,Tab2,Sec13,CG8531,Sar1,Srp68,CG8860,Nup98-96,Stim,Vps13B,CG11779,Atg6,Ranbp11,Gtp-bp	1125	200	10996	1.17291	1	0.930409	99.89	0.9989
GOTERM_BP_ALL	GO:0006606	Protein Import Into Nucleus	8	0.553633	0.722472	Nup98-96,noi,Stim,Ran,Ranbp11,cact,Tab2,Sec13	1125	80	10996	0.977422	1	0.99784	100	1
GOTERM_BP_ALL	GO:0006626	Protein Targeting To Mitochondrion	5	0.346021	0.751898	CG11779,CG7382,ttm50,Tom20,CG8531	1125	49	10996	0.99737	1	0.998553	100	1
GOTERM_BP_ALL	GO:0006629	Lipid Metabolic Process	59	4.08304	0.0479342	yip2,CG10585,Hydr2,SCAP,4EHP,Cerk,CG3792,lace,GlcAT-S,Pdh,GXIVsPLA2,Lip2,Gk1,CG3376,CG33331,ninaB,bgm,CG4860,Gk2,CG6805,CG4592,Npc2a,jhamt,CG4267,CG6543,CG6638,CG10932,Fdx1,AstC,wal,ORMDL,CG6753,CG4406,Ipp,CG8306,Inos,SERCA,CG9512,CG6178,CG9319,CG10602,CG5009,SREBP,ScpX,Lsd-1,PTPMT1,CG10778,ND-ACP,wol,INPP5E,Idh,Hmgs,CG5287,CG17597,fu12,lama,Pi3K68D,CG7724,CG4433	1125	457	10996	1.26188	1	0.518566	59.9946	0.599946
GOTERM_BP_ALL	GO:0006631	Fatty Acid Metabolic Process	16	1.10727	0.101008	SREBP,yip2,CG6543,CG6638,CG10932,ND-ACP,wal,Idh,bgm,CG4860,SERCA,CG6178,CG9319,CG10602,CG4592,CG5009	1125	103	10996	1.51833	1	0.706846	86.2754	0.862754
GOTERM_BP_ALL	GO:0006633	Fatty Acid Biosynthetic Process	4	0.276817	0.852482	SREBP,CG10932,ND-ACP,CG10602	1125	45	10996	0.86882	1	0.99972	100	1
GOTERM_BP_ALL	GO:0006635	Fatty Acid Beta-Oxidation	9	0.622837	0.0262293	yip2,CG4860,CG6543,CG6638,SERCA,CG10932,wal,CG4592,CG5009	1125	36	10996	2.44356	1	0.381323	39.0875	0.390875
GOTERM_BP_ALL	GO:0006637	Acyl-Coa Metabolic Process	8	0.553633	0.0528867	l(1)G0334,CG12268,CG17691,v,CG8306,CG6178,CG1774,CG1441	1125	34	10996	2.29982	1	0.549379	63.7028	0.637028
GOTERM_BP_ALL	GO:0006643	Membrane Lipid Metabolic Process	8	0.553633	0.670724	CG4406,CG3376,Cerk,lace,GlcAT-S,wol,CG4433,ORMDL	1125	76	10996	1.02887	1	0.996217	100	1
GOTERM_BP_ALL	GO:0006644	Phospholipid Metabolic Process	13	0.899654	0.646192	CG3376,CG33331,PTPMT1,wol,INPP5E,CG4406,Ipp,GXIVsPLA2,Inos,fu12,Pi3K68D,CG6805,CG4433	1125	126	10996	1.00845	1	0.995202	100	1
GOTERM_BP_ALL	GO:0006650	Glycerophospholipid Metabolic Process	9	0.622837	0.676636	CG4406,Ipp,CG33331,PTPMT1,Pi3K68D,wol,CG4433,INPP5E,CG6805	1125	87	10996	1.01113	1	0.99645	100	1
GOTERM_BP_ALL	GO:0006664	Glycolipid Metabolic Process	4	0.276817	0.841575	CG4406,GlcAT-S,wol,CG4433	1125	44	10996	0.888566	1	0.999653	100	1
GOTERM_BP_ALL	GO:0006720	Isoprenoid Metabolic Process	9	0.622837	0.00559371	jhamt,Hmgs,CG10585,CG5287,Pdh,CG10778,ninaB,AstC,wol	1125	28	10996	3.14171	1	0.165813	9.93341	0.0993341
GOTERM_BP_ALL	GO:0006721	Terpenoid Metabolic Process	4	0.276817	0.116502	jhamt,Pdh,ninaB,AstC	1125	12	10996	3.25807	1	0.736702	90.0761	0.900761
GOTERM_BP_ALL	GO:0006725	Cellular Aromatic Compound Metabolic Process	304	21.0381	0.00489033	Dref,Nurf-38,RpII140,l(2)37Cb,kis,Marcal1,Gapdh2,MED8,CG8891,CG7275,mtTFB2,Rat1,Pfdn5,CG3756,c12.1,l(2)k09022,Rrp42,UGP,CG4038,Adk1,beta-PheRS,snRNA:U4atac:82E,toe,Hlc,bsh,EndoGI,CG31301,RpII15,NC2alpha,Cdk5alpha,AsnRS,vg,NELF-B,SF1,mrn,CG11158,CysRS,Vha68-2,sesB,Hmt4-20,e,v,sev,Ets21C,CG11920,Nmdmc,Pmm2,TyrRS,Pfrx,RpL35,Dbp45A,mle,ArgRS,CG13293,capt,CG14543,CG10754,pita,Hel89B,swm,RpL10Ab,Ubc6,C…	1125	2614	10996	1.13671	1	0.155498	8.73775	0.0873775
GOTERM_BP_ALL	GO:0006726	Eye Pigment Biosynthetic Process	8	0.553633	0.0974838	rdhB,kar,v,DhpD,ninaB,lt,Hn,st	1125	39	10996	2.00497	1	0.697383	85.2364	0.852364
GOTERM_BP_ALL	GO:0006727	Ommochrome Biosynthetic Process	4	0.276817	0.335728	kar,v,lt,st	1125	20	10996	1.95484	1	0.942374	99.9514	0.999514
GOTERM_BP_ALL	GO:0006732	Coenzyme Metabolic Process	28	1.93772	0.000601174	CG17691,v,CG1774,Nmdmc,CG8665,Sam-S,Gapdh2,CG6145,CG12268,Sptr,l(1)G0334,CG8306,Pfrx,Pdxk,CG6178,Gnmt,CG2453,Pcd,CG17333,Pgk,Zw,Ppat-Dpck,CG8080,Mocs1,Pgd,CG1441,Pglym78,Pu	1125	137	10996	1.99765	0.916908	0.0387194	1.11532	0.0111532
GOTERM_BP_ALL	GO:0006733	Oxidoreduction Coenzyme Metabolic Process	10	0.692042	0.113441	CG17333,Zw,Pgk,Pfrx,Pgd,CG8080,Pglym78,Gapdh2,CG2453,CG6145	1125	56	10996	1.7454	1	0.731342	89.4148	0.894148
GOTERM_BP_ALL	GO:0006739	Nadp Metabolic Process	6	0.415225	0.0138547	CG17333,Zw,Pgd,CG8080,Pglym78,CG6145	1125	15	10996	3.90969	1	0.270501	22.9111	0.229111
GOTERM_BP_ALL	GO:0006749	Glutathione Metabolic Process	10	0.692042	0.104116	Eip55E,Gclm,GstO2,GstT1,GstE2,GstE3,GstD2,GstE6,CG10365,GstE8	1125	55	10996	1.77713	1	0.71337	87.1339	0.871339
GOTERM_BP_ALL	GO:0006753	Nucleoside Phosphate Metabolic Process	43	2.97578	0.0184287	sesB,Prat2,CG8525,CG31183,Pdfr,Octbeta3R,Oct-TyrR,Pink1,ND-MLRQ,Dh31,wal,ND-51,Gapdh2,Vha55,CG6145,CG8891,Nf1,Pfrx,sun,capt,Adk1,CG17333,SdhB,Pgk,Zw,l(2)k01209,ATPsynbeta,Ppat-Dpck,RnrS,CG11883,AIF,ND-ACP,CG8080,AdSS,Ac3,COX5B,CG12895,Mocs1,Pgd,awd,ND-49,Pglym78,Vha68-2	1125	297	10996	1.41512	1	0.316785	29.3138	0.293138
GOTERM_BP_ALL	GO:0006754	Atp Biosynthetic Process	4	0.276817	0.627214	COX5B,sesB,ATPsynbeta,sun	1125	31	10996	1.26119	1	0.994074	100	1
GOTERM_BP_ALL	GO:0006757	Atp Generation From Adp	4	0.276817	0.53104	Pgk,Pfrx,Pglym78,Gapdh2	1125	27	10996	1.44803	1	0.986713	99.9999	0.999999
GOTERM_BP_ALL	GO:0006790	Sulfur Compound Metabolic Process	30	2.07612	0.00188675	CG17691,v,CG1774,Sam-S,CG12268,l(1)G0334,Eip55E,GstO2,GlcAT-S,CG8306,Efr,CG8993,CG17683,Ciao1,CG6178,galla-1,CG10365,Gnmt,CG7280,GstT1,CG4858,GstE2,sgl,GstE3,GstE6,GstD2,GstE8,Gclm,St1,CG1441	1125	162	10996	1.81004	0.999595	0.0822732	3.46098	0.0346098
GOTERM_BP_ALL	GO:0006793	Phosphorus Metabolic Process	128	8.85813	0.0326235	Dref,Nurf-38,Dh31,Pez,Gapdh2,CG6145,CG14184,CG8891,CG15739,Nf1,Tps1,sun,Adk1,alc,Gk1,CG3376,I-2,Slob,mop,AIF,wts,Gadd45,Gk2,CkIalpha,mrn,CG6805,Vha68-2,Pu,pll,sesB,CG9286,CG8525,CG31183,Slmap,boss,sev,SRPK,wal,mav,Pdxk,Pfrx,mtm,Inos,capt,CG10754,ATPsynbeta,Dsor1,PTPMT1,Ac3,CG12895,COX5B,CG13850,Pgd,Gprk1,ninaC,Pi3K68D,awd,Pglym78,CanB2,Pdfr,Oct-TyrR,Octbeta3R,ND-MLRQ,Wsck,ttm50,ND-51,Vha55,GXIVsP…	1125	1064	10996	1.17585	1	0.423661	46.1305	0.461305
GOTERM_BP_ALL	GO:0006796	Phosphate-Containing Compound Metabolic Process	127	8.78893	0.0340148	Dref,Nurf-38,Dh31,Pez,Gapdh2,CG6145,CG14184,CG8891,CG15739,Nf1,Tps1,sun,Adk1,alc,Gk1,CG3376,I-2,Slob,mop,AIF,wts,Gadd45,Gk2,CkIalpha,mrn,CG6805,Vha68-2,Pu,pll,sesB,CG9286,CG8525,CG31183,Slmap,boss,sev,SRPK,wal,mav,Pfrx,mtm,Inos,capt,CG10754,ATPsynbeta,Dsor1,PTPMT1,Ac3,CG12895,COX5B,CG13850,Pgd,Gprk1,ninaC,Pi3K68D,awd,Pglym78,CanB2,Pdfr,Oct-TyrR,Octbeta3R,ND-MLRQ,Wsck,ttm50,ND-51,Vha55,GXIVsPLA2,S…	1125	1057	10996	1.17439	1	0.434696	47.5573	0.475573
GOTERM_BP_ALL	GO:0006805	Xenobiotic Metabolic Process	5	0.346021	0.319908	Cyp28a5,Cyp6g1,Cyp6t1,Cyp6a13,St1	1125	28	10996	1.7454	1	0.936367	99.9246	0.999246
GOTERM_BP_ALL	GO:0006807	Nitrogen Compound Metabolic Process	419	28.9965	0.00186428	CG6412,kra,Nurf-38,CG6428,l(2)37Cb,kis,Gabat,mtTFB2,PGRP-LC,UGP,Adk1,beta-PheRS,snRNA:U4atac:82E,toe,bsh,CG14882,CG31301,NC2alpha,Tab2,AsnRS,CG10306,teq,NELF-B,SF1,CysRS,e,sesB,Hmt4-20,v,RpS5a,CG7414,sev,Pdxk,RpL35,Pfrx,RpL34a,CG14543,pita,Idgf4,swm,RpL10Ab,Ubc6,viaf,Taf10,Rpb12,CG15014,eRF1,Dro,Octbeta3R,BEAF-32,SCAP,CG8665,Idgf5,ftz-f1,Sptr,RpL26,Eip55E,eIF-5A,Tango7,RpL30,Tailor,eIF4AIII,CG312…	1125	3657	10996	1.11988	0.999556	0.0821992	3.42045	0.0342045
GOTERM_BP_ALL	GO:0006810	Transport	247	17.0934	8.15263e-06	Ncc69,Rab7,Sec3,Tom20,CG7275,CG3792,VhaPPA1-1,Nha1,PGRP-LC,Pdh,Efr,SelG,Vps53,Gtp-bp,Slob,Frq2,CG32069,Pallidin,Tab2,Slc45-1,hoe2,Trs31,CG11151,CG1695,FKBP59,Vha68-2,Obp99a,CaBP1,Npc2a,Bet1,sesB,TER94,CG4572,Arp1,CG10026,CG5861,Oatp74D,cher,CG32576,brp,Syt12,colt,SERCA,Syb,Vta1,CG10019,Zip99C,swm,cact,VhaAC39-1,Ubc6,Npc2h,Syx17,COX5B,CG10194,CG7510,opm,Vps60,Pi3K68D,DCTN5-p25,CanB2,Tig,Snap24,Zyx…	1125	1883	10996	1.28212	0.0331652	0.00124839	0.0152043	0.000152043
GOTERM_BP_ALL	GO:0006811	Ion Transport	47	3.2526	0.505086	CG15096,MFS15,Ncc69,Hmt-1,VhaSFD,ND-MLRQ,CG2121,CG6230,Vha55,Ntl,VhaPPA1-1,Stim,MFS9,Oatp74D,GXIVsPLA2,Nha1,SelG,Cngl,SERCA,Mpcp,sun,Tsf3,trp,Sec61alpha,CG8177,subdued,Task7,Indy,Slob,ATPsynbeta,Picot,Mvl,Zip99C,VhaAC39-1,ZnT49B,COX5B,hoe2,Orct,Mpc1,CG11739,CG15168,FKBP59,ZnT41F,Vha68-2,CG10413,MFS10,Oatp33Ea	1125	448	10996	1.02542	1	0.984158	99.9998	0.999998
GOTERM_BP_ALL	GO:0006812	Cation Transport	30	2.07612	0.647517	Ncc69,Hmt-1,VhaSFD,ND-MLRQ,CG6230,CG2121,Vha55,VhaPPA1-1,Stim,Nha1,Cngl,SelG,SERCA,sun,trp,Sec61alpha,Indy,Task7,ATPsynbeta,Picot,Mvl,Zip99C,VhaAC39-1,ZnT49B,COX5B,Orct,CG15168,FKBP59,ZnT41F,Vha68-2	1125	299	10996	0.980691	1	0.995262	100	1
GOTERM_BP_ALL	GO:0006816	Calcium Ion Transport	4	0.276817	0.94463	Stim,SelG,SERCA,trp	1125	58	10996	0.674084	1	0.999988	100	1
GOTERM_BP_ALL	GO:0006818	Hydrogen Transport	9	0.622837	0.489405	COX5B,ATPsynbeta,VhaPPA1-1,VhaSFD,ND-MLRQ,sun,VhaAC39-1,Vha68-2,Vha55	1125	74	10996	1.18876	1	0.98202	99.9996	0.999996
GOTERM_BP_ALL	GO:0006820	Anion Transport	16	1.10727	0.232519	Indy,CG15096,subdued,MFS15,Ncc69,Picot,Ntl,hoe2,MFS9,Oatp74D,GXIVsPLA2,Mpc1,Mpcp,MFS10,CG8177,Oatp33Ea	1125	119	10996	1.31418	1	0.882148	99.2815	0.992815
GOTERM_BP_ALL	GO:0006836	Neurotransmitter Transport	17	1.17647	0.44571	Frq2,Hrs,Syngr,List,SH3PX1,stac,Snap24,Syt7,Syx17,Ntl,Synd,Csp,brp,Syt12,Hsc70-4,Syb,CanB2	1125	148	10996	1.12271	1	0.974685	99.9983	0.999983
GOTERM_BP_ALL	GO:0006839	Mitochondrial Transport	12	0.83045	0.261058	COX5B,sesB,CG11779,Mpc1,Miro,aralar1,CG7382,colt,MME1,ttm50,Tom20,CG8531	1125	86	10996	1.36384	1	0.903617	99.6456	0.996456
GOTERM_BP_ALL	GO:0006869	Lipid Transport	11	0.761246	0.13248	Npc2a,euc,ScpX,Lsd-1,GXIVsPLA2,CG17597,cv-d,CG11151,CG34120,Apoltp,Npc2h	1125	66	10996	1.62904	1	0.766667	92.9392	0.929392
GOTERM_BP_ALL	GO:0006873	Cellular Ion Homeostasis	17	1.17647	0.11179	MTF-1,sesB,Gbp1,Hmt-1,Mvl,Zip99C,VhaAC39-1,CG6230,Vha55,CCKLR-17D1,VhaPPA1-1,SelG,SERCA,MME1,trp,Vha68-2,CG8177	1125	113	10996	1.47046	1	0.728647	89.0411	0.890411
GOTERM_BP_ALL	GO:0006874	Cellular Calcium Ion Homeostasis	7	0.484429	0.273244	sesB,CCKLR-17D1,Gbp1,SelG,SERCA,trp,CG6230	1125	43	10996	1.59115	1	0.912501	99.7401	0.997401
GOTERM_BP_ALL	GO:0006875	Cellular Metal Ion Homeostasis	12	0.83045	0.105339	MTF-1,sesB,CCKLR-17D1,Gbp1,Hmt-1,SelG,SERCA,Mvl,Zip99C,MME1,trp,CG6230	1125	71	10996	1.65198	1	0.714852	87.4575	0.874575
GOTERM_BP_ALL	GO:0006885	Regulation Of Ph	5	0.346021	0.553512	VhaPPA1-1,VhaAC39-1,Vha68-2,CG8177,Vha55	1125	38	10996	1.28608	1	0.988708	100	1
GOTERM_BP_ALL	GO:0006886	Intracellular Protein Transport	38	2.62976	0.175182	Hrs,noi,Ran,lsn,ttm50,Vps16A,Tom20,CG8531,CG32506,Stim,beta'COP,didum,Vps39,Gtp-bp,GCC88,Spase25,Snx16,CG5885,CG5745,SH3PX1,CG7382,cact,Sec13,Tab2,Sar1,Syx17,Srp68,Nup98-96,CG8860,p115,CG11779,Vps13B,Atg6,Ranbp11,ninaC,CG1695,lt,eca	1125	309	10996	1.20201	1	0.830434	97.2458	0.972458
GOTERM_BP_ALL	GO:0006887	Exocytosis	14	0.968858	0.198735	Syx17,Hrs,Rab8,Syngr,Rab7,Csp,Syt12,Ykt6,Sec3,Snap24,stac,Syb,Vamp7,Syt7	1125	98	10996	1.39632	1	0.857169	98.3955	0.983955
GOTERM_BP_ALL	GO:0006897	Endocytosis	52	3.59862	0.00720184	Tsp42Ej,Rab7,mv,CG7275,PGRP-LC,Pdh,Csp,Tep2,Src42A,Galphaq,CenB1A,Culd,Act42A,CG5844,Int6,Chi,sr,flfl,kuz,Nup98-96,CkIalpha,lt,CaBP1,Arr1,Hrs,Drp1,CG41099,Mekk1,CG5861,CHES-1-like,Synd,colt,ncm,Vamp7,SREBP,CG4552,CG5745,CG10778,SH3PX1,CG1657,hep,cact,Hn,flr,Jra,CG9449,CG10194,aux,Atg6,Vps60,Pi3K68D,Tig	1125	354	10996	1.43576	1	0.18751	12.6116	0.126116
GOTERM_BP_ALL	GO:0006898	Receptor-Mediated Endocytosis	4	0.276817	0.979055	Drp1,Synd,Csp,aux	1125	70	10996	0.558527	1	1	100	1
GOTERM_BP_ALL	GO:0006906	Vesicle Fusion	14	0.968858	0.00176539	Rab8,Rab7,SH3PX1,Snap24,Ykt6,Vps16A,Syt7,Syx17,p115,Syt12,lt,Vps39,Syb,Vamp7	1125	52	10996	2.63152	0.999331	0.0788507	3.24181	0.0324181
GOTERM_BP_ALL	GO:0006909	Phagocytosis	37	2.56055	0.00616821	CaBP1,Rab7,CG5861,Mekk1,mv,CHES-1-like,CG7275,Pdh,PGRP-LC,Tep2,Src42A,colt,CenB1A,ncm,SREBP,Act42A,CG5844,CG4552,Int6,CG10778,SH3PX1,Chi,CG5745,hep,sr,cact,Hn,flfl,flr,CG9449,Jra,Nup98-96,kuz,CG10194,CkIalpha,Pi3K68D,Tig	1125	230	10996	1.57237	1	0.177491	10.899	0.10899
GOTERM_BP_ALL	GO:0006913	Nucleocytoplasmic Transport	13	0.899654	0.780992	noi,Ran,swm,eIF6,cact,Tab2,CG18178,Sec13,Nup98-96,Stim,U2af50,Ranbp11,Hel25E	1125	140	10996	0.907606	1	0.999049	100	1
GOTERM_BP_ALL	GO:0006914	Autophagy	25	1.7301	0.0109024	sesB,TER94,CG12384,Pink1,Vps16A,mv,FK506-bp1,Hsc70-4,Vps39,Hsc70-5,Vamp7,Sec61alpha,daw,SREBP,CG5676,SH3PX1,Atg10,hep,rl,Ubc6,Syx17,Atg6,Atg3,Nprl2,lt	1125	144	10996	1.69691	1	0.231771	18.4909	0.184909
GOTERM_BP_ALL	GO:0006915	Apoptotic Process	35	2.42215	0.0164608	Mtch,nbs,rpr,pll,TER94,Drp1,Tip60,E2f2,CG12384,PDCD-5,Pink1,CG31357,Wwox,Mekk1,morgue,wrapper,Miro,Tango7,XNP,cathD,SCCRO3,RYBP,CG13516,RnrS,AIF,Cdk5alpha,wts,rl,Ubc6,Orct,GckIII,viaf,CG13671,Pdi,ebi	1125	229	10996	1.49388	1	0.298086	26.6234	0.266234
GOTERM_BP_ALL	GO:0006928	Movement Of Cell Or Subcellular Component	63	4.35986	0.893113	Rab7,kra,Wsck,ck,ple,LanB1,Dbx,kis,trol,Cerk,Src42A,Miro,haf,HDAC1,Galphaq,Hsc70-4,milt,pbl,EndoGI,Aplip1,Chi,sgl,nudE,sr,Cdk5alpha,wts,kuz,stumps,CG44774,Kmn1,Pu,Wnt4,Hrs,Mob4,Dlc90F,Pink1,Mad,Arp1,Oli,dock,TyrRS,Ntl,Tre1,cher,didum,XNP,capt,daw,Dsor1,Ppat-Dpck,Bap55,CkIIalpha,CG4552,cpb,hep,wol,meigo,flr,Ostgamma,awd,DCTN5-p25,tsr,Tig	1125	695	10996	0.886009	1	0.999899	100	1
GOTERM_BP_ALL	GO:0006935	Chemotaxis	27	1.86851	0.760386	Wnt4,kra,Mad,Dbx,kis,Oli,dock,trol,TyrRS,cher,Src42A,haf,HDAC1,Galphaq,XNP,capt,Hsc70-4,daw,CkIIalpha,Bap55,EndoGI,Chi,hep,Cdk5alpha,meigo,kuz,Tig	1125	285	10996	0.925979	1	0.998714	100	1
GOTERM_BP_ALL	GO:0006949	Syncytium Formation	7	0.484429	0.46088	Mp20,mib2,Pgk,sls,rost,Pglym78,dock	1125	53	10996	1.29094	1	0.97758	99.999	0.99999
GOTERM_BP_ALL	GO:0006950	Response To Stress	210	14.5329	3.98917e-13	Listericin,Marcal1,CG10433,CCKLR-17D1,PGRP-SD,wds,PGRP-LC,l(2)k09022,UGP,CG4038,Tps1,cbx,cathD,CSN8,Slob,EndoGI,RpII15,Cdk5alpha,Trxr-1,Tab2,PGRP-SB1,mrn,CaBP1,Npc2a,sesB,Ets21C,CG11920,Pmm2,Dsor1,Idgf4,Hel89B,cact,Ubc6,Npc2h,Syx17,AttC,Pi3K68D,rpr,Dro,AttA,AttB,Cat,SCAP,Wsck,IM2,ed,Idgf5,IM1,Gp150,CG12096,DptA,Def,IM4,eIF4AIII,subdued,ssx,CG11873,CG5844,TotM,Sdr,Rad9,Eph,rl,flfl,bgm,nec,CG2247,i…	1125	1281	10996	1.60233	1.65026e-09	5.50087e-10	7.43994e-10	7.43994e-12
GOTERM_BP_ALL	GO:0006952	Defense Response	85	5.88235	2.31126e-10	Dro,AttA,PDCD-5,AttB,Listericin,Wsck,IM2,LanB1,Rel,SPH93,Wwox,Spn28Dc,CG10433,Sp7,IM1,Gp150,PGRP-SD,PGRP-LC,DptA,Tep2,DptB,Src42A,CG4168,Def,IM4,Spn42Dd,cbx,cathD,PGRP-SC2,subdued,CSN8,grass,PGRP-SA,ssx,Etl1,Ars2,TotM,AIF,Eph,CG15065,Cdk5alpha,CecA2,Tab2,CecB,CecC,Drsl5,NimB3,TotX,nec,CG14722,CG2247,PGRP-SB1,imd,Mtk,Npc2a,pll,TotC,Gbp1,Drsl4,TotA,Ets21C,Parp,IM3,GstO2,Cyp6a13,Drs,Shc,CecA1,Cyp6a2…	1125	410	10996	2.02636	9.56167e-07	1.91233e-07	4.31071e-07	4.31071e-09
GOTERM_BP_ALL	GO:0006955	Immune Response	68	4.70588	1.85269e-08	Dro,AttA,PDCD-5,AttB,Wsck,IM2,LanB1,kis,Rel,Spn28Dc,Sp7,IM1,Gp150,PGRP-SD,PGRP-LC,DptA,DptB,Src42A,CG4168,Def,IM4,Spn42Dd,Galphaq,PGRP-SC2,Swim,RYBP,grass,PGRP-SA,Etl1,mop,TotM,Eph,Cdk5alpha,CecA2,Tab2,CecB,CecC,TotX,nec,PGRP-SB1,imd,Mtk,pll,TotC,Gbp1,TotA,Parp,IM3,Mekk1,GstO2,Drs,Shc,CecA1,CG4325,GlyP,IM14,Hel89B,Nplp2,hep,fon,cact,Npc2h,Jra,AttC,Atg6,GNBP3,Eb1,Flo2	1125	328	10996	2.02636	7.66431e-05	5.89583e-06	3.45545e-05	3.45545e-07
GOTERM_BP_ALL	GO:0006959	Humoral Immune Response	34	2.35294	1.69005e-07	pll,Gbp1,Dro,AttA,AttB,Parp,kis,Rel,IM3,DptA,PGRP-LC,DptB,Def,IM4,CecA1,Drs,CG4325,Spn42Dd,PGRP-SA,mop,Hel89B,Nplp2,fon,cact,CecA2,Tab2,CecB,Npc2h,CecC,Jra,nec,AttC,imd,Mtk	1125	124	10996	2.68003	0.000698929	3.88422e-05	0.00031521	3.1521e-06
GOTERM_BP_ALL	GO:0006963	Positive Regulation Of Antibacterial Peptide Biosynthetic Process	8	0.553633	0.00366999	PGRP-SA,Dro,PGRP-LC,Hel89B,Parp,Rel,Tab2,imd	1125	21	10996	3.72351	1	0.129144	6.62763	0.0662763
GOTERM_BP_ALL	GO:0006964	Positive Regulation Of Biosynthetic Process Of Antibacterial Peptides Active Against Gram-Negative Bacteria	5	0.346021	0.0274971	Dro,PGRP-LC,Rel,Tab2,imd	1125	12	10996	4.07259	1	0.390466	40.5498	0.405498
GOTERM_BP_ALL	GO:0006974	Cellular Response To Dna Damage Stimulus	49	3.391	0.00671183	rpr,nbs,Prosbeta2,Rpt1,Rel,Usp10,Marcal1,CG12096,MED17,wds,CG8993,eIF4AIII,alc,CycC,CSN8,Etl1,EndoGI,Rpb8,Rad9,RpII15,Prosbeta7,Trxr-1,wts,rl,flfl,Gclm,vtd,PI31,CkIalpha,mrn,Hel25E,Tip60,MED4,Parp,grp,CG14803,Caf1-55,CHES-1-like,Rpt2,eIF-4a,XNP,koi,Dsor1,Bap55,cact,Ubc6,RpA-70,Pi3K68D,Top2	1125	328	10996	1.46017	1	0.182813	11.8036	0.118036
GOTERM_BP_ALL	GO:0007005	Mitochondrion Organization	43	2.97578	0.0174886	mRpL17,AIMP3,Drp1,Dref,CG6412,mRpL39,mRpS25,Pink1,mRpL32,Mitofilin,mRpL43,ttm50,Tom20,mRpS21,CG8531,mtTFB2,mRpL28,mRpS30,mRpL33,mRpL11,Miro,Slimp,ND-18,bonsai,milt,trp,Hsc70-5,Surf1,SREBP,mRpL35,CG5676,mRpS10,CG3499,CG7382,mRpL10,mRpL24,Ubc6,mTerf5,mRpL9,mRpS31,mRpL46,CG11779,Atg3	1125	296	10996	1.4199	1	0.309618	28.0404	0.280404
GOTERM_BP_ALL	GO:0007010	Cytoskeleton Organization	62	4.29066	0.780541	Ran,RpL9,nmd,ck,ed,Tcp-1eta,arm,Cnb,sls,Cep97,Src42A,Miro,RpL30,pbl,Act42A,mop,TBCD,nudE,Girdin,Prosbeta7,Patronin,Pka-R1,Arpc2,RpL4,TER94,Mob4,Arp1,SRPK,grp,CG7033,betaTub97EF,Synd,eIF-4a,RpL35,mtm,cher,brp,CG8036,capt,CG5525,C3G,CG10939,cpb,hep,RpL10Ab,Ubc6,RpL27A,flr,RanBPM,RpS23,RpL28,Ns1,RpL21,GckIII,ninaC,Pi3K68D,RpL23A,tsr,Fib,Eb1,CanB2,Root	1125	649	10996	0.933747	1	0.999047	100	1
GOTERM_BP_ALL	GO:0007015	Actin Filament Organization	14	0.968858	0.782635	Ran,cpb,ck,hep,ed,Girdin,flr,Pka-R1,cher,GckIII,Src42A,tsr,capt,Arpc2	1125	151	10996	0.906219	1	0.999074	100	1
GOTERM_BP_ALL	GO:0007017	Microtubule-Based Process	51	3.52941	0.66967	Ran,RpL9,Map60,nmd,Tcp-1eta,Cnb,Cep97,Miro,RpL30,milt,pbl,TBCD,mop,Aplip1,nudE,Prosbeta7,Patronin,Pka-R1,Kmn1,RpL4,TER94,Mob4,Dlc90F,Pink1,Arp1,SRPK,grp,CG7033,betaTub97EF,alphaTub84D,Synd,RpL35,eIF-4a,didum,capt,CG8036,CG5525,cpb,RpL10Ab,Ubc6,RpL27A,RpS23,Ns1,RpL28,RpL21,awd,DCTN5-p25,RpL23A,Fib,Eb1,Root	1125	514	10996	0.969816	1	0.996207	100	1
GOTERM_BP_ALL	GO:0007018	Microtubule-Based Movement	12	0.83045	0.901723	Mob4,Dlc90F,Aplip1,Miro,nudE,cpb,Pink1,didum,Arp1,DCTN5-p25,Kmn1,milt	1125	148	10996	0.792505	1	0.999922	100	1
GOTERM_BP_ALL	GO:0007033	Vacuole Organization	15	1.03806	0.0486776	TER94,Rab7,SH3PX1,lsn,Vps16A,TSG101,Syx17,CG14184,Atg3,Atg6,lt,Nprl2,Vps39,Vha68-2,Vamp7	1125	85	10996	1.72486	1	0.522861	60.5732	0.605732
GOTERM_BP_ALL	GO:0007034	Vacuolar Transport	22	1.52249	0.00657887	Hrs,Rab7,Snx16,CG10103,lsn,Vps16A,Ubc6,TSG101,AnxB9,Vps13B,Vps2,mtm,Atg6,Vps53,Vps60,lt,Blos1,Blos3,Vta1,CHMP2B,Vha68-2,Vamp7	1125	116	10996	1.85373	1	0.181911	11.5831	0.115831
GOTERM_BP_ALL	GO:0007041	Lysosomal Transport	5	0.346021	0.140851	Rab7,Snx16,lt,Vps16A,Vamp7	1125	20	10996	2.44356	1	0.781443	94.1073	0.941073
GOTERM_BP_ALL	GO:0007043	Cell-Cell Junction Assembly	7	0.484429	0.46088	Cont,TBCD,GckIII,sinu,arm,crok,wol	1125	53	10996	1.29094	1	0.97758	99.999	0.99999
GOTERM_BP_ALL	GO:0007049	Cell Cycle	93	6.43599	0.743715	nbs,Dref,Ran,RpL9,Capr,Tcp-1eta,Cnb,hd,sls,CG31687,MED17,wds,Cep97,RpL30,CycC,CSN8,pbl,Act42A,TBCD,mop,Rpb8,Rad9,B52,nudE,RpII15,wts,rl,pelo,Rint1,Patronin,vtd,png,PI31,NELF-B,vg,egg,Nup43,Kmn1,RpL4,Pu,l(3)72Ab,APC4,Mob4,Drp1,noi,E2f2,Dlc90F,MED4,Mad,CG10932,Arp1,SRPK,grp,Caf1-55,CG7033,Ankle2,CHES-1-like,betaTub97EF,alphaTub84D,Synd,eIF-4a,RpL35,mtm,cher,SMC2,galla-1,CG5525,eIF-4E,Yeti,Dsor1,pit…	1125	953	10996	0.953833	1	0.998387	100	1
GOTERM_BP_ALL	GO:0007059	Chromosome Segregation	15	1.03806	0.992257	eIF-4E,APC4,Yeti,CG15237,nudE,grp,sls,CG31687,vtd,mtm,galla-1,SMC2,Top2,Eb1,Kmn1	1125	234	10996	0.626553	1	1	100	1
GOTERM_BP_ALL	GO:0007067	Mitotic Nuclear Division	33	2.28374	0.249568	APC4,Mob4,noi,Ran,Dlc90F,Arp1,sls,CG31687,eIF-4a,cher,SMC2,eIF-4E,Yeti,Bap55,CkIIalpha,TBCD,CG15237,SH3PX1,B52,nudE,RpII15,wts,rl,pelo,vtd,Ns1,NELF-B,awd,Top2,Nup43,Kmn1,Eb1,l(3)72Ab	1125	276	10996	1.16866	1	0.894103	99.5275	0.995275
GOTERM_BP_ALL	GO:0007076	Mitotic Chromosome Condensation	5	0.346021	0.203284	eIF-4E,sls,Yeti,SMC2,Top2	1125	23	10996	2.12483	1	0.861832	98.5572	0.985572
GOTERM_BP_ALL	GO:0007093	Mitotic Cell Cycle Checkpoint	15	1.03806	0.155943	CSN8,nbs,Dsor1,CG15237,Rpb8,MED4,Rad9,grp,RpII15,CHES-1-like,RpA-70,MED17,wds,Top2,CycC	1125	102	10996	1.43739	1	0.808003	95.7659	0.957659
GOTERM_BP_ALL	GO:0007095	Mitotic G2 Dna Damage Checkpoint	12	0.83045	0.113502	CSN8,nbs,RpA-70,MED17,Dsor1,wds,MED4,Rpb8,Top2,grp,RpII15,CycC	1125	72	10996	1.62904	1	0.730612	89.4283	0.894283
GOTERM_BP_ALL	GO:0007098	Centrosome Cycle	17	1.17647	0.44571	RpL9,nudE,grp,RpL10Ab,Ubc6,CG7033,Cnb,RpL27A,betaTub97EF,RpS23,RpL28,RpL35,Cep97,RpL21,RpL30,RpL23A,RpL4	1125	148	10996	1.12271	1	0.974685	99.9983	0.999983
GOTERM_BP_ALL	GO:0007126	Meiotic Nuclear Division	13	0.899654	0.999982	eIF-4E,pbl,nudE,Sxl,SRPK,grp,pelo,Rint1,vtd,Synd,PI31,Top2,CanB2	1125	299	10996	0.424966	1	1	100	1
GOTERM_BP_ALL	GO:0007127	Meiosis I	4	0.276817	0.996246	pbl,Sxl,Top2,pelo	1125	90	10996	0.43441	1	1	100	1
GOTERM_BP_ALL	GO:0007140	Male Meiosis	6	0.415225	0.999411	eIF-4E,Synd,PI31,nudE,pelo,Rint1	1125	145	10996	0.404451	1	1	100	1
GOTERM_BP_ALL	GO:0007154	Cell Communication	253	17.5087	0.0011683	CG5541,Rab7,Nurf-38,Listericin,CG14184,scramb2,CCKLR-17D1,PGRP-LC,l(2)k09022,CG4038,Chd64,Lrr47,Slob,Frq2,mop,EndoGI,CG31301,Cdk5alpha,Arfrp1,Tab2,Dnz1,Dop2R,Arl4,vg,teq,Gbeta76C,Npc2a,sesB,kek2,CG31195,Slmap,sev,CG11920,CG43102,Pmm2,Tre1,brp,Syt12,SERCA,Surf4,capt,Syb,C3G,CG10754,Dsor1,Hel89B,swm,cact,VhaAC39-1,Ubc6,Syx17,Hmgs,CG7510,opm,CG16713,Vps60,Pi3K68D,kek6,CG17278,CanB2,rpr,eRF1,Octbeta3…	1125	2082	10996	1.18774	0.992062	0.0616503	2.15666	0.0215666
GOTERM_BP_ALL	GO:0007155	Cell Adhesion	25	1.7301	0.675164	pbl,Gbp1,Ran,mop,ImpL2,chp,sinu,LanB1,ed,arm,Girdin,CG4757,Zyx,Mp20,CG12007,RanBPM,bdl,Cont,wrapper,SPARC,CG43333,Src42A,Flo2,Tig,Swim	1125	252	10996	0.969665	1	0.996393	100	1
GOTERM_BP_ALL	GO:0007164	Establishment Of Tissue Polarity	8	0.553633	0.858325	flr,Jra,Wnt4,frtz,hep,sev,tsr,tow	1125	94	10996	0.831849	1	0.999747	100	1
GOTERM_BP_ALL	GO:0007165	Signal Transduction	198	13.7024	0.00160097	Rab7,Nurf-38,Listericin,CG14184,CCKLR-17D1,PGRP-LC,Chd64,Lrr47,mop,EndoGI,CG31301,Cdk5alpha,Arfrp1,Tab2,Dop2R,Arl4,teq,Gbeta76C,Npc2a,kek2,CG31195,Slmap,sev,CG43102,Pmm2,Tre1,capt,C3G,CG10754,Dsor1,Hel89B,swm,cact,VhaAC39-1,Ubc6,CG7510,Vps60,opm,Pi3K68D,kek6,CG17278,rpr,eRF1,ImpL2,Octbeta3R,SCAP,Wsck,ed,arm,Zyx,ftz-f1,Gp150,CG3209,Vps2,Miro,Tango7,eIF4AIII,Sdr,ninaB,Eph,rl,nec,kuz,Nup98-96,ewg,ec…	1125	1594	10996	1.21411	0.998678	0.0750194	2.94414	0.0294414
GOTERM_BP_ALL	GO:0007166	Cell Surface Receptor Signaling Pathway	87	6.02076	0.0665978	eRF1,Pdfr,cv-d,ImpL2,Nurf-38,Listericin,Wsck,ed,Rel,Usp10,Ilp2,arm,Wwox,trol,Gp150,Vps2,PGRP-LC,Src42A,Ube3a,HDAC1,Swim,grass,PGRP-SA,pbl,EndoGI,mop,Sdr,sgl,Eph,pen-2,wts,rl,Tab2,NimB3,nec,Nup98-96,kuz,exp,stumps,ewg,CkIalpha,lt,Tsp42Eg,eca,Tsp42Ef,imd,Npc2a,kek2,pll,Wnt4,Hrs,Gbp1,boss,asf1,Mad,sev,lsn,IM3,Vps16A,dock,mav,Pmm2,fng,Tre1,ave,Shc,daw,mthl15,mthl10,kek5,CkIIalpha,Snx16,Hel89B,Sxl,swm…	1125	719	10996	1.18269	1	0.61097	72.3462	0.723462
GOTERM_BP_ALL	GO:0007167	Enzyme Linked Receptor Protein Signaling Pathway	33	2.28374	0.229863	kek2,Hrs,cv-d,ImpL2,Wsck,Mad,sev,ed,lsn,Ilp2,dock,mav,Gp150,Vps2,Src42A,Ube3a,ave,Shc,daw,kek5,Snx16,mop,Sdr,sgl,Eph,rl,Sec13,Nup98-96,exp,stumps,cmpy,kek6,ebi	1125	273	10996	1.1815	1	0.88031	99.2337	0.992337
GOTERM_BP_ALL	GO:0007169	Transmembrane Receptor Protein Tyrosine Kinase Signaling Pathway	22	1.52249	0.329604	kek2,Hrs,kek5,mop,ImpL2,Sdr,sgl,Wsck,Eph,sev,ed,lsn,Ilp2,rl,dock,stumps,Vps2,Src42A,ave,Shc,kek6,ebi	1125	184	10996	1.16866	1	0.939717	99.9423	0.999423
GOTERM_BP_ALL	GO:0007173	Epidermal Growth Factor Receptor Signaling Pathway	12	0.83045	0.122015	kek2,Hrs,kek5,Vps2,mop,Src42A,Shc,ave,lsn,ed,kek6,ebi	1125	73	10996	1.60672	1	0.745841	91.1695	0.911695
GOTERM_BP_ALL	GO:0007178	Transmembrane Receptor Protein Serine/Threonine Kinase Signaling Pathway	10	0.692042	0.632844	daw,Nup98-96,kek5,Snx16,cv-d,Ube3a,Mad,cmpy,Sec13,mav	1125	94	10996	1.03981	1	0.994416	100	1
GOTERM_BP_ALL	GO:0007186	G-Protein Coupled Receptor Signaling Pathway	30	2.07612	0.112802	CG31195,Arr1,Gbp1,Pdfr,Octbeta3R,boss,Oct-TyrR,Dh31,AstC,Rh3,CCKLR-17D1,Tre1,Gbeta5,sun,Galphaq,trp,mthl10,mthl15,CG33639,Nplp2,Fbxl4,Ac3,Dh44-R2,ninaE,Dop2R,mAChR-A,Gprk1,ninaC,Gbeta76C,Rh4	1125	225	10996	1.30323	1	0.730157	89.2717	0.892717
GOTERM_BP_ALL	GO:0007187	G-Protein Coupled Receptor Signaling Pathway, Coupled To Cyclic Nucleotide Second Messenger	7	0.484429	0.366479	mAChR-A,Pdfr,Octbeta3R,boss,Oct-TyrR,Dh31,Ac3	1125	48	10996	1.42541	1	0.954527	99.9799	0.999799
GOTERM_BP_ALL	GO:0007188	Adenylate Cyclase-Modulating G-Protein Coupled Receptor Signaling Pathway	7	0.484429	0.310023	mAChR-A,Pdfr,Octbeta3R,boss,Oct-TyrR,Dh31,Ac3	1125	45	10996	1.52043	1	0.932028	99.9013	0.999013
GOTERM_BP_ALL	GO:0007189	Adenylate Cyclase-Activating G-Protein Coupled Receptor Signaling Pathway	4	0.276817	0.627214	Pdfr,Octbeta3R,Dh31,Ac3	1125	31	10996	1.26119	1	0.994074	100	1
GOTERM_BP_ALL	GO:0007219	Notch Signaling Pathway	13	0.899654	0.811908	NimB3,fng,kuz,Vps2,EndoGI,aux,asf1,Nurf-38,lt,Usp10,pen-2,Vps16A,ebi	1125	144	10996	0.882395	1	0.999389	100	1
GOTERM_BP_ALL	GO:0007224	Smoothened Signaling Pathway	9	0.622837	0.195534	eRF1,Usp8,CkIIalpha,sgl,Sxl,CkIalpha,HDAC1,swm,tow	1125	55	10996	1.59942	1	0.853278	98.2717	0.982717
GOTERM_BP_ALL	GO:0007254	Jnk Cascade	9	0.622837	0.329271	Jra,Aplip1,Src42A,cpb,hep,Urm1,Mekk1,Gadd45,ebi	1125	64	10996	1.3745	1	0.940082	99.9418	0.999418
GOTERM_BP_ALL	GO:0007264	Small Gtpase Mediated Signal Transduction	26	1.79931	0.412329	Mob4,Slmap,Rab7,Ran,CG43102,Nf1,CG30158,Miro,eIF4AIII,ave,CG4849,C3G,CG10754,Lrr47,pbl,Rab30,Dsor1,Rab8,CG1657,Arfrp1,rl,CG6607,Rab26,Plzf,Arl4,CG5937	1125	231	10996	1.10013	1	0.967294	99.9951	0.999951
GOTERM_BP_ALL	GO:0007265	Ras Protein Signal Transduction	21	1.45329	0.351994	CG10754,Lrr47,pbl,Mob4,Dsor1,Rab30,Rab8,Rab7,Slmap,CG1657,CG43102,rl,CG6607,Rab26,Plzf,Nf1,CG5937,ave,eIF4AIII,CG4849,C3G	1125	177	10996	1.15965	1	0.949784	99.9694	0.999694
GOTERM_BP_ALL	GO:0007267	Cell-Cell Signaling	75	5.19031	0.287801	CG5541,Cat,Snap24,stac,CG15443,ed,arm,Wwox,RpL35A,scramb2,Csp,Src42A,Xbp1,sun,Galphaq,Hsc70-4,Swim,Lrr47,mri,Pgk,Frq2,pbl,Slob,sgl,sr,wts,Tab2,Dnz1,Dop2R,bowl,Pka-R1,vg,CG13807,ewg,CkIalpha,eca,Arpc2,sesB,Wnt4,Hrs,Gbp1,Tip60,Syngr,boss,Pink1,Syt7,Pmm2,Synd,Ipp,ArfGAP3,brp,Syt12,SERCA,Surf4,Syb,Blos1,daw,CG13827,ATPsynbeta,CkIIalpha,SH3PX1,Manf,Syx17,Hmgs,mAChR-A,eIF2B-alpha,Usp8,opm,CG16713,CG120…	1125	678	10996	1.08122	1	0.919605	99.8218	0.998218
GOTERM_BP_ALL	GO:0007268	Chemical Synaptic Transmission	32	2.21453	0.518788	CG5541,sesB,Hrs,Tip60,Syngr,boss,Pink1,Snap24,stac,Syt7,scramb2,Synd,Ipp,Csp,Src42A,brp,Syt12,SERCA,Galphaq,Blos1,Syb,Hsc70-4,Pgk,Slob,Frq2,SH3PX1,Manf,Syx17,Dop2R,mAChR-A,Pka-R1,CanB2	1125	302	10996	1.03568	1	0.985307	99.9999	0.999999
GOTERM_BP_ALL	GO:0007269	Neurotransmitter Secretion	15	1.03806	0.27392	Syx17,Frq2,Hrs,Synd,Syngr,Csp,SH3PX1,brp,Syt12,Snap24,stac,Syb,Hsc70-4,CanB2,Syt7	1125	114	10996	1.28608	1	0.912728	99.7446	0.997446
GOTERM_BP_ALL	GO:0007274	Neuromuscular Synaptic Transmission	7	0.484429	0.802346	CG5541,Slob,Pka-R1,brp,Pink1,SERCA,Blos1	1125	76	10996	0.900257	1	0.99929	100	1
GOTERM_BP_ALL	GO:0007275	Multicellular Organism Development	376	26.0208	0.0837092	bip1,Dref,frtz,Rab7,kra,ari-1,l(2)37Cb,Mitofilin,kis,CG7275,morgue,CG8891,Rat1,VhaPPA1-1,wds,prom,Men,l(2)k09022,Rrp42,SelG,haf,CG4038,cbx,Gtp-bp,cathD,toe,Cct5,Lrr47,CSN8,CG9572,Myo31DF,Hlc,CG32069,bsh,EndoGI,mop,Girdin,Cdk5alpha,RpII15,Trxr-1,Tab2,bdl,vg,SF1,esn,FKBP59,Vha68-2,Npc2a,e,TER94,Bet1,sesB,hebe,CG8435,sev,Ets21C,Pmm2,Pfrx,mle,cher,CG9512,colt,Syb,capt,CG14543,C3G,CG10754,Dsor1,Idgf4,…	1125	3465	10996	1.06064	1	0.661362	80.4167	0.804167
GOTERM_BP_ALL	GO:0007276	Gamete Generation	81	5.60554	0.999863	Tudor-SN,rpr,Rab7,kra,BEAF-32,ari-1,nmd,ed,kis,arm,Sfmbt,TSG101,hd,Cerk,Tango7,HDAC1,eIF4AIII,Hsc70-4,fs(2)ltoPP43,cbx,milt,cathD,CSN8,cue,pbl,mop,H15,ppan,nudE,wts,pelo,kuz,stumps,Pka-R1,egg,Nprl2,Nacalpha,l(3)72Ab,TER94,sesB,Hrs,E2f2,Dlc90F,Mad,lsn,Parp,SRPK,Caf1-55,fng,Tre1,eIF-4a,Sry-delta,RpS2,cher,didum,wuho,SERCA,capt,eIF-4E,Dsor1,Ppat-Dpck,mRpL35,CkIIalpha,CG4552,Yp2,cpb,Sxl,hep,polybromo…	1125	1104	10996	0.71713	1	1	100	1
GOTERM_BP_ALL	GO:0007281	Germ Cell Development	76	5.25952	0.990453	rpr,Rab7,kra,BEAF-32,ari-1,nmd,ed,kis,arm,Sfmbt,TSG101,hd,Tango7,HDAC1,eIF4AIII,Hsc70-4,fs(2)ltoPP43,cbx,milt,cathD,CSN8,cue,pbl,mop,H15,ppan,nudE,wts,pelo,kuz,stumps,Pka-R1,egg,Nprl2,Nacalpha,TER94,sesB,Hrs,E2f2,Dlc90F,Mad,lsn,Parp,SRPK,Caf1-55,fng,Tre1,eIF-4a,Sry-delta,RpS2,cher,wuho,SERCA,didum,capt,eIF-4E,Dsor1,Ppat-Dpck,mRpL35,CkIIalpha,CG4552,Yp2,cpb,Sxl,hep,polybromo,cact,flr,Jra,RanBPM,Rp…	1125	926	10996	0.802204	1	1	100	1
GOTERM_BP_ALL	GO:0007283	Spermatogenesis	15	1.03806	0.999943	eIF-4E,Tudor-SN,cue,Dlc90F,nmd,pelo,aux,Tango7,CG11985,didum,wuho,DCTN5-p25,milt,cbx,l(3)72Ab	1125	312	10996	0.469915	1	1	100	1
GOTERM_BP_ALL	GO:0007286	Spermatid Development	7	0.484429	0.995276	Dlc90F,aux,Tango7,didum,nmd,milt,cbx	1125	134	10996	0.510594	1	1	100	1
GOTERM_BP_ALL	GO:0007291	Sperm Individualization	4	0.276817	0.91199	aux,Tango7,didum,cbx	1125	52	10996	0.751863	1	0.999946	100	1
GOTERM_BP_ALL	GO:0007292	Female Gamete Generation	69	4.77509	0.966532	rpr,Rab7,kra,BEAF-32,ari-1,ed,kis,arm,Sfmbt,TSG101,hd,HDAC1,eIF4AIII,Hsc70-4,fs(2)ltoPP43,milt,cathD,CSN8,cue,pbl,mop,H15,nudE,ppan,wts,pelo,kuz,stumps,Pka-R1,egg,Nprl2,Nacalpha,sesB,TER94,Hrs,E2f2,Mad,lsn,Parp,SRPK,Caf1-55,fng,eIF-4a,Sry-delta,RpS2,cher,wuho,SERCA,didum,capt,Dsor1,Ppat-Dpck,mRpL35,CkIIalpha,CG4552,Yp2,cpb,Sxl,hep,polybromo,cact,flr,Jra,RanBPM,RpS3A,Chd1,Vps60,lama,tsr	1125	806	10996	0.836751	1	0.999998	100	1
GOTERM_BP_ALL	GO:0007297	Ovarian Follicle Cell Migration	13	0.899654	0.826105	Hrs,Dsor1,Ppat-Dpck,CG4552,Rab7,cpb,nudE,hep,kis,wts,flr,kuz,tsr	1125	146	10996	0.870307	1	0.999532	100	1
GOTERM_BP_ALL	GO:0007298	Border Follicle Cell Migration	12	0.83045	0.80409	flr,Hrs,kuz,Dsor1,Rab7,CG4552,nudE,cpb,hep,kis,tsr,wts	1125	132	10996	0.888566	1	0.999313	100	1
GOTERM_BP_ALL	GO:0007304	Chorion-Containing Eggshell Formation	11	0.761246	0.913432	hd,Jra,RanBPM,H15,hep,lama,ed,polybromo,cact,fs(2)ltoPP43,Caf1-55	1125	139	10996	0.7735	1	0.999949	100	1
GOTERM_BP_ALL	GO:0007306	Eggshell Chorion Assembly	9	0.622837	0.736146	hd,Jra,RanBPM,hep,lama,ed,polybromo,cact,Caf1-55	1125	92	10996	0.956174	1	0.998202	100	1
GOTERM_BP_ALL	GO:0007308	Oocyte Construction	8	0.553633	0.995767	Sry-delta,CkIIalpha,Pka-R1,didum,eIF4AIII,lsn,capt,milt	1125	150	10996	0.521292	1	1	100	1
GOTERM_BP_ALL	GO:0007309	Oocyte Axis Specification	8	0.553633	0.994383	Sry-delta,CkIIalpha,Pka-R1,didum,eIF4AIII,lsn,capt,milt	1125	146	10996	0.535574	1	1	100	1
GOTERM_BP_ALL	GO:0007314	Oocyte Anterior/Posterior Axis Specification	4	0.276817	0.998465	Sry-delta,didum,eIF4AIII,lsn	1125	100	10996	0.390969	1	1	100	1
GOTERM_BP_ALL	GO:0007346	Regulation Of Mitotic Cell Cycle	25	1.7301	0.44461	CSN8,APC4,nbs,Dsor1,E2f2,Ran,CG15237,Rpb8,MED4,Capr,Rad9,l(3)mbt,Mad,RpII15,grp,Caf1-55,CHES-1-like,RpA-70,MED17,CG31687,wds,png,vg,Top2,CycC	1125	225	10996	1.08602	1	0.974512	99.9983	0.999983
GOTERM_BP_ALL	GO:0007349	Cellularization	8	0.553633	0.982164	TER94,eIF-4a,aux,Tango7,Capr,didum,grp,cbx	1125	129	10996	0.606153	1	1	100	1
GOTERM_BP_ALL	GO:0007350	Blastoderm Segmentation	16	1.10727	0.988339	Dsor1,Chi,sgl,Mad,sev,lsn,kis,arm,rl,ftz-f1,bowl,Sry-delta,SelG,didum,HDAC1,eIF4AIII	1125	239	10996	0.654341	1	1	100	1
GOTERM_BP_ALL	GO:0007351	Tripartite Regional Subdivision	8	0.553633	0.998229	bowl,Dsor1,Sry-delta,sev,didum,eIF4AIII,lsn,rl	1125	162	10996	0.482678	1	1	100	1
GOTERM_BP_ALL	GO:0007369	Gastrulation	8	0.553633	0.834893	pbl,Drp1,stumps,sgl,Mad,arm,wol,rl	1125	91	10996	0.859272	1	0.999598	100	1
GOTERM_BP_ALL	GO:0007389	Pattern Specification Process	53	3.66782	0.82777	CG8149,Rab7,cv-d,nmd,ck,kis,arm,ftz-f1,CG1943,SelG,eIF4AIII,HDAC1,Mpcp,milt,CycC,Myo31DF,chm,H15,sgl,Chi,rl,Sar1,AnxB9,CTCF,bowl,vg,Pka-R1,eca,Pu,Nacalpha,TER94,pll,boss,sev,Mad,Parp,lsn,Caf1-55,EloB,fng,Sry-delta,didum,capt,CrebA,Dsor1,CkIIalpha,hep,cact,wol,Sec13,Plzf,Gprk1,tsr	1125	569	10996	0.910428	1	0.999536	100	1
GOTERM_BP_ALL	GO:0007391	Dorsal Closure	12	0.83045	0.526231	Jra,mmy,Rab30,fas,Nmt,Src42A,sinu,hep,Mad,ed,arm,Sec61alpha	1125	106	10996	1.10652	1	0.986327	99.9999	0.999999
GOTERM_BP_ALL	GO:0007399	Nervous System Development	219	15.1557	0.000981161	frtz,Dref,kra,l(2)37Cb,ari-1,Mitofilin,kis,CG8891,CG7275,Rat1,wds,prom,l(2)k09022,Rrp42,CG4038,haf,Gtp-bp,Cct5,Lrr47,CSN8,Hlc,CG32069,bsh,mop,EndoGI,RpII15,Cdk5alpha,Girdin,Trxr-1,Tab2,bdl,SF1,FKBP59,esn,Npc2a,sesB,Bet1,TER94,CG8435,sev,Ets21C,Pmm2,cher,mle,capt,CG14543,CG10754,Yp2,slow,cact,Hmgs,PQBP1,Kank,opm,tsr,Tig,rpr,ck,ed,arm,4EHP,ftz-f1,RpS29,l(2)k14710,galectin,Tango7,RpL30,chm,fid,Eph,C…	1125	1767	10996	1.21141	0.982769	0.0563643	1.8142	0.018142
GOTERM_BP_ALL	GO:0007405	Neuroblast Proliferation	6	0.415225	0.943877	flfl,Zif,MED10,TBCD,MED4,l(3)mbt	1125	85	10996	0.689945	1	0.999988	100	1
GOTERM_BP_ALL	GO:0007409	Axonogenesis	30	2.07612	0.827961	Wnt4,kra,kis,Dbx,Oli,dock,trol,CG6959,mle,cher,Src42A,haf,HDAC1,Galphaq,XNP,capt,Hsc70-4,Gtp-bp,daw,CkIIalpha,EndoGI,TBCD,Chi,nudE,hep,Cdk5alpha,meigo,kuz,tsr,Tig	1125	329	10996	0.891266	1	0.999535	100	1
GOTERM_BP_ALL	GO:0007411	Axon Guidance	23	1.5917	0.876412	daw,Wnt4,CkIIalpha,EndoGI,kra,Chi,hep,Dbx,kis,Cdk5alpha,Oli,dock,meigo,trol,kuz,cher,Src42A,haf,Galphaq,XNP,Hsc70-4,capt,Tig	1125	265	10996	0.848329	1	0.999839	100	1
GOTERM_BP_ALL	GO:0007416	Synapse Assembly	17	1.17647	0.845175	sesB,Mob4,Rab8,Snx16,cpb,Mad,kis,CG4757,Pmm2,Jra,Synd,BOD1,Nf1,Ube3a,Got2,Src42A,ewg	1125	193	10996	0.860942	1	0.99968	100	1
GOTERM_BP_ALL	GO:0007417	Central Nervous System Development	19	1.31488	0.994608	rpr,bsh,mop,mute,sgl,Mad,Eph,sr,ed,mbf1,Calr,ftz-f1,mmy,kuz,Csp,Pka-R1,ewg,tsr,l(3)72Ab	1125	291	10996	0.638179	1	1	100	1
GOTERM_BP_ALL	GO:0007420	Brain Development	8	0.553633	0.990874	bsh,Csp,sgl,Eph,ed,Calr,tsr,ftz-f1	1125	139	10996	0.562545	1	1	100	1
GOTERM_BP_ALL	GO:0007423	Sensory Organ Development	51	3.52941	0.887374	Sobp,Hydr2,Dref,chp,ck,ed,arm,Sam-S,morgue,Gp150,MED17,Stim,prom,Src42A,Xbp1,Galphaq,toe,CycC,CSN8,chm,Chi,wts,rl,pelo,bdl,Tnks,vg,Wnt4,Fkbp14,vri,boss,Pink1,Mad,sev,CG2604,fng,ArfGAP3,a,didum,ave,capt,CkIIalpha,Spn88Eb,CG4721,ninaE,Jra,PQBP1,aux,tsr,Eb1,ebi	1125	567	10996	0.879163	1	0.999883	100	1
GOTERM_BP_ALL	GO:0007424	Open Tracheal System Development	26	1.79931	0.491839	vri,Zpr1,sgl,sinu,Mad,stac,sr,ed,VhaAC39-1,arm,mbf1,wal,Zyx,pio,TSG101,mmy,VhaPPA1-1,stumps,GckIII,Src42A,colt,Shc,awd,Syb,crok,Vha68-2	1125	240	10996	1.05887	1	0.982219	99.9997	0.999997
GOTERM_BP_ALL	GO:0007430	Terminal Branching, Open Tracheal System	6	0.415225	0.305138	VhaPPA1-1,Zpr1,GckIII,VhaAC39-1,Zyx,TSG101	1125	36	10996	1.62904	1	0.930111	99.8875	0.998875
GOTERM_BP_ALL	GO:0007431	Salivary Gland Development	19	1.31488	0.660943	eIF-4E,mri,CrebA,rpr,Wnt4,emp,eRF1,CG8149,Rab7,Mad,CecA2,CecB,Cerk,fas,eIF-5A,Atg6,Src42A,CecA1,cathD	1125	189	10996	0.982594	1	0.995817	100	1
GOTERM_BP_ALL	GO:0007435	Salivary Gland Morphogenesis	18	1.24567	0.449743	eIF-4E,mri,CrebA,rpr,Wnt4,emp,eRF1,CG8149,Rab7,CecA2,CecB,Cerk,fas,eIF-5A,Atg6,Src42A,CecA1,cathD	1125	158	10996	1.11352	1	0.975539	99.9986	0.999986
GOTERM_BP_ALL	GO:0007442	Hindgut Morphogenesis	6	0.415225	0.760784	bowl,pbl,fas,SPARC,Mad,wal	1125	61	10996	0.961399	1	0.998705	100	1
GOTERM_BP_ALL	GO:0007443	Malpighian Tubule Morphogenesis	5	0.346021	0.751898	pbl,fas,SPARC,Mad,wal	1125	49	10996	0.99737	1	0.998553	100	1
GOTERM_BP_ALL	GO:0007444	Imaginal Disc Development	90	6.22837	0.0179191	rpr,CG8149,Hydr2,Idgf1,frtz,Rab7,cv-d,Capr,ck,ple,nmd,ed,kis,arm,4EHP,Zyx,Idgf5,Sam-S,Sfmbt,ftz-f1,TSG101,Cerk,lace,Stim,CG1943,eIF-5A,Src42A,Xbp1,Mpcp,CycC,CSN8,Myo31DF,chm,H15,Chi,sgl,ppan,Pal1,Idgf6,Calr,MYPT-75D,wts,rl,AnxB9,bowl,Tnks,vg,CG6398,SF1,ewg,egg,eca,CG1678,Vha68-2,Cyp9f2,Wnt4,vri,Fkbp14,E2f2,CG2604,Mad,grp,ppl,EloB,pio,fng,eIF-4a,Pfrx,capt,Rab30,Ppat-Dpck,Idgf4,CG10939,slow,cpb,Sxl…	1125	702	10996	1.25311	1	0.313327	28.6261	0.286261
GOTERM_BP_ALL	GO:0007446	Imaginal Disc Growth	9	0.622837	0.0595933	eIF-4a,Capr,Sxl,wts,Zyx,Vha68-2,Sfmbt,ebi,TSG101	1125	42	10996	2.09448	1	0.578775	68.2084	0.682084
GOTERM_BP_ALL	GO:0007447	Imaginal Disc Pattern Formation	12	0.83045	0.47315	AnxB9,fng,CG8149,CG1943,Rab7,chm,vg,H15,Mad,nmd,Mpcp,capt	1125	102	10996	1.14991	1	0.979849	99.9994	0.999994
GOTERM_BP_ALL	GO:0007450	Dorsal/Ventral Pattern Formation, Imaginal Disc	10	0.692042	0.0868279	AnxB9,fng,CG8149,CG1943,Rab7,chm,vg,nmd,Mpcp,capt	1125	53	10996	1.84419	1	0.671013	81.6232	0.816232
GOTERM_BP_ALL	GO:0007472	Wing Disc Morphogenesis	40	2.76817	0.597497	Wnt4,Fkbp14,vri,frtz,cv-d,Mad,ck,kis,ed,arm,4EHP,Zyx,pio,EloB,Cerk,fng,Stim,Pfrx,Src42A,CSN8,Ppat-Dpck,CG10939,slow,sgl,Chi,Pal1,MYPT-75D,Calr,rl,tow,flr,Plzf,Usp8,vg,CG6398,Chd1,Gprk1,SF1,tsr,CG1678	1125	392	10996	0.99737	1	0.992037	100	1
GOTERM_BP_ALL	GO:0007476	Imaginal Disc-Derived Wing Morphogenesis	40	2.76817	0.543005	Wnt4,Fkbp14,vri,frtz,cv-d,Mad,ck,kis,ed,arm,4EHP,Zyx,pio,EloB,Cerk,fng,Stim,Pfrx,Src42A,CSN8,Ppat-Dpck,CG10939,slow,sgl,Chi,Pal1,MYPT-75D,Calr,rl,tow,flr,Plzf,Usp8,vg,CG6398,Chd1,Gprk1,SF1,tsr,CG1678	1125	384	10996	1.01815	1	0.987816	100	1
GOTERM_BP_ALL	GO:0007478	Leg Disc Morphogenesis	8	0.553633	0.789151	fng,bowl,vg,Mad,polybromo,tsr,ftz-f1,CycC	1125	86	10996	0.90923	1	0.999135	100	1
GOTERM_BP_ALL	GO:0007480	Imaginal Disc-Derived Leg Morphogenesis	8	0.553633	0.778948	fng,bowl,vg,Mad,polybromo,tsr,ftz-f1,CycC	1125	85	10996	0.919927	1	0.99903	100	1
GOTERM_BP_ALL	GO:0007498	Mesoderm Development	7	0.484429	0.953664	Myo31DF,sls,pbl,stumps,SPARC,sgl,wol	1125	101	10996	0.677421	1	0.999994	100	1
GOTERM_BP_ALL	GO:0007507	Heart Development	14	0.968858	0.320993	H15,Cat,sgl,sinu,Mad,LanB1,arm,rl,Sar1,CHES-1-like,kuz,fas,stumps,Cont	1125	109	10996	1.2554	1	0.936487	99.9268	0.999268
GOTERM_BP_ALL	GO:0007509	Mesoderm Migration Involved In Gastrulation	4	0.276817	0.116502	pbl,stumps,sgl,wol	1125	12	10996	3.25807	1	0.736702	90.0761	0.900761
GOTERM_BP_ALL	GO:0007517	Muscle Organ Development	15	1.03806	0.690518	Bap55,slow,MED4,asf1,l(3)mbt,sr,ed,Caf1-55,sls,kuz,vg,ewg,HDAC1,hoip,C3G	1125	151	10996	0.970949	1	0.9969	100	1
GOTERM_BP_ALL	GO:0007520	Myoblast Fusion	7	0.484429	0.347554	Mp20,mib2,Pgk,sls,rost,Pglym78,dock	1125	47	10996	1.45574	1	0.947622	99.9652	0.999652
GOTERM_BP_ALL	GO:0007525	Somatic Muscle Development	9	0.622837	0.846765	pll,Pgk,sls,nom,vg,sr,Pglym78,EloB,C3G	1125	104	10996	0.845846	1	0.999691	100	1
GOTERM_BP_ALL	GO:0007528	Neuromuscular Junction Development	18	1.24567	0.625587	sesB,Frq2,Mob4,Rab8,Snx16,cpb,Mad,kis,Pmm2,Jra,CCKLR-17D1,Synd,BOD1,Nf1,Ube3a,Src42A,ewg,cmpy	1125	175	10996	1.00535	1	0.994016	100	1
GOTERM_BP_ALL	GO:0007548	Sex Differentiation	11	0.761246	0.616806	rpr,Myo31DF,Wnt4,Yp3,PI31,Yp2,Yp1,her,Sxl,LanB1,tsr	1125	103	10996	1.04385	1	0.993458	100	1
GOTERM_BP_ALL	GO:0007552	Metamorphosis	67	4.63668	0.421368	rpr,CG8149,eRF1,frtz,Rab7,cv-d,ck,ed,kis,arm,4EHP,Zyx,ftz-f1,Cerk,Stim,eIF-5A,Src42A,cathD,CycC,mri,CSN8,Myo31DF,emp,chm,sgl,Chi,Pal1,Calr,MYPT-75D,CecA2,rl,CecB,bowl,vg,CG6398,SF1,ewg,CG1678,Wnt4,vri,Fkbp14,Mad,Parp,pio,EloB,fng,Pfrx,CecA1,EbpIII,eIF-4E,Rab30,Ppat-Dpck,CG10939,slow,hep,polybromo,fon,tow,flr,Jra,Plzf,Usp8,Atg3,Atg6,Chd1,Gprk1,tsr	1125	626	10996	1.04612	1	0.969419	99.9963	0.999963
GOTERM_BP_ALL	GO:0007560	Imaginal Disc Morphogenesis	51	3.52941	0.601249	rpr,frtz,cv-d,ck,ed,kis,arm,Zyx,4EHP,ftz-f1,Cerk,Stim,Src42A,CycC,CSN8,Myo31DF,chm,Chi,sgl,Pal1,MYPT-75D,Calr,rl,bowl,vg,CG6398,ewg,SF1,CG1678,Wnt4,Fkbp14,vri,Mad,EloB,pio,fng,Pfrx,Rab30,Ppat-Dpck,slow,CG10939,hep,polybromo,tow,flr,Jra,Plzf,Usp8,Chd1,Gprk1,tsr	1125	502	10996	0.992999	1	0.992376	100	1
GOTERM_BP_ALL	GO:0007568	Aging	33	2.28374	0.00105114	sesB,hebe,vri,Dlc90F,Ef1alpha48D,VhaSFD,ImpL2,Cat,CG10916,kis,Ilp2,Sam-S,Men,Nf1,mle,cher,SelG,HDAC1,sun,Gnmt,GlyP,Indy,daw,mthl10,hep,snz,Cdk5alpha,NLaz,Trxr-1,rl,Jra,lt,Tsp42Ef	1125	178	10996	1.81207	0.987104	0.0586392	1.9424	0.019424
GOTERM_BP_ALL	GO:0007591	Molting Cycle, Chitin-Based Cuticle	15	1.03806	0.131513	CrebA,e,Idgf1,Idgf4,sinu,ck,ple,Idgf6,arm,Zyx,Sec13,pio,Sar1,Pka-R1,Pu	1125	99	10996	1.48094	1	0.76568	92.791	0.92791
GOTERM_BP_ALL	GO:0007593	Chitin-Based Cuticle Sclerotization	4	0.276817	0.760587	e,sinu,ple,Zyx	1125	38	10996	1.02887	1	0.998709	100	1
GOTERM_BP_ALL	GO:0007600	Sensory Perception	108	7.47405	0.182517	CG5541,chp,l(2)37Cb,CG9067,Obp83b,Rel,Obp56d,kraken,sls,CG1847,MED17,VhaPPA1-1,c12.1,haf,CG7778,Mpcp,sun,Galphaq,Adk1,Gtp-bp,Lrr47,mri,pbl,mop,mRpS10,Trxr-1,mRpL46,Trs31,FKBP59,Gbeta76C,Obp99a,kek2,CG8520,Wnt4,CG31183,boss,sev,Rh3,CG9548,GstO2,brp,trp,CG10754,CG31103,SNRPG,Mvl,Snmp2,Zip99C,fok,ninaE,mTerf5,CG5287,euc,PQBP1,ninaC,kek6,CG4887,CG7946,Nmt,AttB,ergic53,Oct-TyrR,ck,ttm50,l(1)G0334,Gp15…	1125	962	10996	1.09731	1	0.839959	97.6684	0.976684
GOTERM_BP_ALL	GO:0007601	Visual Perception	14	0.968858	0.0115761	Rh3,Arr1,boss,chp,ninaC,sev,ave,Galphaq,Gbeta76C,FKBP59,Rh4,trp,ebi,ninaE	1125	64	10996	2.13811	1	0.241821	19.5202	0.195202
GOTERM_BP_ALL	GO:0007602	Phototransduction	14	0.968858	0.0131567	Arr1,ninaB,Fbxl4,ninaE,Rh3,Cerk,ValRS,Gprk1,ninaC,Gbeta76C,Galphaq,Rh4,milt,trp	1125	65	10996	2.10522	1	0.263681	21.887	0.21887
GOTERM_BP_ALL	GO:0007603	Phototransduction, Visible Light	9	0.622837	0.00438082	Arr1,ninaB,Gprk1,ninaC,Gbeta76C,Galphaq,trp,Fbxl4,ninaE	1125	27	10996	3.25807	1	0.144937	7.86229	0.0786229
GOTERM_BP_ALL	GO:0007604	Phototransduction, Uv	4	0.276817	0.00909162	Rh3,ninaB,ninaC,Rh4	1125	5	10996	7.81938	1	0.208033	15.6624	0.156624
GOTERM_BP_ALL	GO:0007606	Sensory Perception Of Chemical Stimulus	15	1.03806	0.999373	dpr19,Obp19d,Oct-TyrR,Snmp2,Mvl,Obp83b,Obp56d,Obp8a,Obp83cd,Obp57c,Obp57b,Obp57a,Galphaq,trp,Obp99a	1125	276	10996	0.531208	1	1	100	1
GOTERM_BP_ALL	GO:0007608	Sensory Perception Of Smell	9	0.622837	0.907609	Obp57c,Oct-TyrR,Obp57b,Snmp2,Obp57a,Galphaq,Obp56d,trp,Obp99a	1125	114	10996	0.771649	1	0.999937	100	1
GOTERM_BP_ALL	GO:0007610	Behavior	75	5.19031	0.775848	CG5541,Pdfr,kra,ple,ed,Dh31,kis,Ilp2,Obp56d,Gabat,arm,4EHP,CG10433,ftz-f1,Gp150,CG3209,CCKLR-17D1,Nf1,Csp,Ube3a,Galphaq,bin3,sgl,Pal1,Cdk5alpha,Calr,rl,Tab2,Gadd45,Dop2R,bgm,CG17734,Gclm,Pka-R1,teq,SPARC,SF1,CkIalpha,eca,Obp99a,sesB,Piezo,jhamt,e,vri,Fkbp14,homer,b,BOD1,mle,cher,Uba5,brp,CG1910,SERCA,Cyp6a20,Blos1,trp,EbpIII,Surf1,CkIIalpha,CG10939,Ac3,Hn,ninaE,RanBPM,VGAT,PQBP1,rad,fu12,Ufm1,opm…	1125	780	10996	0.939829	1	0.998989	100	1
GOTERM_BP_ALL	GO:0007611	Learning Or Memory	19	1.31488	0.5055	CG5541,kra,kis,arm,Hn,Dop2R,Gclm,BOD1,PQBP1,Nf1,rad,teq,Pka-R1,cher,Ube3a,brp,CG1910,Blos1,trp	1125	173	10996	1.07347	1	0.984049	99.9998	0.999998
GOTERM_BP_ALL	GO:0007612	Learning	9	0.622837	0.747094	Gclm,PQBP1,BOD1,rad,Nf1,Pka-R1,cher,Blos1,trp	1125	93	10996	0.945892	1	0.998451	100	1
GOTERM_BP_ALL	GO:0007613	Memory	14	0.968858	0.381829	CG5541,kra,kis,arm,Hn,Dop2R,Gclm,Nf1,rad,cher,teq,Ube3a,brp,CG1910	1125	114	10996	1.20034	1	0.959202	99.9873	0.999873
GOTERM_BP_ALL	GO:0007616	Long-Term Memory	10	0.692042	0.313568	CG5541,Gclm,Nf1,teq,cher,kra,Ube3a,CG1910,arm,Hn	1125	72	10996	1.35753	1	0.933892	99.9104	0.999104
GOTERM_BP_ALL	GO:0007617	Mating Behavior	7	0.484429	0.999954	jhamt,mle,ple,Pal1,Ilp2,Tab2,CG10433	1125	192	10996	0.356352	1	1	100	1
GOTERM_BP_ALL	GO:0007618	Mating	7	0.484429	0.999996	jhamt,mle,ple,Pal1,Ilp2,Tab2,CG10433	1125	220	10996	0.310998	1	1	100	1
GOTERM_BP_ALL	GO:0007619	Courtship Behavior	5	0.346021	0.999877	jhamt,mle,ple,Pal1,Tab2	1125	146	10996	0.334734	1	1	100	1
GOTERM_BP_ALL	GO:0007622	Rhythmic Behavior	9	0.622837	0.787689	e,vri,Nf1,CkIIalpha,Pdfr,homer,Dh31,Ilp2,Ac3	1125	97	10996	0.906887	1	0.999122	100	1
GOTERM_BP_ALL	GO:0007623	Circadian Rhythm	14	0.968858	0.790367	e,vri,CG1124,Nf1,CkIIalpha,Pdfr,homer,Ube3a,CG3246,CG14661,Dh31,Ilp2,Gabat,Ac3	1125	152	10996	0.900257	1	0.999145	100	1
GOTERM_BP_ALL	GO:0007626	Locomotory Behavior	22	1.52249	0.858307	e,sesB,vri,CkIIalpha,Pdfr,ple,Ilp2,Calr,Cdk5alpha,Ac3,ninaE,bgm,CCKLR-17D1,Nf1,Csp,Uba5,Ufm1,brp,SERCA,Galphaq,Eb1,Root	1125	250	10996	0.860132	1	0.999749	100	1
GOTERM_BP_ALL	GO:0007629	Flight Behavior	4	0.276817	0.924441	sesB,SERCA,Galphaq,Eb1	1125	54	10996	0.724016	1	0.999968	100	1
GOTERM_BP_ALL	GO:0007631	Feeding Behavior	5	0.346021	0.866262	CG3209,RanBPM,Pka-R1,SPARC,Ilp2	1125	59	10996	0.828324	1	0.999793	100	1
GOTERM_BP_ALL	GO:0007635	Chemosensory Behavior	15	1.03806	0.940896	bin3,CG10939,sgl,Obp56d,Calr,ftz-f1,Gclm,PQBP1,Nf1,rad,cher,Pka-R1,Blos1,trp,Obp99a	1125	194	10996	0.755739	1	0.999986	100	1
GOTERM_BP_ALL	GO:0008015	Blood Circulation	6	0.415225	0.326026	Jra,vri,Stim,rad,SERCA,AstC	1125	37	10996	1.58501	1	0.938888	99.9363	0.999363
GOTERM_BP_ALL	GO:0008016	Regulation Of Heart Contraction	5	0.346021	0.416431	Jra,vri,Stim,rad,AstC	1125	32	10996	1.52722	1	0.968397	99.9957	0.999957
GOTERM_BP_ALL	GO:0008033	Trna Processing	13	0.899654	0.0974887	AlaRS,CG1434,CG4611,RluA-1,CG12975,CG10495,Uba5,fid,wuho,CG15014,Urm1,Fib,CG14231	1125	78	10996	1.62904	1	0.696384	85.2378	0.852378
GOTERM_BP_ALL	GO:0008045	Motor Neuron Axon Guidance	7	0.484429	0.679399	Wnt4,EndoGI,cher,haf,Cdk5alpha,Oli,trol	1125	66	10996	1.03666	1	0.996552	100	1
GOTERM_BP_ALL	GO:0008049	Male Courtship Behavior	4	0.276817	0.999905	jhamt,mle,ple,Tab2	1125	130	10996	0.300745	1	1	100	1
GOTERM_BP_ALL	GO:0008055	Ocellus Pigment Biosynthetic Process	4	0.276817	0.335728	kar,v,lt,st	1125	20	10996	1.95484	1	0.942374	99.9514	0.999514
GOTERM_BP_ALL	GO:0008063	Toll Signaling Pathway	10	0.692042	0.0516266	grass,pll,nec,PGRP-SA,Hrs,mop,Hel89B,Rel,cact,IM3	1125	48	10996	2.0363	1	0.541773	62.7914	0.627914
GOTERM_BP_ALL	GO:0008078	Mesodermal Cell Migration	4	0.276817	0.220192	pbl,stumps,sgl,wol	1125	16	10996	2.44356	1	0.875419	99.0329	0.990329
GOTERM_BP_ALL	GO:0008088	Axo-Dendritic Transport	6	0.415225	0.305138	Mob4,Dlc90F,Aplip1,Arp1,DCTN5-p25,milt	1125	36	10996	1.62904	1	0.930111	99.8875	0.998875
GOTERM_BP_ALL	GO:0008090	Retrograde Axonal Transport	4	0.276817	0.0739764	Dlc90F,Aplip1,Arp1,DCTN5-p25	1125	10	10996	3.90969	1	0.634385	76.151	0.76151
GOTERM_BP_ALL	GO:0008104	Protein Localization	71	4.91349	0.318115	frtz,Ran,CG5110,Sec3,kis,arm,ttm50,Tom20,Cnb,CG8531,TSG101,lace,Stim,Tango7,Gtp-bp,Swim,GCC88,pbl,Spase25,CG10103,CG5885,CG7382,Tab2,Sar1,flfl,AnxB9,Nup98-96,CG11779,Ranbp11,lt,CG1695,eca,Nacalpha,Hrs,noi,lsn,Parp,CG9853,Vps16A,CG32506,CG4406,CG5484,cher,beta'COP,didum,Vps39,trp,Sec61alpha,daw,Lsd-1,Rab8,Snx16,CG1657,SH3PX1,CG5745,cact,CG6488,Sec13,INPP5E,Syx17,Rab26,Srp68,CG8860,p115,Vps13B,Atg3…	1125	645	10996	1.07592	1	0.936381	99.9208	0.999208
GOTERM_BP_ALL	GO:0008152	Metabolic Process	727	50.3114	3.67323e-07	CG7565,CG3295,CG6412,kra,Nurf-38,l(2)37Cb,ari-1,CG6428,kis,Gabat,morgue,CG4452,CG14184,Ubi-p5E,mtTFB2,CG3107,Pdh,PGRP-LC,Efr,UGP,CG1299,CG17565,Tps1,Adk1,CG8399,beta-PheRS,Lip2,snRNA:U4atac:82E,Gk1,toe,Slob,bsh,CG14882,CG3499,CG4199,CG14322,CG31301,NC2alpha,Trxr-1,Tab2,Dnz1,CG6236,AsnRS,CG10306,CG4860,NELF-B,teq,Sp212,SF1,CysRS,CG9631,CG31326,Hmt4-20,sesB,TER94,e,CG9286,Gip,Slmap,v,RpS5a,CG7414,P…	1125	6343	10996	1.12027	0.00151846	7.236e-05	0.00068509	6.8509e-06
GOTERM_BP_ALL	GO:0008154	Actin Polymerization Or Depolymerization	5	0.346021	0.76602	flr,cpb,tsr,capt,Arpc2	1125	50	10996	0.977422	1	0.998804	100	1
GOTERM_BP_ALL	GO:0008202	Steroid Metabolic Process	8	0.553633	0.433441	Npc2a,ScpX,CG17597,SCAP,CG9512,Fdx1,CG7724,4EHP	1125	61	10996	1.28187	1	0.972212	99.9975	0.999975
GOTERM_BP_ALL	GO:0008213	Protein Alkylation	11	0.761246	0.246248	CG9531,Hmt4-20,Yeti,wds,CG12975,BEAF-32,egg,CG11474,Caf1-55,Art1,Fib	1125	76	10996	1.41469	1	0.892672	99.4869	0.994869
GOTERM_BP_ALL	GO:0008219	Cell Death	61	4.22145	0.00208719	Mtch,nbs,rpr,CG8149,eRF1,Dref,PDCD-5,Rab7,arm,Wwox,ftz-f1,morgue,Cerk,eIF-5A,Miro,Tango7,Galphaq,cathD,RYBP,mri,emp,AIF,Cdk5alpha,wts,CecA2,rl,CecB,Orct,CG13671,TER94,pll,Drp1,Tip60,E2f2,v,CG12384,Pink1,lsn,CG31357,Mekk1,mav,Tre1,wrapper,CecA1,XNP,Sec61alpha,eIF-4E,SCCRO3,daw,CG13516,RnrS,Ubc6,ninaE,Atg3,aux,Atg6,GckIII,viaf,gce,Pdi,ebi	1125	406	10996	1.46854	0.999824	0.0878535	3.82193	0.0382193
GOTERM_BP_ALL	GO:0008277	Regulation Of G-Protein Coupled Receptor Protein Signaling Pathway	8	0.553633	0.0132036	Arr1,Oct-TyrR,Gprk1,ninaC,sun,Gbeta76C,Galphaq,Fbxl4	1125	26	10996	3.00745	1	0.263233	21.9561	0.219561
GOTERM_BP_ALL	GO:0008283	Cell Proliferation	27	1.86851	0.912214	pll,Wnt4,MED10,Dref,MED4,Cat,Nurf-38,lsn,Rel,Ilp2,Caf1-55,Pez,hd,sls,pit,eIF-4E,Bgb,CG1572,TBCD,l(3)mbt,wts,rl,CG5033,flfl,Zif,Vps60,conu	1125	319	10996	0.827285	1	0.999946	100	1
GOTERM_BP_ALL	GO:0008285	Negative Regulation Of Cell Proliferation	7	0.484429	0.871492	MED10,MED4,Vps60,l(3)mbt,Rel,wts,Pez	1125	84	10996	0.814519	1	0.999817	100	1
GOTERM_BP_ALL	GO:0008298	Intracellular Mrna Localization	7	0.484429	0.950628	TER94,Sry-delta,CkIIalpha,didum,eIF4AIII,lsn,Nacalpha	1125	100	10996	0.684196	1	0.999992	100	1
GOTERM_BP_ALL	GO:0008306	Associative Learning	8	0.553633	0.656898	Gclm,PQBP1,rad,Nf1,Pka-R1,cher,Blos1,trp	1125	75	10996	1.04258	1	0.995646	100	1
GOTERM_BP_ALL	GO:0008340	Determination Of Adult Lifespan	31	2.14533	0.00200107	sesB,hebe,Dlc90F,Ef1alpha48D,VhaSFD,ImpL2,Cat,CG10916,kis,Ilp2,Sam-S,Men,Nf1,mle,cher,SelG,HDAC1,sun,Gnmt,GlyP,Indy,daw,mthl10,hep,snz,Cdk5alpha,NLaz,Trxr-1,rl,lt,Tsp42Ef	1125	170	10996	1.78236	0.999748	0.0861354	3.66699	0.0366699
GOTERM_BP_ALL	GO:0008344	Adult Locomotory Behavior	10	0.692042	0.92515	sesB,CCKLR-17D1,Nf1,brp,ple,SERCA,Galphaq,Cdk5alpha,Eb1,ninaE	1125	130	10996	0.751863	1	0.999969	100	1
GOTERM_BP_ALL	GO:0008355	Olfactory Learning	8	0.553633	0.501719	Gclm,PQBP1,rad,Nf1,Pka-R1,cher,Blos1,trp	1125	65	10996	1.20298	1	0.9838	99.9998	0.999998
GOTERM_BP_ALL	GO:0008356	Asymmetric Cell Division	7	0.484429	0.961786	flfl,Zif,Dref,eIF-4a,TBCD,egg,pelo	1125	104	10996	0.65788	1	0.999997	100	1
GOTERM_BP_ALL	GO:0008358	Maternal Determination Of Anterior/Posterior Axis, Embryo	4	0.276817	0.99883	Sry-delta,didum,eIF4AIII,lsn	1125	103	10996	0.379581	1	1	100	1
GOTERM_BP_ALL	GO:0008360	Regulation Of Cell Shape	10	0.692042	0.9326	Mp20,CG12007,pbl,Ran,CkIalpha,ed,arm,capt,wts,Arpc2	1125	132	10996	0.740471	1	0.999978	100	1
GOTERM_BP_ALL	GO:0008363	Larval Chitin-Based Cuticle Development	6	0.415225	0.0786306	CrebA,ck,arm,Sec13,Pu,Sar1	1125	23	10996	2.5498	1	0.648543	78.2902	0.782902
GOTERM_BP_ALL	GO:0008380	Rna Splicing	36	2.49135	0.202306	CG4887,CG2807,noi,Es2,asf1,l(2)37Cb,LSm3,CG9548,Dbp45A,c12.1,eIF-4a,U2af50,ytr,eIF4AIII,Hsc70-4,CG4849,snRNA:U4atac:82E,snRNP-U1-C,ncm,CG10754,Prp3,SNRPG,Ars2,B52,Sxl,CG12343,l(1)10Bb,PQBP1,LSm1,U2af38,SF1,Rbp1,CG11985,hoip,l(3)72Ab,Hel25E	1125	296	10996	1.18876	1	0.860926	98.5238	0.985238
GOTERM_BP_ALL	GO:0008406	Gonad Development	4	0.276817	0.924441	Wnt4,PI31,LanB1,tsr	1125	54	10996	0.724016	1	0.999968	100	1
GOTERM_BP_ALL	GO:0008544	Epidermis Development	7	0.484429	0.707408	flr,Wnt4,vri,frtz,ck,tsr,tow	1125	68	10996	1.00617	1	0.997403	100	1
GOTERM_BP_ALL	GO:0008582	Regulation Of Synaptic Growth At Neuromuscular Junction	12	0.83045	0.513101	Mob4,Synd,Rab8,Nf1,Snx16,Ube3a,Src42A,cpb,ewg,Mad,kis,Pmm2	1125	105	10996	1.11705	1	0.984907	99.9999	0.999999
GOTERM_BP_ALL	GO:0008589	Regulation Of Smoothened Signaling Pathway	6	0.415225	0.264064	Usp8,CkIIalpha,CkIalpha,HDAC1,swm,tow	1125	34	10996	1.72486	1	0.905779	99.6716	0.996716
GOTERM_BP_ALL	GO:0008593	Regulation Of Notch Signaling Pathway	18	1.24567	0.0917611	Hrs,Fkbp14,Rab7,EndoGI,Chi,Nurf-38,asf1,Usp10,lsn,VhaAC39-1,Vps16A,NimB3,fng,lace,Vps2,lt,Vps39,ebi	1125	118	10996	1.49098	1	0.683617	83.3891	0.833891
GOTERM_BP_ALL	GO:0008595	Anterior/Posterior Axis Specification, Embryo	8	0.553633	0.998229	bowl,Dsor1,Sry-delta,sev,didum,eIF4AIII,lsn,rl	1125	162	10996	0.482678	1	1	100	1
GOTERM_BP_ALL	GO:0008652	Cellular Amino Acid Biosynthetic Process	6	0.415225	0.224404	CG17486,CG9510,Eip55E,CG14882,CG12173,Adi1	1125	32	10996	1.83267	1	0.877351	99.1258	0.991258
GOTERM_BP_ALL	GO:0008654	Phospholipid Biosynthetic Process	7	0.484429	0.618408	CG4406,CG33331,PTPMT1,Inos,fu12,wol,CG4433	1125	62	10996	1.10354	1	0.993518	100	1
GOTERM_BP_ALL	GO:0009056	Catabolic Process	110	7.61246	0.00488666	Tudor-SN,yip2,CG3295,Idgf1,Prosbeta2,ari-1,CG6428,Gabat,Gapdh2,morgue,CG8891,Ubi-p5E,Rat1,PGRP-SD,wds,Cyp6g1,PGRP-LC,Rrp42,Ube3a,cathD,PGRP-SC2,CG3376,PGRP-SA,CG3499,Idgf6,Uch-L5,Prosbeta7,CG4860,CkIalpha,PGRP-SB1,CG11158,TER94,CG8525,CG4572,v,CG4267,CG6543,Prosalpha2,CG6638,wal,ppl,CG6753,pall,Cyp6t1,Pfrx,Cyp6a13,Ppa,SERCA,Gnmt,CG10365,CG10602,Lsd-1,Idgf4,Ubc6,Idh,lama,Pglym78,CG18815,rpr,CG5604…	1125	841	10996	1.27844	1	0.156588	8.73148	0.0873148
GOTERM_BP_ALL	GO:0009057	Macromolecule Catabolic Process	61	4.22145	0.0634334	Tudor-SN,rpr,CG18815,Idgf1,CG3295,CG5604,Prosbeta2,ari-1,Rpt1,Rrp46,Usp10,Idgf5,morgue,Ubi-p5E,Rat1,PGRP-SD,wds,PGRP-LC,Vps2,Rrp42,Ube3a,RpLP0-like,Rpn3,cathD,PGRP-SC2,RYBP,PGRP-SA,Usp14,Zpr1,CG3499,Idgf6,Uch-L5,Prosbeta7,pelo,LSm1,PI31,CG2247,CkIalpha,PGRP-SB1,26-29-p,APC4,TER94,CG4572,Pink1,Prosalpha2,lsn,CG31357,Rpt2,pall,Ppa,GlyP,CG9003,Idgf4,Rpn11,Fbxl4,Ubc6,Ufd1-like,Usp8,Keap1,CG40045,Idgf2	1125	483	10996	1.23443	1	0.594941	70.5443	0.705443
GOTERM_BP_ALL	GO:0009058	Biosynthetic Process	348	24.083	0.00137891	Dref,CG6412,kra,Nurf-38,RpII140,kis,Marcal1,MED8,CG3792,mtTFB2,Rat1,mRpL28,Pfdn5,CG3756,PGRP-LC,l(2)k09022,Efr,mRpL33,Tps1,Adk1,beta-PheRS,toe,Gk1,bsh,CG14882,CG31301,mRpL10,RpII15,NC2alpha,Tab2,Dnz1,AsnRS,CG10306,vg,NELF-B,Gk2,mrn,CysRS,Npc2a,e,jhamt,sesB,Hmt4-20,v,RpS5a,CG7414,sev,Ets21C,Nmdmc,Pmm2,TyrRS,RpL35,Pdxk,mle,ArgRS,colt,CG1640,SERCA,CG13293,RpL34a,galla-1,capt,Ugt36Bc,pita,eEF1delta,H…	1125	2972	10996	1.14449	0.996682	0.0697104	2.54074	0.0254074
GOTERM_BP_ALL	GO:0009059	Macromolecule Biosynthetic Process	249	17.2318	0.385122	CG6412,Dref,kra,Nurf-38,RpII140,kis,Marcal1,MED8,CG3792,mtTFB2,Rat1,mRpL28,Pfdn5,CG3756,l(2)k09022,Efr,mRpL33,beta-PheRS,toe,bsh,CG31301,mRpL10,RpII15,NC2alpha,Dnz1,AsnRS,CG10306,vg,NELF-B,CysRS,mrn,sesB,Hmt4-20,RpS5a,CG7414,sev,Ets21C,Pmm2,TyrRS,RpL35,ArgRS,mle,colt,RpL34a,CG13293,eEF1delta,pita,Hel89B,RpS13,RpL10Ab,PQBP1,Taf10,CG8924,Rpb12,eRF1,RpL31,BEAF-32,SCAP,arm,4EHP,ftz-f1,Maf1,RpL26,CG52…	1125	2384	10996	1.02088	1	0.960421	99.9885	0.999885
GOTERM_BP_ALL	GO:0009060	Aerobic Respiration	9	0.622837	0.209216	SdhB,CG31648,SdhA,l(1)G0255,Src42A,HDAC1,ND-51,Surf1,Idh	1125	56	10996	1.57086	1	0.86608	98.7449	0.987449
GOTERM_BP_ALL	GO:0009062	Fatty Acid Catabolic Process	11	0.761246	0.0137226	yip2,CG4860,CG6543,CG6638,SERCA,CG10932,CG9319,wal,CG4592,CG5009,Idh	1125	45	10996	2.38925	1	0.269544	22.7183	0.227183
GOTERM_BP_ALL	GO:0009063	Cellular Amino Acid Catabolic Process	8	0.553633	0.0239337	Got2,CG6428,CG6638,Gabat,CG3999,Hn,ppl,CG3267	1125	29	10996	2.69634	1	0.364584	36.3528	0.363528
GOTERM_BP_ALL	GO:0009066	Aspartate Family Amino Acid Metabolic Process	8	0.553633	0.0239337	CG17486,Eip55E,CG14882,CG12173,Got2,CG6428,Adi1,Gnmt	1125	29	10996	2.69634	1	0.364584	36.3528	0.363528
GOTERM_BP_ALL	GO:0009067	Aspartate Family Amino Acid Biosynthetic Process	5	0.346021	0.0365808	CG17486,Eip55E,CG14882,CG12173,Adi1	1125	13	10996	3.75932	1	0.452413	50.0954	0.500954
GOTERM_BP_ALL	GO:0009072	Aromatic Amino Acid Family Metabolic Process	6	0.415225	0.0380882	e,yellow-f2,v,CG11796,ple,Hn	1125	19	10996	3.0866	1	0.462201	51.5318	0.515318
GOTERM_BP_ALL	GO:0009086	Methionine Biosynthetic Process	4	0.276817	0.0402685	Eip55E,CG14882,CG12173,Adi1	1125	8	10996	4.88711	1	0.476141	53.5404	0.535404
GOTERM_BP_ALL	GO:0009100	Glycoprotein Metabolic Process	20	1.38408	0.0538919	CG9536,O-fut2,CG33303,sgl,CG10778,Parp,CG18012,CG6659,CG32276,wol,meigo,Pmm2,CG3792,fng,Tnks,CG5287,CG5276,GlcAT-S,CG33774,Efr	1125	126	10996	1.55146	1	0.553798	64.4145	0.644145
GOTERM_BP_ALL	GO:0009101	Glycoprotein Biosynthetic Process	20	1.38408	0.0438506	CG9536,O-fut2,CG33303,sgl,CG10778,Parp,CG18012,CG6659,CG32276,wol,meigo,Pmm2,CG3792,fng,Tnks,CG5287,CG5276,GlcAT-S,CG33774,Efr	1125	123	10996	1.5893	1	0.49695	56.6702	0.566702
GOTERM_BP_ALL	GO:0009108	Coenzyme Biosynthetic Process	14	0.968858	0.00357735	Ppat-Dpck,CG17691,Nmdmc,CG8080,Sam-S,CG6145,Mocs1,l(1)G0334,Sptr,Pdxk,CG6178,Pu,CG2453,Pcd	1125	56	10996	2.44356	1	0.128272	6.46557	0.0646557
GOTERM_BP_ALL	GO:0009116	Nucleoside Metabolic Process	32	2.21453	0.0724464	sesB,Prat2,ND-MLRQ,Pink1,wal,ND-51,Gapdh2,Vha55,CG8360,Pfrx,sun,Adk1,Gnmt,CG33056,SdhB,Pgk,ATPsynbeta,l(2)k01209,Ppat-Dpck,AIF,ND-ACP,AdSS,COX5B,CG12895,Mocs1,viaf,CG12065,awd,ND-49,CG11158,Pglym78,Vha68-2	1125	232	10996	1.34817	1	0.629906	75.4053	0.754053
GOTERM_BP_ALL	GO:0009117	Nucleotide Metabolic Process	43	2.97578	0.0165876	sesB,Prat2,CG8525,CG31183,Pdfr,Octbeta3R,Oct-TyrR,Pink1,ND-MLRQ,Dh31,wal,ND-51,Gapdh2,Vha55,CG6145,CG8891,Nf1,Pfrx,sun,capt,Adk1,CG17333,SdhB,Pgk,Zw,l(2)k01209,ATPsynbeta,Ppat-Dpck,RnrS,CG11883,AIF,ND-ACP,CG8080,AdSS,Ac3,COX5B,CG12895,Mocs1,Pgd,awd,ND-49,Pglym78,Vha68-2	1125	295	10996	1.42472	1	0.298731	26.7996	0.267996
GOTERM_BP_ALL	GO:0009119	Ribonucleoside Metabolic Process	28	1.93772	0.151958	sesB,ND-MLRQ,Pink1,wal,ND-51,Gapdh2,Vha55,CG8360,Pfrx,sun,Adk1,Gnmt,SdhB,Pgk,ATPsynbeta,l(2)k01209,Ppat-Dpck,AIF,ND-ACP,AdSS,CG12895,Mocs1,COX5B,viaf,awd,ND-49,Pglym78,Vha68-2	1125	215	10996	1.27292	1	0.799754	95.3771	0.953771
GOTERM_BP_ALL	GO:0009123	Nucleoside Monophosphate Metabolic Process	23	1.5917	0.22472	SdhB,sesB,Pgk,ATPsynbeta,l(2)k01209,Prat2,AIF,ND-MLRQ,Pink1,ND-ACP,AdSS,wal,ND-51,Gapdh2,Vha55,COX5B,CG12895,Pfrx,sun,ND-49,Adk1,Pglym78,Vha68-2	1125	181	10996	1.24203	1	0.877249	99.1324	0.991324
GOTERM_BP_ALL	GO:0009124	Nucleoside Monophosphate Biosynthetic Process	7	0.484429	0.533774	COX5B,sesB,ATPsynbeta,l(2)k01209,Prat2,sun,AdSS	1125	57	10996	1.20034	1	0.98676	99.9999	0.999999
GOTERM_BP_ALL	GO:0009126	Purine Nucleoside Monophosphate Metabolic Process	22	1.52249	0.201474	SdhB,sesB,Pgk,ATPsynbeta,Prat2,AIF,ND-MLRQ,Pink1,ND-ACP,AdSS,wal,ND-51,Gapdh2,Vha55,COX5B,CG12895,Pfrx,sun,ND-49,Adk1,Pglym78,Vha68-2	1125	169	10996	1.27238	1	0.860818	98.4948	0.984948
GOTERM_BP_ALL	GO:0009127	Purine Nucleoside Monophosphate Biosynthetic Process	6	0.415225	0.513028	COX5B,sesB,ATPsynbeta,Prat2,sun,AdSS	1125	46	10996	1.2749	1	0.984983	99.9999	0.999999
GOTERM_BP_ALL	GO:0009132	Nucleoside Diphosphate Metabolic Process	6	0.415225	0.305138	Pgk,RnrS,Pfrx,awd,Pglym78,Gapdh2	1125	36	10996	1.62904	1	0.930111	99.8875	0.998875
GOTERM_BP_ALL	GO:0009135	Purine Nucleoside Diphosphate Metabolic Process	4	0.276817	0.580872	Pgk,Pfrx,Pglym78,Gapdh2	1125	29	10996	1.34817	1	0.991094	100	1
GOTERM_BP_ALL	GO:0009141	Nucleoside Triphosphate Metabolic Process	24	1.6609	0.113906	SdhB,Pgk,sesB,ATPsynbeta,l(2)k01209,AIF,Pink1,ND-MLRQ,ND-ACP,wal,ND-51,Gapdh2,Vha55,COX5B,CG8891,CG12895,Mocs1,Pfrx,sun,awd,ND-49,Adk1,Pglym78,Vha68-2	1125	173	10996	1.35596	1	0.731018	89.5178	0.895178
GOTERM_BP_ALL	GO:0009142	Nucleoside Triphosphate Biosynthetic Process	6	0.415225	0.452079	COX5B,sesB,ATPsynbeta,l(2)k01209,sun,awd	1125	43	10996	1.36384	1	0.975909	99.9987	0.999987
GOTERM_BP_ALL	GO:0009144	Purine Nucleoside Triphosphate Metabolic Process	22	1.52249	0.165105	SdhB,Pgk,sesB,ATPsynbeta,AIF,ND-MLRQ,Pink1,ND-ACP,wal,ND-51,Gapdh2,Vha55,COX5B,CG12895,Mocs1,Pfrx,sun,awd,ND-49,Adk1,Pglym78,Vha68-2	1125	164	10996	1.31118	1	0.818823	96.5457	0.965457
GOTERM_BP_ALL	GO:0009145	Purine Nucleoside Triphosphate Biosynthetic Process	5	0.346021	0.509536	COX5B,sesB,ATPsynbeta,sun,awd	1125	36	10996	1.35753	1	0.984526	99.9998	0.999998
GOTERM_BP_ALL	GO:0009150	Purine Ribonucleotide Metabolic Process	33	2.28374	0.0615211	sesB,Prat2,CG31183,Pdfr,Octbeta3R,Oct-TyrR,ND-MLRQ,Pink1,Dh31,wal,ND-51,Gapdh2,Vha55,Nf1,Pfrx,sun,capt,Adk1,SdhB,Pgk,ATPsynbeta,Ppat-Dpck,AIF,ND-ACP,AdSS,Ac3,COX5B,CG12895,Mocs1,awd,ND-49,Pglym78,Vha68-2	1125	237	10996	1.36097	1	0.588286	69.4021	0.694021
GOTERM_BP_ALL	GO:0009152	Purine Ribonucleotide Biosynthetic Process	16	1.10727	0.101008	sesB,Prat2,ATPsynbeta,Ppat-Dpck,CG31183,Pdfr,Oct-TyrR,Octbeta3R,Dh31,AdSS,Ac3,COX5B,Nf1,awd,sun,capt	1125	103	10996	1.51833	1	0.706846	86.2754	0.862754
GOTERM_BP_ALL	GO:0009156	Ribonucleoside Monophosphate Biosynthetic Process	7	0.484429	0.497781	COX5B,sesB,ATPsynbeta,l(2)k01209,Prat2,sun,AdSS	1125	55	10996	1.24399	1	0.983126	99.9997	0.999997
GOTERM_BP_ALL	GO:0009161	Ribonucleoside Monophosphate Metabolic Process	23	1.5917	0.2093	SdhB,sesB,Pgk,ATPsynbeta,l(2)k01209,Prat2,AIF,ND-MLRQ,Pink1,ND-ACP,AdSS,wal,ND-51,Gapdh2,Vha55,COX5B,CG12895,Pfrx,sun,ND-49,Adk1,Pglym78,Vha68-2	1125	179	10996	1.25591	1	0.865646	98.7474	0.987474
GOTERM_BP_ALL	GO:0009163	Nucleoside Biosynthetic Process	9	0.622837	0.505085	COX5B,sesB,ATPsynbeta,l(2)k01209,Ppat-Dpck,viaf,sun,awd,AdSS	1125	75	10996	1.17291	1	0.984251	99.9998	0.999998
GOTERM_BP_ALL	GO:0009165	Nucleotide Biosynthetic Process	20	1.38408	0.0833504	sesB,ATPsynbeta,Prat2,l(2)k01209,Ppat-Dpck,RnrS,CG31183,Pdfr,Octbeta3R,Oct-TyrR,Dh31,CG8080,AdSS,Ac3,CG6145,COX5B,Nf1,sun,awd,capt	1125	133	10996	1.46981	1	0.661918	80.2732	0.802732
GOTERM_BP_ALL	GO:0009167	Purine Ribonucleoside Monophosphate Metabolic Process	22	1.52249	0.201474	SdhB,sesB,Pgk,ATPsynbeta,Prat2,AIF,ND-MLRQ,Pink1,ND-ACP,AdSS,wal,ND-51,Gapdh2,Vha55,COX5B,CG12895,Pfrx,sun,ND-49,Adk1,Pglym78,Vha68-2	1125	169	10996	1.27238	1	0.860818	98.4948	0.984948
GOTERM_BP_ALL	GO:0009168	Purine Ribonucleoside Monophosphate Biosynthetic Process	6	0.415225	0.513028	COX5B,sesB,ATPsynbeta,Prat2,sun,AdSS	1125	46	10996	1.2749	1	0.984983	99.9999	0.999999
GOTERM_BP_ALL	GO:0009179	Purine Ribonucleoside Diphosphate Metabolic Process	4	0.276817	0.580872	Pgk,Pfrx,Pglym78,Gapdh2	1125	29	10996	1.34817	1	0.991094	100	1
GOTERM_BP_ALL	GO:0009185	Ribonucleoside Diphosphate Metabolic Process	4	0.276817	0.580872	Pgk,Pfrx,Pglym78,Gapdh2	1125	29	10996	1.34817	1	0.991094	100	1
GOTERM_BP_ALL	GO:0009187	Cyclic Nucleotide Metabolic Process	8	0.553633	0.295608	CG31183,Nf1,Pdfr,Octbeta3R,Oct-TyrR,Dh31,capt,Ac3	1125	53	10996	1.47535	1	0.925232	99.8549	0.998549
GOTERM_BP_ALL	GO:0009190	Cyclic Nucleotide Biosynthetic Process	8	0.553633	0.185379	CG31183,Nf1,Pdfr,Octbeta3R,Oct-TyrR,Dh31,capt,Ac3	1125	46	10996	1.69986	1	0.843079	97.8161	0.978161
GOTERM_BP_ALL	GO:0009199	Ribonucleoside Triphosphate Metabolic Process	23	1.5917	0.122876	SdhB,Pgk,sesB,ATPsynbeta,l(2)k01209,AIF,ND-MLRQ,Pink1,ND-ACP,wal,ND-51,Gapdh2,Vha55,COX5B,CG12895,Mocs1,Pfrx,sun,awd,ND-49,Adk1,Pglym78,Vha68-2	1125	166	10996	1.35426	1	0.74757	91.3297	0.913297
GOTERM_BP_ALL	GO:0009201	Ribonucleoside Triphosphate Biosynthetic Process	6	0.415225	0.368155	COX5B,sesB,ATPsynbeta,l(2)k01209,sun,awd	1125	39	10996	1.50373	1	0.954652	99.9809	0.999809
GOTERM_BP_ALL	GO:0009205	Purine Ribonucleoside Triphosphate Metabolic Process	22	1.52249	0.158289	SdhB,Pgk,sesB,ATPsynbeta,AIF,ND-MLRQ,Pink1,ND-ACP,wal,ND-51,Gapdh2,Vha55,COX5B,CG12895,Mocs1,Pfrx,sun,awd,ND-49,Adk1,Pglym78,Vha68-2	1125	163	10996	1.31922	1	0.81019	95.9801	0.959801
GOTERM_BP_ALL	GO:0009206	Purine Ribonucleoside Triphosphate Biosynthetic Process	5	0.346021	0.509536	COX5B,sesB,ATPsynbeta,sun,awd	1125	36	10996	1.35753	1	0.984526	99.9998	0.999998
GOTERM_BP_ALL	GO:0009247	Glycolipid Biosynthetic Process	4	0.276817	0.804586	CG4406,GlcAT-S,wol,CG4433	1125	41	10996	0.953583	1	0.999315	100	1
GOTERM_BP_ALL	GO:0009253	Peptidoglycan Catabolic Process	5	0.346021	0.0593055	PGRP-SA,PGRP-SD,PGRP-LC,PGRP-SB1,PGRP-SC2	1125	15	10996	3.25807	1	0.578198	68.0264	0.680264
GOTERM_BP_ALL	GO:0009259	Ribonucleotide Metabolic Process	34	2.35294	0.0627477	sesB,Prat2,CG31183,Pdfr,Octbeta3R,Oct-TyrR,ND-MLRQ,Pink1,Dh31,wal,ND-51,Gapdh2,Vha55,Nf1,Pfrx,sun,capt,Adk1,SdhB,Pgk,l(2)k01209,ATPsynbeta,Ppat-Dpck,AIF,ND-ACP,AdSS,Ac3,COX5B,CG12895,Mocs1,awd,ND-49,Pglym78,Vha68-2	1125	246	10996	1.35091	1	0.592053	70.1395	0.701395
GOTERM_BP_ALL	GO:0009260	Ribonucleotide Biosynthetic Process	17	1.17647	0.105414	sesB,Prat2,l(2)k01209,ATPsynbeta,Ppat-Dpck,CG31183,Pdfr,Oct-TyrR,Octbeta3R,Dh31,AdSS,Ac3,COX5B,Nf1,sun,awd,capt	1125	112	10996	1.48359	1	0.714147	87.4771	0.874771
GOTERM_BP_ALL	GO:0009266	Response To Temperature Stimulus	16	1.10727	0.628583	subdued,Piezo,TotC,TotA,TotM,fid,ple,hep,Parp,Mekk1,ninaE,euc,TotX,Nf1,RpII33,Galphaq	1125	155	10996	1.00895	1	0.994111	100	1
GOTERM_BP_ALL	GO:0009267	Cellular Response To Starvation	22	1.52249	0.00433314	RagA-B,Ran,CkIIalpha,CG12384,Rel,CG11920,eIF6,Vps16A,rl,Syx17,CG30349,Ns1,l(2)k09022,CG7637,Atg3,Atg6,CG4038,lt,Nprl2,Vps39,Gnmt,Fib	1125	112	10996	1.91994	1	0.144628	7.77996	0.0777996
GOTERM_BP_ALL	GO:0009306	Protein Secretion	9	0.622837	0.237632	daw,CG5484,Rab8,Atg6,Tango7,opm,eca,cmpy,Sar1	1125	58	10996	1.51669	1	0.885472	99.3657	0.993657
GOTERM_BP_ALL	GO:0009314	Response To Radiation	33	2.28374	0.0156662	rpr,Arr1,Tsp42Ej,TotC,TotA,grp,Wwox,Rh3,Cerk,b,ValRS,HDAC1,Galphaq,milt,trp,Surf1,SCCRO3,Dsor1,EndoGI,ninaB,Rad9,wts,Fbxl4,ninaE,Jra,VGAT,Gprk1,ninaC,FKBP59,Gbeta76C,Rh4,mrn,ebi	1125	212	10996	1.52146	1	0.292226	25.5098	0.255098
GOTERM_BP_ALL	GO:0009404	Toxin Metabolic Process	4	0.276817	0.422411	Cyp28a5,Cyp6g1,Cyp6t1,Cyp6a13	1125	23	10996	1.69986	1	0.969606	99.9964	0.999964
GOTERM_BP_ALL	GO:0009407	Toxin Catabolic Process	4	0.276817	0.422411	Cyp28a5,Cyp6g1,Cyp6t1,Cyp6a13	1125	23	10996	1.69986	1	0.969606	99.9964	0.999964
GOTERM_BP_ALL	GO:0009408	Response To Heat	9	0.622837	0.520613	TotX,TotC,TotA,Nf1,TotM,hep,Parp,RpII33,Mekk1	1125	76	10996	1.15747	1	0.98554	99.9999	0.999999
GOTERM_BP_ALL	GO:0009410	Response To Xenobiotic Stimulus	5	0.346021	0.344076	Cyp28a5,Cyp6g1,Cyp6t1,Cyp6a13,St1	1125	29	10996	1.68521	1	0.946454	99.9616	0.999616
GOTERM_BP_ALL	GO:0009411	Response To Uv	8	0.553633	0.0458837	Rh3,TotC,TotA,ninaB,ninaC,Rh4,mrn,ninaE	1125	33	10996	2.36951	1	0.510509	58.3567	0.583567
GOTERM_BP_ALL	GO:0009416	Response To Light Stimulus	23	1.5917	0.134507	Tsp42Ej,Arr1,TotC,TotA,ninaB,Fbxl4,ninaE,Rh3,Cerk,b,VGAT,ValRS,Gprk1,ninaC,Galphaq,FKBP59,Gbeta76C,Rh4,mrn,milt,trp,Surf1,ebi	1125	168	10996	1.33814	1	0.769691	93.2406	0.932406
GOTERM_BP_ALL	GO:0009451	Rna Modification	15	1.03806	0.072367	RluA-1,CG12975,fid,CG14100,CG8545,mtTFB2,AlaRS,CG7637,Uba5,CG4038,wuho,CG15014,Urm1,Fib,CG14231	1125	90	10996	1.62904	1	0.630665	75.366	0.75366
GOTERM_BP_ALL	GO:0009581	Detection Of External Stimulus	19	1.31488	0.0705702	subdued,Piezo,Arr1,fid,ninaB,Fbxl4,ninaE,Rh3,Cerk,euc,ValRS,Gprk1,ninaC,Galphaq,FKBP59,Gbeta76C,Rh4,milt,trp	1125	122	10996	1.52221	1	0.624619	74.4607	0.744607
GOTERM_BP_ALL	GO:0009582	Detection Of Abiotic Stimulus	19	1.31488	0.0705702	subdued,Piezo,Arr1,fid,ninaB,Fbxl4,ninaE,Rh3,Cerk,euc,ValRS,Gprk1,ninaC,Galphaq,FKBP59,Gbeta76C,Rh4,milt,trp	1125	122	10996	1.52221	1	0.624619	74.4607	0.744607
GOTERM_BP_ALL	GO:0009583	Detection Of Light Stimulus	15	1.03806	0.0131557	Arr1,ninaB,Fbxl4,ninaE,Rh3,Cerk,ValRS,Gprk1,ninaC,FKBP59,Gbeta76C,Galphaq,Rh4,milt,trp	1125	72	10996	2.0363	1	0.264928	21.8854	0.218854
GOTERM_BP_ALL	GO:0009584	Detection Of Visible Light	10	0.692042	0.00717408	Arr1,ninaB,Gprk1,ninaC,Gbeta76C,Galphaq,FKBP59,trp,Fbxl4,ninaE	1125	35	10996	2.79263	1	0.188032	12.566	0.12566
GOTERM_BP_ALL	GO:0009589	Detection Of Uv	5	0.346021	0.00137537	Rh3,ninaB,ninaC,Rh4,ninaE	1125	6	10996	8.14519	0.996633	0.0703969	2.53429	0.0253429
GOTERM_BP_ALL	GO:0009605	Response To External Stimulus	156	10.7958	1.82848e-07	PDCD-5,kra,Listericin,ple,kis,Rel,Dbx,SPH93,Cerk,PGRP-SD,PGRP-LC,l(2)k09022,Csp,Tep2,haf,CG4038,DptB,Spn42Dd,Galphaq,cbx,cathD,grass,CSN8,Slob,PGRP-SA,mop,EndoGI,AIF,Ars2,Chi,Cdk5alpha,CecA2,CecB,Tab2,CecC,NimB3,CG14722,CG7637,Sp212,Nprl2,FKBP59,Gbeta76C,Npc2a,pll,sesB,TER94,RagA-B,Wnt4,TotC,TotA,CG12384,Ets21C,CG11920,IM3,dock,Rh3,TyrRS,GstO2,cher,Cyp6a13,Drs,Vps39,capt,Gnmt,trp,Sec61alpha,mthl1…	1125	1027	10996	1.48469	0.000756158	3.9812e-05	0.000341029	3.41029e-06
GOTERM_BP_ALL	GO:0009607	Response To Biotic Stimulus	85	5.88235	3.68013e-13	Sid,Dro,AttA,PDCD-5,AttB,Listericin,IM2,LanB1,kis,Rel,SPH93,Wwox,IM1,Gp150,PGRP-SD,PGRP-LC,DptA,Tep2,DptB,Src42A,Def,IM4,Spn42Dd,cbx,cathD,subdued,CSN8,grass,PGRP-SA,ssx,Etl1,mop,Ars2,TotM,AIF,CecA2,Tab2,CecB,Drsl5,CecC,NimB3,TotX,nec,CG14722,CG2247,Sp212,imd,Mtk,Npc2a,pll,TER94,TotC,Gbp1,Drsl4,TotA,Ets21C,Parp,IM3,GstO2,Cyp6a13,Drs,CG4325,CecA1,Cyp6a20,EbpIII,GlyP,CG14132,Sec61alpha,Spn88Eb,IM14…	1125	365	10996	2.27619	1.52258e-09	7.61288e-10	6.86429e-10	6.86429e-12
GOTERM_BP_ALL	GO:0009615	Response To Virus	10	0.692042	0.0174971	Ufd1-like,TER94,PGRP-LC,Listericin,Rel,EbpIII,Tab2,imd,Sec61alpha,CG14132	1125	40	10996	2.44356	1	0.30845	28.052	0.28052
GOTERM_BP_ALL	GO:0009617	Response To Bacterium	63	4.35986	8.54654e-12	Sid,Dro,AttA,PDCD-5,AttB,Listericin,IM2,LanB1,Rel,SPH93,Wwox,IM1,PGRP-SD,PGRP-LC,DptA,Tep2,DptB,Src42A,Def,IM4,cbx,cathD,subdued,CSN8,grass,PGRP-SA,ssx,Etl1,TotM,Ars2,CecA2,CecB,Tab2,CecC,NimB3,TotX,CG14722,CG2247,Sp212,imd,Mtk,Npc2a,TotC,Gbp1,TotA,Parp,Ets21C,IM3,GstO2,Cyp6a13,CecA1,Drs,Cyp6a20,GlyP,IM14,Hel89B,GILT1,Jra,AttC,IM33,Yp3,Atg6,CG17919	1125	246	10996	2.50315	3.53569e-08	8.83921e-09	1.594e-08	1.594e-10
GOTERM_BP_ALL	GO:0009620	Response To Fungus	17	1.17647	0.000546055	pll,Drsl4,Spn88Eb,AIF,CG9372,Rel,cact,Drsl5,Tep4,JhI-21,nec,GNBP-like3,GNBP3,Sp212,Spn42Dd,Drs,Mtk	1125	64	10996	2.59628	0.895613	0.0357898	1.01355	0.0101355
GOTERM_BP_ALL	GO:0009628	Response To Abiotic Stimulus	60	4.15225	0.0885717	Tsp42Ej,rpr,AttA,Pdfr,ple,Wwox,Cerk,DptA,Nf1,UGP,HDAC1,RpII33,Galphaq,milt,subdued,CG5844,EndoGI,TotM,fid,Rad9,ninaB,wts,Trxr-1,CG45076,TotX,CG11779,Gbeta76C,FKBP59,mrn,Piezo,Arr1,sesB,TotC,TotA,CG17737,Parp,grp,Mekk1,Pmm2,CHES-1-like,Rh3,b,ValRS,trp,Surf1,SCCRO3,Dsor1,SH3PX1,hep,Fbxl4,Dh44-R2,ninaE,Jra,euc,VGAT,Gprk1,ninaC,Rh4,Root,ebi	1125	485	10996	1.20918	1	0.675395	82.2668	0.822668
GOTERM_BP_ALL	GO:0009636	Response To Toxic Substance	7	0.484429	0.46088	Gclm,Cyp28a5,Cyp6g1,Cyp6t1,Cyp6a13,Irc,kraken	1125	53	10996	1.29094	1	0.97758	99.999	0.99999
GOTERM_BP_ALL	GO:0009653	Anatomical Structure Morphogenesis	205	14.1869	0.688642	Rab7,frtz,Dref,kra,Mitofilin,kis,morgue,CG8891,VhaPPA1-1,prom,SelG,haf,cbx,cathD,Gtp-bp,CSN8,Myo31DF,EndoGI,Cdk5alpha,Girdin,Tab2,bdl,vg,SF1,Vha68-2,TER94,sev,Ets21C,Mp20,Pfrx,cher,mle,colt,capt,Syb,C3G,slow,cact,VhaAC39-1,PQBP1,fas,Vps60,Kank,lama,tsr,CanB2,Tig,rpr,eRF1,Cat,ck,ed,arm,Zyx,4EHP,ftz-f1,eIF-5A,Tango7,IM4,fs(2)ltoPP43,Hsc70-5,CG15666,Pgk,Zpr1,chm,fid,Pal1,Calr,rl,Sar1,CG31126,kuz,CG6…	1125	2051	10996	0.976946	1	0.996936	100	1
GOTERM_BP_ALL	GO:0009719	Response To Endogenous Stimulus	29	2.00692	0.188171	nbs,RagA-B,Hrs,Gbp1,cv-d,ImpL2,Nurf-38,CG5110,Mad,Ilp2,dock,ftz-f1,mav,CG14184,CG3209,Ube3a,FK506-bp1,Chd64,daw,PGRP-SA,Rab8,Zpr1,sgl,Dh44-R2,Jra,stumps,Ns1,cmpy,gce	1125	230	10996	1.2324	1	0.84412	97.9515	0.979515
GOTERM_BP_ALL	GO:0009725	Response To Hormone	13	0.899654	0.286127	CG3209,Jra,Rab8,Ns1,ImpL2,Nurf-38,FK506-bp1,Ilp2,gce,dock,Chd64,ftz-f1,Dh44-R2	1125	97	10996	1.30995	1	0.918926	99.8138	0.998138
GOTERM_BP_ALL	GO:0009755	Hormone-Mediated Signaling Pathway	7	0.484429	0.310023	CG3209,Nurf-38,FK506-bp1,gce,ftz-f1,Chd64,Dh44-R2	1125	45	10996	1.52043	1	0.932028	99.9013	0.999013
GOTERM_BP_ALL	GO:0009790	Embryo Development	52	3.59862	0.986678	Nmt,Capr,sinu,LanB1,kis,ed,arm,ftz-f1,SelG,Src42A,eIF4AIII,HDAC1,Hsc70-4,CSN8,pbl,H15,sgl,Chi,sr,rl,Sar1,bowl,mmy,png,stumps,SPARC,Pu,Nacalpha,TER94,pll,Drp1,sev,Mad,lsn,grp,CG41099,wal,CHES-1-like,Sry-delta,didum,Sec61alpha,Dsor1,Rab30,O-fut2,hep,l(3)mbt,wol,Jra,Hmgs,fas,Yp3,Eb1	1125	652	10996	0.779539	1	1	100	1
GOTERM_BP_ALL	GO:0009791	Post-Embryonic Development	84	5.81315	0.475876	rpr,bip1,CG8149,eRF1,frtz,Rab7,cv-d,ck,ed,kis,arm,4EHP,Zyx,ftz-f1,CG3209,Cerk,Stim,eIF-5A,Src42A,cathD,CycC,mri,CSN8,Myo31DF,nom,emp,chm,Chi,sgl,ppan,Pal1,Calr,MYPT-75D,CecA2,rl,CecB,Sar1,bowl,Nup98-96,vg,SPARC,CG6398,SF1,ewg,egg,CG1678,Pu,Npc2a,pll,Wnt4,vri,Fkbp14,Mad,Fdx1,AstC,EloB,pio,fng,eIF-4a,Pfrx,cher,CG9512,CecA1,Surf1,eIF-4E,CrebA,Rab30,Ppat-Dpck,CG10939,slow,hep,polybromo,Sec13,tow,flr,…	1125	801	10996	1.02501	1	0.980249	99.9994	0.999994
GOTERM_BP_ALL	GO:0009792	Embryo Development Ending In Birth Or Egg Hatching	20	1.38408	0.896045	Rab30,Nmt,sinu,Mad,hep,l(3)mbt,sr,ed,arm,grp,wal,Jra,mmy,Hmgs,fas,SelG,Src42A,Hsc70-4,Eb1,Sec61alpha	1125	237	10996	0.824829	1	0.999907	100	1
GOTERM_BP_ALL	GO:0009798	Axis Specification	15	1.03806	0.992676	pll,Dsor1,CkIIalpha,sev,Parp,lsn,cact,rl,bowl,Sry-delta,Pka-R1,didum,eIF4AIII,capt,milt	1125	235	10996	0.623887	1	1	100	1
GOTERM_BP_ALL	GO:0009880	Embryonic Pattern Specification	21	1.45329	0.940853	pll,TER94,Dsor1,Chi,sgl,Mad,sev,lsn,kis,arm,wol,rl,ftz-f1,bowl,Sry-delta,SelG,didum,HDAC1,eIF4AIII,Pu,Nacalpha	1125	263	10996	0.780451	1	0.999986	100	1
GOTERM_BP_ALL	GO:0009886	Post-Embryonic Morphogenesis	64	4.42907	0.508658	rpr,CG8149,eRF1,frtz,Rab7,cv-d,ck,ed,kis,arm,4EHP,Zyx,ftz-f1,Cerk,Stim,eIF-5A,Src42A,cathD,CycC,CSN8,mri,Myo31DF,emp,chm,sgl,Chi,Pal1,Calr,MYPT-75D,CecA2,rl,CecB,bowl,vg,CG6398,SF1,ewg,CG1678,Wnt4,vri,Fkbp14,Mad,pio,EloB,fng,Pfrx,CecA1,eIF-4E,Rab30,Ppat-Dpck,CG10939,slow,hep,polybromo,tow,flr,Jra,Plzf,Usp8,Atg3,Atg6,Chd1,Gprk1,tsr	1125	613	10996	1.02047	1	0.984455	99.9998	0.999998
GOTERM_BP_ALL	GO:0009887	Organ Morphogenesis	95	6.57439	0.818475	rpr,CG8149,eRF1,Dref,frtz,Rab7,cv-d,chp,Cat,sinu,ck,LanB1,ed,kis,arm,4EHP,Zyx,ftz-f1,TSG101,morgue,Cerk,CG31687,Stim,prom,Csp,eIF-5A,Src42A,Galphaq,cathD,CycC,mri,CSN8,Myo31DF,emp,chm,Chi,sgl,Pal1,Calr,MYPT-75D,wts,CecA2,rl,pelo,CecB,bowl,bdl,kuz,exp,vg,CG6398,SF1,ewg,CG1678,Wnt4,vri,Fkbp14,boss,Mad,sev,EloB,pio,fng,Pfrx,ArfGAP3,ave,CecA1,didum,capt,eIF-4E,CrebA,Rab30,Ppat-Dpck,CG10939,slow,hep,p…	1125	996	10996	0.93228	1	0.999444	100	1
GOTERM_BP_ALL	GO:0009888	Tissue Development	134	9.27336	0.360883	CG8149,Hydr2,Idgf1,Rab7,frtz,kra,sinu,ple,kis,hd,Cerk,sls,VhaPPA1-1,Mpcp,CSN8,CG9572,Myo31DF,pbl,mop,Chi,nudE,sr,Idgf6,MYPT-75D,wts,mmy,bowl,Tnks,stumps,vg,SF1,Vha68-2,CG1678,Wnt4,Fkbp14,sev,CG2604,wal,ppl,EloB,fng,Pfrx,cher,SERCA,colt,capt,Sec61alpha,Dsor1,Idgf4,CG10939,slow,VhaAC39-1,cact,tow,RanBPM,Plzf,fas,Gprk1,Vps60,awd,lama,tsr,rpr,Nmt,cv-d,Capr,ck,stac,LanB1,nmd,ed,arm,Zyx,Idgf5,Sam-S,4EH…	1125	1262	10996	1.03783	1	0.952692	99.9763	0.999763
GOTERM_BP_ALL	GO:0009889	Regulation Of Biosynthetic Process	146	10.1038	0.353216	MED10,mRpL39,Dref,kra,Nurf-38,Dh31,kis,Rel,Dbx,Marcal1,MED8,MED17,mtTFB2,Rat1,Pfdn5,PGRP-LC,Nf1,l(2)k09022,Ube3a,CG11695,her,toe,bin3,MTF-1,PGRP-SA,bsh,nom,Ars2,Chi,CG31301,NC2alpha,wts,Tab2,bowl,bru2,CG10306,vg,NELF-B,Hmx,mrn,Hmt4-20,e,sesB,Tip60,CG12384,MED4,CG7414,sev,Ets21C,Fdx1,Art1,AstC,ORMDL,CG9246,mle,capt,CrebA,Bgb,pita,Hel89B,l(3)mbt,cact,mTerf5,PQBP1,CG45071,CG8924,Taf10,Top2,Dro,cv-d,…	1125	1379	10996	1.03483	1	0.950186	99.9705	0.999705
GOTERM_BP_ALL	GO:0009890	Negative Regulation Of Biosynthetic Process	40	2.76817	0.97748	e,Hmt4-20,E2f2,CG12384,kra,asf1,Vsx2,Rel,kis,4EHP,Caf1-55,AstC,ORMDL,Sfmbt,Maf1,CG9246,Tailor,HDAC1,XNP,toe,bin3,Bap55,chm,Ars2,l(3)mbt,Sxl,polybromo,NC2alpha,wts,Jra,CTCF,bowl,bru2,CG45071,NELF-B,Hmx,egg,Top2,CG2982,ebi	1125	503	10996	0.777274	1	0.999999	100	1
GOTERM_BP_ALL	GO:0009891	Positive Regulation Of Biosynthetic Process	50	3.46021	0.307321	Dro,Dref,Pdfr,Octbeta3R,SCAP,Rpt1,Dh31,Rel,arm,4EHP,ftz-f1,MED17,Nf1,PGRP-LC,l(2)k09022,eIF-5A,her,Xbp1,CycC,MTF-1,PGRP-SA,chm,H15,Chi,NC2alpha,mbf1,Tab2,bowl,NELF-B,vg,imd,sesB,Mad,Parp,Fdx1,Rpt2,Sry-delta,mle,CrebA,SREBP,Bap55,MCTS1,Hel89B,hep,polybromo,cact,Jra,PQBP1,gce,hoip	1125	444	10996	1.1007	1	0.930727	99.8939	0.998939
GOTERM_BP_ALL	GO:0009892	Negative Regulation Of Metabolic Process	63	4.35986	0.964002	Tudor-SN,mRpL39,kra,kis,Rel,4EHP,Spn28Dc,Sfmbt,Maf1,mRpL11,HDAC1,Spn42Dd,Tailor,Hsc70-4,toe,bin3,Prp3,I-2,chm,EndoGI,Ars2,Kaz1-ORFB,NC2alpha,wts,CTCF,bowl,bru2,NELF-B,Hmx,egg,Spn55B,Urm1,CG2982,Samuel,e,Hmt4-20,Hrs,E2f2,CG12384,asf1,Vsx2,Mad,AstC,Caf1-55,ORMDL,Ankle2,CG9246,XNP,CG8036,Bap55,CkIIalpha,Spn88Eb,cpb,SCCRO4,l(3)mbt,Sxl,polybromo,swm,Sec13,Jra,CG45071,Top2,ebi	1125	739	10996	0.833256	1	0.999997	100	1
GOTERM_BP_ALL	GO:0009893	Positive Regulation Of Metabolic Process	86	5.95156	0.0252041	rpr,Dro,Dref,Pdfr,Octbeta3R,SCAP,Rpt1,ari-1,Dh31,Rel,arm,4EHP,Sp7,ftz-f1,CG14184,MED17,wds,Nf1,PGRP-LC,l(2)k09022,eIF-5A,Tango7,her,eIF4AIII,Xbp1,CycC,MTF-1,PGRP-SA,chm,H15,Chi,NC2alpha,mbf1,rl,Tab2,CDK2AP1,bowl,Nup98-96,vtd,PI31,NELF-B,vg,egg,CkIalpha,imd,TER94,sesB,Mob4,Hrs,Slmap,Mad,Parp,Fdx1,Mekk1,mav,Ankle2,Rpt2,Ntl,Sry-delta,mle,ave,CG4849,GlyP,daw,CrebA,SCCRO3,CG10754,SREBP,RnrS,Lsd-1,Dsor…	1125	677	10996	1.24163	1	0.374597	37.8802	0.378802
GOTERM_BP_ALL	GO:0009894	Regulation Of Catabolic Process	12	0.83045	0.0762469	rpr,Ufd1-like,TER94,Lsd-1,wds,PI31,ari-1,CkIalpha,Pglym78,Rpn3,GlyP,Ubc6	1125	67	10996	1.75061	1	0.640176	77.2184	0.772184
GOTERM_BP_ALL	GO:0009896	Positive Regulation Of Catabolic Process	10	0.692042	0.040682	rpr,Ufd1-like,TER94,Lsd-1,wds,PI31,ari-1,CkIalpha,GlyP,Ubc6	1125	46	10996	2.12483	1	0.477108	53.9123	0.539123
GOTERM_BP_ALL	GO:0009913	Epidermal Cell Differentiation	7	0.484429	0.46088	flr,Wnt4,vri,frtz,ck,tsr,tow	1125	53	10996	1.29094	1	0.97758	99.999	0.99999
GOTERM_BP_ALL	GO:0009948	Anterior/Posterior Axis Specification	8	0.553633	0.99895	bowl,Dsor1,Sry-delta,sev,didum,eIF4AIII,lsn,rl	1125	169	10996	0.462685	1	1	100	1
GOTERM_BP_ALL	GO:0009952	Anterior/Posterior Pattern Specification	9	0.622837	0.999799	bowl,Dsor1,Sry-delta,Mad,sev,didum,eIF4AIII,lsn,rl	1125	206	10996	0.427029	1	1	100	1
GOTERM_BP_ALL	GO:0009953	Dorsal/Ventral Pattern Formation	18	1.24567	0.353326	CrebA,pll,CG8149,CkIIalpha,Rab7,chm,nmd,Parp,cact,wol,AnxB9,fng,CG1943,vg,eca,Mpcp,capt,milt	1125	149	10996	1.18078	1	0.949995	99.9705	0.999705
GOTERM_BP_ALL	GO:0009966	Regulation Of Signal Transduction	96	6.6436	0.00658172	Rab7,cv-d,Oct-TyrR,ImpL2,Nurf-38,CG5110,Listericin,ed,Leash,Usp10,Ilp2,Pez,trol,CG14184,lace,Nf1,Vps2,Src42A,Ube3a,Tango7,HDAC1,eIF4AIII,Galphaq,sun,Swim,grass,PGRP-SA,I-2,pbl,EndoGI,mop,Aplip1,Chi,wts,rl,NimB3,nec,kuz,CG5937,teq,ewg,CkIalpha,lt,Nprl2,eca,Gbeta76C,CG13671,Urm1,kek2,Arr1,RagA-B,Mob4,Hrs,Fkbp14,Slmap,asf1,lsn,CG43102,Vps16A,Mekk1,dock,mav,Pmm2,fng,CG31694,ave,Vps39,XNP,CG4849,daw,C…	1125	727	10996	1.29068	1	0.180783	11.5879	0.115879
GOTERM_BP_ALL	GO:0009967	Positive Regulation Of Signal Transduction	38	2.62976	0.170003	RagA-B,Hrs,Mob4,Slmap,cv-d,ImpL2,Oct-TyrR,Nurf-38,CG5110,Listericin,Usp10,CG43102,Mekk1,trol,mav,Pmm2,CG14184,CG31694,eIF4AIII,ave,sun,CG4849,Swim,CG10754,grass,daw,Dsor1,CkIIalpha,mop,EndoGI,hep,rl,Usp8,ewg,opm,CG12213,eca,ebi	1125	308	10996	1.20591	1	0.823806	96.9047	0.969047
GOTERM_BP_ALL	GO:0009968	Negative Regulation Of Signal Transduction	36	2.49135	0.121597	Arr1,kek2,Hrs,ImpL2,asf1,lsn,ed,Vps16A,dock,Pez,fng,Vps2,Nf1,Src42A,Ube3a,HDAC1,Galphaq,pbl,kek5,cpb,swm,wts,Ubc6,tow,NimB3,nec,Gprk1,Vps60,CkIalpha,lt,Nprl2,cmpy,kek6,Urm1,CG17278,ebi	1125	280	10996	1.25669	1	0.746342	91.0909	0.910909
GOTERM_BP_ALL	GO:0009987	Cellular Process	942	65.1903	1.82852e-09	CG6412,kra,Nurf-38,Set,ari-1,Listericin,Sec3,Mitofilin,kis,Gabat,Tom20,CG14184,Ubi-p5E,Pdh,prom,Efr,Adk1,Chd64,Gk1,toe,CG9572,Slob,bsh,CG3499,CG14322,CG31301,NC2alpha,Arfrp1,Tab2,CG10306,CG43333,SF1,CysRS,CG31195,e,RpS5a,CG8435,CG43102,RpL35,RpL34a,CG14543,pita,slow,SCCRO4,Zip99C,Ubc6,fas,viaf,CG7510,Kank,Vps60,Rpb12,CG15014,Pi3K68D,St1,DCTN5-p25,CG10585,CG5618,eRF1,Dro,BEAF-32,QC,SCAP,Wsck,Gp150…	1125	8454	10996	1.08911	7.56457e-06	1.08066e-06	3.41037e-06	3.41037e-08
GOTERM_BP_ALL	GO:0009991	Response To Extracellular Stimulus	25	1.7301	0.231285	RagA-B,Slob,mthl10,Ran,CG12384,CkIIalpha,Sdr,Rel,CG11920,eIF6,Vps16A,rl,Syx17,CG30349,Ns1,l(2)k09022,CG7637,Atg3,Atg6,CG4038,lt,Nprl2,Vps39,Gnmt,Fib	1125	200	10996	1.22178	1	0.881104	99.2597	0.992597
GOTERM_BP_ALL	GO:0009994	Oocyte Differentiation	12	0.83045	0.992094	TER94,Sry-delta,CkIIalpha,Pka-R1,nudE,Sxl,didum,eIF4AIII,lsn,capt,milt,Nacalpha	1125	195	10996	0.601491	1	1	100	1
GOTERM_BP_ALL	GO:0010033	Response To Organic Substance	64	4.42907	0.207685	nbs,rpr,Sid,cv-d,ImpL2,kra,Cat,Nurf-38,CG5110,Rpt1,Rel,Obp56d,Ilp2,ftz-f1,CG14184,CG3209,Cyp28a5,Cyp6g1,Ube3a,Jwa,Tailor,Galphaq,Xbp1,Hsc70-4,Chd64,PGRP-SA,Zpr1,Ars2,sgl,CG32276,rl,CG17734,CG11267,Gclm,stumps,Pka-R1,Obp99a,RagA-B,Hrs,Gbp1,TotA,boss,homer,Mad,dock,mav,Rpt2,Cyp6t1,Pdxk,cher,Cyp6a13,FK506-bp1,daw,kek5,Rab8,Snx16,Dh44-R2,Jra,mAChR-A,Ns1,GNBP3,fu12,cmpy,gce	1125	556	10996	1.12509	1	0.866092	98.6988	0.986988
GOTERM_BP_ALL	GO:0010035	Response To Inorganic Substance	13	0.899654	0.00980707	MTF-1,Cyp6g1,TotA,Stim,Hmt-1,List,Cat,CG6852,hep,Galphaq,Mekk1,ZnT41F,rl	1125	56	10996	2.26902	1	0.216625	16.7909	0.167909
GOTERM_BP_ALL	GO:0010038	Response To Metal Ion	11	0.761246	0.0012291	MTF-1,TotA,Stim,Cyp6g1,Hmt-1,List,CG6852,hep,ZnT41F,Mekk1,rl	1125	33	10996	3.25807	0.993829	0.0639412	2.2677	0.022677
GOTERM_BP_ALL	GO:0010243	Response To Organonitrogen Compound	13	0.899654	0.588878	RagA-B,nbs,PGRP-SA,Gbp1,Rab8,ImpL2,CG5110,Ilp2,dock,CG14184,CG3209,Jra,Ns1	1125	121	10996	1.05012	1	0.991567	100	1
GOTERM_BP_ALL	GO:0010259	Multicellular Organism Aging	33	2.28374	0.000636365	sesB,hebe,vri,Dlc90F,Ef1alpha48D,VhaSFD,ImpL2,Cat,CG10916,kis,Ilp2,Sam-S,Men,Nf1,mle,cher,SelG,HDAC1,sun,Gnmt,GlyP,Indy,daw,mthl10,hep,snz,Cdk5alpha,NLaz,Trxr-1,rl,Jra,lt,Tsp42Ef	1125	173	10996	1.86445	0.928172	0.0397053	1.18024	0.0118024
GOTERM_BP_ALL	GO:0010389	Regulation Of G2/M Transition Of Mitotic Cell Cycle	12	0.83045	0.248782	CSN8,nbs,RpA-70,MED17,Dsor1,wds,MED4,Rpb8,Top2,grp,RpII15,CycC	1125	85	10996	1.37989	1	0.893684	99.5181	0.995181
GOTERM_BP_ALL	GO:0010467	Gene Expression	279	19.308	0.396452	Dref,CG6412,kra,Nurf-38,RpII140,l(2)37Cb,kis,Marcal1,MED8,CG7275,mtTFB2,Rat1,mRpL28,CG3107,Pfdn5,CG3756,c12.1,l(2)k09022,Rrp42,mRpL33,CG4038,beta-PheRS,snRNA:U4atac:82E,toe,Hlc,bsh,CG31301,mRpL10,RpII15,NC2alpha,AsnRS,CG10306,vg,NELF-B,SF1,mrn,CysRS,sesB,Hmt4-20,RpS5a,CG7414,sev,Ets21C,CG11920,TyrRS,RpL35,Dbp45A,mle,ArgRS,colt,CG13293,RpL34a,CG14543,CG10754,pita,eEF1delta,Hel89B,RpS13,swm,RpL10Ab…	1125	2678	10996	1.0183	1	0.963309	99.9919	0.999919
GOTERM_BP_ALL	GO:0010468	Regulation Of Gene Expression	144	9.9654	0.729162	Tudor-SN,MED10,mRpL39,Dref,kra,Nurf-38,kis,Rel,Dbx,Marcal1,MED8,MED17,mtTFB2,Rat1,Pfdn5,l(2)k09022,U2af50,Ube3a,CG11695,her,snRNP-U1-C,toe,bin3,MTF-1,bsh,nom,Ars2,Chi,CG31301,NC2alpha,wts,CG8273,bowl,bru2,CG10306,vg,NELF-B,Hmx,mrn,Hmt4-20,Tip60,CG12384,MED4,CG7414,sev,Ets21C,Art1,CG9246,Dbp45A,mle,CrebA,Bgb,pita,Hel89B,l(3)mbt,swm,mTerf5,PQBP1,CG45071,CG8924,Taf10,Top2,cv-d,BEAF-32,Lmx1a,SCAP,Rpt…	1125	1459	10996	0.964694	1	0.997994	100	1
GOTERM_BP_ALL	GO:0010498	Proteasomal Protein Catabolic Process	26	1.79931	0.112297	APC4,TER94,CG3295,Prosbeta2,Rpt1,Prosalpha2,ari-1,CG31357,Rpt2,morgue,wds,pall,Ube3a,Ppa,Rpn3,RYBP,CG9003,Uch-L5,Rpn11,Prosbeta7,Fbxl4,Ubc6,Ufd1-like,PI31,CG2247,CkIalpha	1125	190	10996	1.33753	1	0.729407	89.1572	0.891572
GOTERM_BP_ALL	GO:0010501	Rna Secondary Structure Unwinding	7	0.484429	0.0903382	Hlc,eIF-4a,Dbp45A,Dbp21E2,pit,eIF4AIII,Hel25E	1125	31	10996	2.20708	1	0.679754	82.897	0.82897
GOTERM_BP_ALL	GO:0010506	Regulation Of Autophagy	13	0.899654	0.227748	daw,Syx17,sesB,RagA-B,SREBP,CG4025,CG12384,hep,Nprl2,FK506-bp1,rl,CG14207,Sec61alpha	1125	92	10996	1.38114	1	0.878622	99.1935	0.991935
GOTERM_BP_ALL	GO:0010507	Negative Regulation Of Autophagy	6	0.415225	0.0786306	daw,sesB,CG12384,FK506-bp1,rl,Sec61alpha	1125	23	10996	2.5498	1	0.648543	78.2902	0.782902
GOTERM_BP_ALL	GO:0010556	Regulation Of Macromolecule Biosynthetic Process	129	8.92734	0.765661	MED10,mRpL39,Dref,kra,Nurf-38,Rel,Dbx,kis,Marcal1,MED8,mtTFB2,MED17,Rat1,Pfdn5,l(2)k09022,Ube3a,CG11695,her,toe,bin3,MTF-1,bsh,nom,Ars2,Chi,CG31301,NC2alpha,wts,bowl,bru2,CG10306,NELF-B,vg,Hmx,mrn,Hmt4-20,Tip60,CG12384,MED4,CG7414,sev,Ets21C,Art1,ORMDL,CG9246,mle,CrebA,Bgb,pita,Hel89B,l(3)mbt,mTerf5,PQBP1,CG45071,CG8924,Taf10,Top2,cv-d,BEAF-32,Lmx1a,SCAP,Rpt1,arm,4EHP,Sfmbt,ftz-f1,Maf1,eIF-5A,CG1…	1125	1321	10996	0.954485	1	0.998814	100	1
GOTERM_BP_ALL	GO:0010557	Positive Regulation Of Macromolecule Biosynthetic Process	35	2.42215	0.889139	Dref,SCAP,Rpt1,Mad,Rel,arm,ftz-f1,Rpt2,MED17,Sry-delta,mle,l(2)k09022,eIF-5A,her,Xbp1,CycC,CrebA,MTF-1,SREBP,Bap55,chm,MCTS1,H15,Chi,hep,polybromo,NC2alpha,mbf1,Jra,bowl,PQBP1,vg,NELF-B,gce,hoip	1125	398	10996	0.859542	1	0.999889	100	1
GOTERM_BP_ALL	GO:0010558	Negative Regulation Of Macromolecule Biosynthetic Process	37	2.56055	0.989578	Hmt4-20,E2f2,CG12384,kra,asf1,Vsx2,Rel,kis,4EHP,Caf1-55,Sfmbt,Maf1,CG9246,Tailor,HDAC1,XNP,toe,bin3,Bap55,chm,Ars2,l(3)mbt,Sxl,polybromo,NC2alpha,wts,Jra,CTCF,bowl,bru2,CG45071,NELF-B,Hmx,egg,Top2,CG2982,ebi	1125	490	10996	0.738054	1	1	100	1
GOTERM_BP_ALL	GO:0010562	Positive Regulation Of Phosphorus Metabolic Process	21	1.45329	0.0864472	CG10754,daw,sesB,Mob4,Dsor1,Slmap,Pdfr,Octbeta3R,hep,Dh31,Mekk1,rl,Ankle2,mav,CDK2AP1,CG14184,Nf1,ave,eIF4AIII,CG4849,CycC	1125	142	10996	1.44548	1	0.670415	81.4798	0.814798
GOTERM_BP_ALL	GO:0010563	Negative Regulation Of Phosphorus Metabolic Process	6	0.415225	0.950905	Hrs,I-2,cpb,Urm1,ebi,Ankle2	1125	87	10996	0.674084	1	0.999992	100	1
[truncated: 1,709 more rows]
[truncated: 1 more columns]

## Sheet: Female Ctrl and 4 hr
Category	GOBPID	Term	Count	%	PValue	Genes	List Total	Pop Hits	Pop Total	Fold Enrichment	Bonferroni	Benjamini	DAVID FDR	Corrected FDR
[truncated: 2,154 more rows]
[truncated: 1 more columns]

[truncated: 3 more sheets: Male Ctrl and 1 hr, Male Ctrl and 2 hr, Male Ctrl and 4 hr]
