# Supplementary material for: Drosophila Exhibit Divergent Sex-Based Responses in Transcription and Motor Function After Traumatic Brain Injury
Source: Front Neurol. 2020 Jun 19;11:511. doi: 10.3389/fneur.2020.00511 (PMC7316956; doi:10.3389/fneur.2020.00511)
Supplement: Table S2 — qRT-PCR data for select genes. [file Table_2.XLSX]

## Sheet: Sheet1
Quantitative real time PCR: qRT-PCR was performed on select genes to validate 3’mRNA-Seq results. Total RNA was isolated from 10 fly brains for males and females at control and 2 hours after TBI using the QIAzol® lysis reagent and Direct-zol™ RNA MicroPrep kit (Zymo Research) following manufacturer’s instructions. To measure the expression levels of target genes, 2 ng RNA was mixed with TaqMan™ G…
Male						Female
	3'mRNA-Seq		qRT-PCR				3'mRNA-Seq		qRT-PCR
	logFC	PV	2−ΔΔCt	PV			logFC	PV	2−ΔΔCt	PV
Drs	-0.30 ↓	0.529101	1.23 ↑	0.436162		Drs	2.65 ↑	< 0.05	3.77 ↑	0.082948
DptB	3.36 ↑	0.155095	17.65 ↑	0.142779		DptB	9.51 ↑	< 0.05	13.68 ↑	0.580142
Mtk	0.20 ↑	0.753811	5.71 ↑	< 0.05		Mtk	4.79 ↑	< 0.05	2.80 ↑	0.660724
mRpL55	5.10 ↑	< 0.05	1115.90 ↑	< 0.05		mRpL55	1.02 ↑	0.512992	2.59 ↑	0.261243
AttA: Not Determined within the 40 cycle threshold
